# Supplementary material for: RNA-Seq and Gene Ontology Analysis Reveal Differences Associated With Low R/FR-Induced Shade Responses in Cultivated Lentil and a Wild Relative
Source: Front Genet. 2022 Jun 20;13:891702. doi: 10.3389/fgene.2022.891702 (PMC9251359; doi:10.3389/fgene.2022.891702)
Supplement: Supplementary file 2 [file DataSheet4.xlsx]

## Sheet: BGE_T1_TF_DEG
Gene_name_transcriptome	TF_category	Gene_number_Lc2.0	Gene_name_Lc2.0	Expression	Lc2.0 position	Homolog from NCBI blastx
TRINITY_DN39614_c0_g1	'RNA biosynthesis.DNA-dependent RNA polymerase (Pol) complexes.Pol I catalytic components.subunit 1'	Lcu.2RBY.4g053060.1	DNA-directed RNA polymerase {ECO:0000256|RuleBase:RU004279} (2.7.7.6 {ECO:0000256|RuleBase:RU004279})	down-regulated
TRINITY_DN12150_c0_g1	'RNA biosynthesis.DNA-dependent RNA polymerase (Pol) complexes.Pol I catalytic components.subunit 2'	Lcu.2RBY.5g012400.1	DNA-directed RNA polymerase {ECO:0000256|RuleBase:RU000431} (2.7.7.6 {ECO:0000256|RuleBase:RU000431})	down-regulated
TRINITY_DN7570_c0_g1	'RNA biosynthesis.organelle machinery.RNA polymerase activities.nuclear-encoded organellar RNA polymerase (NEP)'	Lcu.2RBY.7g030580.1	DNA-directed RNA polymerase {ECO:0000256|RuleBase:RU003805} (2.7.7.6 {ECO:0000256|RuleBase:RU003805})	down-regulated
TRINITY_DN14227_c0_g1	'RNA biosynthesis.organelle machinery.RNA polymerase activities.nuclear-encoded organellar RNA polymerase (NEP)'	Lcu.2RBY.6g005460.1	DNA-directed RNA polymerase {ECO:0000256|RuleBase:RU003805} (2.7.7.6 {ECO:0000256|RuleBase:RU003805})	down-regulated
TRINITY_DN9172_c0_g1	'RNA biosynthesis.RNA polymerase II-dependent transcription.transcription elongation.ELONGATOR transcription elongation complex.component ELP5'	Lcu.2RBY.5g047450.1	(Elongator complex protein {ECO:0000313|EMBL:AES98633.1}) (Uncharacterized protein {ECO:0000313|EnsemblPlants:AES98633})	down-regulated
TRINITY_DN47063_c0_g1	'RNA biosynthesis.transcriptional regulation.AP2/ERF transcription factor superfamily.transcription factor (AP2-RAV)'	Lcu.2RBY.1g048820.1	LcTEMb TEMPRANILLO like gene. Chickpea NCBI GeneID 101492303	down-regulated
TRINITY_DN8584_c0_g1	'RNA biosynthesis.transcriptional regulation.AP2/ERF transcription factor superfamily.transcription factor (DREB)'	Lcu.2RBY.2g088350.1	(Ethylene response factor {ECO:0000313|EMBL:KEH39107.1}) (Uncharacterized protein {ECO:0000313|EnsemblPlants:KEH39107})	up-regulated
TRINITY_DN10686_c0_g1	'RNA biosynthesis.transcriptional regulation.AP2/ERF transcription factor superfamily.transcription factor (DREB)'	Lcu.2RBY.2g038000.1	(Dehydration-responsive element-binding protein 1B {ECO:0000313|EMBL:KEH26591.1}) (Uncharacterized protein {ECO:0000313|EnsemblPlants:KEH26591})	down-regulated
TRINITY_DN6092_c0_g1	'RNA biosynthesis.transcriptional regulation.AP2/ERF transcription factor superfamily.transcription factor (DREB)'	Lcu.2RBY.2g037900.1	(Putative DRE-binding protein DREB1 {ECO:0000313|EMBL:ABY78835.1})	down-regulated
TRINITY_DN19667_c0_g1	'RNA biosynthesis.transcriptional regulation.AP2/ERF transcription factor superfamily.transcription factor (ERF)'	Lcu.2RBY.7g065220.1	(Ethylene response factor {ECO:0000313|EMBL:AES91534.1}) (Uncharacterized protein {ECO:0000313|EnsemblPlants:AES91534})	up-regulated
TRINITY_DN58092_c0_g1	'RNA biosynthesis.transcriptional regulation.AP2/ERF transcription factor superfamily.transcription factor (ERF)'	Lcu.2RBY.7g054840.1	(Ethylene response factor 11 {ECO:0000313|EMBL:AEQ64867.1})	down-regulated
TRINITY_DN35812_c0_g1	'RNA biosynthesis.transcriptional regulation.AP2/ERF transcription factor superfamily.transcription factor (ERF)'	Lcu.2RBY.4g071550.1	(AP2 domain class transcription factor {ECO:0000313|EMBL:AET04210.1}) (ERN3 {ECO:0000313|EMBL:ABW06104.1}) (Uncharacterized protein {ECO:0000313|EnsemblPlants:AET04210})	up-regulated
TRINITY_DN54471_c0_g1	'RNA biosynthesis.transcriptional regulation.AP2/ERF transcription factor superfamily.transcription factor (ERF)'	Lcu.2RBY.2g005410.1	(Ethylene response factor {ECO:0000313|EMBL:AES63941.1}) (Uncharacterized protein {ECO:0000313|EnsemblPlants:AES63941})	down-regulated
TRINITY_DN40966_c0_g1	'RNA biosynthesis.transcriptional regulation.AP2/ERF transcription factor superfamily.transcription factor (ERF)'	Lcu.2RBY.1g009540.1	(Ethylene response factor 8 {ECO:0000313|EMBL:AEQ64868.1})	down-regulated
TRINITY_DN47063_c0_g1	'RNA biosynthesis.transcriptional regulation.B3 transcription factor superfamily.transcription factor (RAV/NGATHA)'	Lcu.2RBY.1g048820.1	LcTEMb TEMPRANILLO like gene. Chickpea NCBI GeneID 101492303	down-regulated
TRINITY_DN10848_c0_g2	'RNA biosynthesis.transcriptional regulation.bZIP transcription factor superfamily.transcription factor (bZIP)'	Lcu.2RBY.4g067470.1	(Alanine-glyoxylate aminotransferase-like protein {ECO:0000313|EMBL:AET04571.1}) (Uncharacterized protein {ECO:0000313|EnsemblPlants:AET04571})	down-regulated
TRINITY_DN82_c0_g2	'RNA biosynthesis.transcriptional regulation.bZIP transcription factor superfamily.transcription factor (bZIP)'	Lcu.2RBY.4g061510.1	(BZIP transcription factor {ECO:0000313|EMBL:KEH31290.1}) (Uncharacterized protein {ECO:0000313|EnsemblPlants:KEH31290})	down-regulated
TRINITY_DN2701_c0_g1	'RNA biosynthesis.transcriptional regulation.bZIP transcription factor superfamily.transcription factor (bZIP)'	Lcu.2RBY.4g039970.1	(BZIP transcription factor bZIP124 {ECO:0000313|EMBL:AES89177.1}) (Uncharacterized protein {ECO:0000313|EnsemblPlants:AES89177})	down-regulated
TRINITY_DN3962_c0_g1	'RNA biosynthesis.transcriptional regulation.C2C2 transcription factor superfamily.transcription factor (BBX-CO)'	Lcu.2RBY.1g072980.1	(B-box zinc finger protein	up-regulated
TRINITY_DN5462_c0_g1	'RNA biosynthesis.transcriptional regulation.C2C2 transcription factor superfamily.transcription factor (BBX-DBB)'	Lcu.2RBY.L020360.1	(Salt tolerance-like protein {ECO:0000313|EMBL:AES59602.1}) (Uncharacterized protein {ECO:0000313|EMBL:AFK42880.1	down-regulated
TRINITY_DN3063_c0_g1	'RNA biosynthesis.transcriptional regulation.C2C2 transcription factor superfamily.transcription factor (YABBY)'	Lcu.2RBY.7g056470.1	(Protein YABBY 5 {ECO:0000313|EMBL:KHN09788.1})	down-regulated
TRINITY_DN7574_c0_g1	'RNA biosynthesis.transcriptional regulation.GRF-GIF transcription factor complex.cofactor component GIF'	Lcu.2RBY.1g058400.1	(Protein SSXT {ECO:0000313|EMBL:KHN14832.1})	down-regulated
TRINITY_DN9815_c0_g1	'RNA biosynthesis.transcriptional regulation.Homeobox transcription factor superfamily.transcription factor (BEL)'	Lcu.2RBY.5g070290.1	(BEL1-like homeodomain protein {ECO:0000313|EMBL:AES59277.1}) (Uncharacterized protein {ECO:0000313|EnsemblPlants:AES59277})	up-regulated
TRINITY_DN2179_c1_g1	'RNA biosynthesis.transcriptional regulation.Homeobox transcription factor superfamily.transcription factor (HD-ZIP I/II)'	Lcu.2RBY.3g053940.1	(Homeobox associated leucine zipper protein {ECO:0000313|EMBL:AES72572.2}) (Uncharacterized protein {ECO:0000313|EnsemblPlants:AES72572})	down-regulated
TRINITY_DN5144_c0_g1	'RNA biosynthesis.transcriptional regulation.Homeobox transcription factor superfamily.transcription factor (HD-ZIP IV)'	Lcu.2RBY.2g092800.1	(Homeobox leucine zipper protein {ECO:0000313|EMBL:AES67987.1}) (Uncharacterized protein {ECO:0000313|EnsemblPlants:AES67987})	down-regulated
TRINITY_DN12097_c0_g1	'RNA biosynthesis.transcriptional regulation.Homeobox transcription factor superfamily.transcription factor (WOX)'	Lcu.2RBY.3g073210.1	(Uncharacterized protein {ECO:0000313|EnsemblPlants:KEH36333}) (Wuschel-related homeobox protein {ECO:0000313|EMBL:KEH36333.1})	down-regulated
TRINITY_DN26869_c0_g1	'RNA biosynthesis.transcriptional regulation.Homeobox transcription factor superfamily.transcription factor (zf-HD)'	Lcu.2RBY.5g008960.1	(Homeobox domain	down-regulated
TRINITY_DN5583_c0_g1	'RNA biosynthesis.transcriptional regulation.Homeobox transcription factor superfamily.transcription factor (zf-HD)'	Lcu.2RBY.2g055760.1	(Uncharacterized protein {ECO:0000313|EMBL:EXB31976.1})	down-regulated
TRINITY_DN10678_c0_g1	'RNA biosynthesis.transcriptional regulation.MYB transcription factor superfamily.transcription factor (GARP)'	Lcu.2RBY.6g051040.1	(Myb-like transcription factor family protein {ECO:0000313|EMBL:AES81463.1}) (Uncharacterized protein {ECO:0000313|EnsemblPlants:AES81463})	down-regulated	Lcu.2RBY.Chr6:347240026..347243577	PHL5
TRINITY_DN6190_c0_g1	'RNA biosynthesis.transcriptional regulation.MYB transcription factor superfamily.transcription factor (GARP)'	Lcu.2RBY.5g007400.1	(Myb-like DNA-binding domain	up-regulated	Lcu.2RBY.Chr5:12986264..12988932	HHO5
TRINITY_DN4203_c0_g1	'RNA biosynthesis.transcriptional regulation.MYB transcription factor superfamily.transcription factor (MYB-related)'	Lcu.2RBY.5g052500.1	(Myb transcription factor {ECO:0000313|EMBL:AES99134.1}) (Uncharacterized protein {ECO:0000313|EnsemblPlants:AES99134})	up-regulated	Lcu.2RBY.Chr5:386459956..386464023	REVEILLE1
TRINITY_DN8283_c0_g1	'RNA biosynthesis.transcriptional regulation.MYB transcription factor superfamily.transcription factor (MYB-related)'	Lcu.2RBY.5g044690.1	(Uncharacterized protein {ECO:0000313|EMBL:ESW08322.1})	up-regulated	Lcu.2RBY.Chr5:322740500..322742572	MYB-like
TRINITY_DN2974_c0_g1	'RNA biosynthesis.transcriptional regulation.MYB transcription factor superfamily.transcription factor (MYB-related)'	Lcu.2RBY.3g060760.1	(Myb-like DNA-binding domain protein {ECO:0000313|EMBL:KEH35728.1}) (Uncharacterized protein {ECO:0000313|EnsemblPlants:KEH35728})	down-regulated	Lcu.2RBY.Chr3:368246455..368254199	MYB-HB
TRINITY_DN10186_c0_g1	'RNA biosynthesis.transcriptional regulation.MYB transcription factor superfamily.transcription factor (MYB-related)'	Lcu.2RBY.1g075460.1	(DnaJ homolog subfamily C member {ECO:0000313|EMBL:AES84368.1}) (MYB-like transcription factor family protein {ECO:0000313|EMBL:KEH44287.1}) (Uncharacterized protein {ECO:0000313|EnsemblPlants:KEH44287})	down-regulated	Lcu.2RBY.Chr1:530382955..530385299	DIVARICATA
TRINITY_DN13770_c0_g1	'RNA biosynthesis.transcriptional regulation.MYB transcription factor superfamily.transcription factor (MYB)'	Lcu.2RBY.6g054620.1	(Myb transcription factor {ECO:0000313|EMBL:KEH23924.1}) (Uncharacterized protein {ECO:0000313|EnsemblPlants:KEH23924})	down-regulated	Lcu.2RBY.Chr6:363581474..363583391	MYB13
TRINITY_DN13549_c0_g1	'RNA biosynthesis.transcriptional regulation.MYB transcription factor superfamily.transcription factor (MYB)'	Lcu.2RBY.5g054150.1	(R2R3 MYB protein {ECO:0000313|EMBL:AIT76566.1})	down-regulated	Lcu.2RBY.Chr5:398077155..398081293	MYB113
TRINITY_DN13549_c0_g4	'RNA biosynthesis.transcriptional regulation.MYB transcription factor superfamily.transcription factor (MYB)'	Lcu.2RBY.5g054070.1	(R2R3 MYB protein {ECO:0000313|EMBL:AIT76566.1})	down-regulated	Lcu.2RBY.Chr5:397607901..397609278	MYB75
TRINITY_DN58447_c0_g1	'RNA biosynthesis.transcriptional regulation.MYB transcription factor superfamily.transcription factor (MYB)'	Lcu.2RBY.5g006370.1	(Uncharacterized protein {ECO:0000313|EMBL:AFK47194.1})	down-regulated	Lcu.2RBY.Chr5:10331422..10333946	MYB44
TRINITY_DN49476_c0_g1	'RNA biosynthesis.transcriptional regulation.MYB transcription factor superfamily.transcription factor (MYB)'	Lcu.2RBY.4g057800.1	(Uncharacterized protein {ECO:0000313|EMBL:ESQ55232.1})	up-regulated	Lcu.2RBY.Chr4:377606658..377608139	MYB102
TRINITY_DN22241_c0_g1	'RNA biosynthesis.transcriptional regulation.MYB transcription factor superfamily.transcription factor (MYB)'	Lcu.2RBY.4g052230.1	(Myb transcription factor {ECO:0000313|EMBL:KEH30894.1}) (Uncharacterized protein {ECO:0000313|EnsemblPlants:KEH30894})	down-regulated	Lcu.2RBY.Chr4:346670745..346672065	MYB308
TRINITY_DN24683_c0_g1	'RNA biosynthesis.transcriptional regulation.MYB transcription factor superfamily.transcription factor (MYB)'	Lcu.2RBY.1g061350.1	(Myb-related transcription factor LBM1 {ECO:0000313|EMBL:KEH42768.1}) (Uncharacterized protein {ECO:0000313|EMBL:AFK39973.1	down-regulated	Lcu.2RBY.Chr1:451158142..451161327	LBM1
TRINITY_DN40433_c0_g1	'RNA biosynthesis.transcriptional regulation.transcription factor (bHLH)'	Lcu.2RBY.L013420.1	(Uncharacterized protein {ECO:0000313|EMBL:AES67300.1	down-regulated
TRINITY_DN5584_c0_g2	'RNA biosynthesis.transcriptional regulation.transcription factor (bHLH)'	Lcu.2RBY.L001170.1	(Transcription factor bHLH122-like protein {ECO:0000313|EMBL:AES69341.2}) (Uncharacterized protein {ECO:0000313|EnsemblPlants:AES69341})	down-regulated		bHLH122
TRINITY_DN1789_c0_g1	'RNA biosynthesis.transcriptional regulation.transcription factor (bHLH)'	Lcu.2RBY.7g033720.1	(Uncharacterized protein {ECO:0000313|EMBL:BAT74547.1})	up-regulated	Lcu.2RBY.Chr7:234271206..234273552	PRE6
TRINITY_DN9343_c0_g4	'RNA biosynthesis.transcriptional regulation.transcription factor (bHLH)'	Lcu.2RBY.7g029860.1	(G-box element binding protein {ECO:0000313|EMBL:ABD59338.1})	down-regulated	Lcu.2RBY.Chr7:192749352..192752082	MYC2
TRINITY_DN9048_c0_g3	'RNA biosynthesis.transcriptional regulation.transcription factor (bHLH)'	Lcu.2RBY.7g001130.1	(Transcription factor {ECO:0000313|EMBL:KEH18267.1}) (Uncharacterized protein {ECO:0000313|EnsemblPlants:KEH18267})	up-regulated	Lcu.2RBY.Chr7:1721276..1724216	bHLH87
TRINITY_DN40835_c0_g1	'RNA biosynthesis.transcriptional regulation.transcription factor (bHLH)'	Lcu.2RBY.6g070400.1	(ABA-inducible bHLH-type transcription factor {ECO:0000313|EMBL:KEH24682.1}) (Uncharacterized protein {ECO:0000313|EnsemblPlants:KEH24682})	down-regulated	Lcu.2RBY.Chr6:419623965..419626452	bHLH13
TRINITY_DN35489_c0_g1	'RNA biosynthesis.transcriptional regulation.transcription factor (bHLH)'	Lcu.2RBY.6g039440.1	(Helix loop helix DNA-binding domain protein {ECO:0000313|EMBL:AES80453.1}) (Triterpene saponin activating regulator 1 {ECO:0000313|EMBL:AJE29377.1}) (Uncharacterized protein {ECO:0000313|EnsemblPlants:AES80453})	down-regulated	Lcu.2RBY.Chr6:284652230..284655824	bHLH18
TRINITY_DN33946_c0_g1	'RNA biosynthesis.transcriptional regulation.transcription factor (bHLH)'	Lcu.2RBY.5g006820.1	(Helix loop helix DNA-binding domain protein {ECO:0000313|EMBL:AES94688.1}) (Uncharacterized protein {ECO:0000313|EnsemblPlants:AES94688})	down-regulated	Lcu.2RBY.Chr5:11549346..11550675	HEC2
TRINITY_DN23915_c0_g1	'RNA biosynthesis.transcriptional regulation.transcription factor (bHLH)'	Lcu.2RBY.5g005300.1	(Basic helix loop helix (BHLH) DNA-binding family protein {ECO:0000313|EMBL:AES94460.2}) (Uncharacterized protein {ECO:0000313|EnsemblPlants:AES94460})	down-regulated	Lcu.2RBY.Chr5:7616286..7618360	bHLH25
TRINITY_DN8521_c0_g1	'RNA biosynthesis.transcriptional regulation.transcription factor (bHLH)'	Lcu.2RBY.4g002050.1	(Uncharacterized protein {ECO:0000313|EMBL:BAT98603.1})	down-regulated	Lcu.2RBY.Chr4:3607396..3615554	bHLH25-like
TRINITY_DN4194_c0_g4	'RNA biosynthesis.transcriptional regulation.transcription factor (bHLH)'	Lcu.2RBY.2g021910.1	(Transcription factor {ECO:0000313|EMBL:AES65328.1}) (Uncharacterized protein {ECO:0000313|EnsemblPlants:AES65328})	down-regulated	Lcu.2RBY.Chr2:84657688..84662441	bHLH35
TRINITY_DN14261_c0_g1	'RNA biosynthesis.transcriptional regulation.transcription factor (bHLH)'	Lcu.2RBY.2g021080.1	(Transcription factor/transcription regulator {ECO:0000313|EMBL:AES65207.1}) (Uncharacterized protein {ECO:0000313|EnsemblPlants:AES65207})	up-regulated	Lcu.2RBY.Chr2:79544293..79545458	bHLH
TRINITY_DN58649_c0_g1	'RNA biosynthesis.transcriptional regulation.transcription factor (bHLH)'	Lcu.2RBY.1g063710.1	Basic helix-loop-helix protein A	down-regulated	Lcu.2RBY.Chr1:469728518..469741606	bHLH146
TRINITY_DN16348_c0_g1	'RNA biosynthesis.transcriptional regulation.transcription factor (C2H2-ZF)'	Lcu.2RBY.3g065640.1	(Uncharacterized protein {ECO:0000313|EnsemblPlants:AES73564}) (Zinc finger-like protein {ECO:0000313|EMBL:AES73564.1})	down-regulated
TRINITY_DN39726_c0_g1	'RNA biosynthesis.transcriptional regulation.transcription factor (C2H2-ZF)'	Lcu.2RBY.2g083140.1	(Putative zinc finger protein {ECO:0000313|EMBL:CAA60828.1})	up-regulated
TRINITY_DN3550_c0_g1	'RNA biosynthesis.transcriptional regulation.transcription factor (GRAS)'	Lcu.2RBY.7g057480.1	(GRAS family transcription factor {ECO:0000313|EMBL:KEH31708.1}) (Uncharacterized protein {ECO:0000313|EnsemblPlants:KEH31708})	down-regulated
TRINITY_DN6256_c0_g1	'RNA biosynthesis.transcriptional regulation.transcription factor (HSF)'	Lcu.2RBY.5g003080.1	(Heat shock transcription factor B2A {ECO:0000313|EMBL:AES94092.1}) (Uncharacterized protein {ECO:0000313|EnsemblPlants:AES94092})	up-regulated
TRINITY_DN2103_c0_g1	'RNA biosynthesis.transcriptional regulation.transcription factor (HSF)'	Lcu.2RBY.1g070860.1	(Uncharacterized protein {ECO:0000313|EMBL:AFK49315.1})	down-regulated
TRINITY_DN22132_c0_g4	'RNA biosynthesis.transcriptional regulation.transcription factor (MADS/AGL)'	Lcu.2RBY.7g063330.1	LcFULb FRUITFULL (FUL) like gene	up-regulated
TRINITY_DN465_c1_g1	'RNA biosynthesis.transcriptional regulation.transcription factor (MADS/AGL)'	Lcu.2RBY.7g014230.1	LcSOC1b Chickpea NCBI GeneID 101489691	up-regulated
TRINITY_DN2841_c1_g1	'RNA biosynthesis.transcriptional regulation.transcription factor (MADS/AGL)'	Lcu.2RBY.2g037240.1	LcAGL6/13c AGAMOUS 6/ AGAMOUS 13 like gene. Chickpea NCBI GeneID 101491642	up-regulated
TRINITY_DN986_c1_g1	'RNA biosynthesis.transcriptional regulation.transcription factor (MADS/AGL)'	Lcu.2RBY.1g040350.1	LcAGL6/13d AGAMOUS 6/ AGAMOUS 13 like gene. Chickpea NCBI GeneID 101488623	up-regulated
TRINITY_DN5895_c0_g1	'RNA biosynthesis.transcriptional regulation.transcription factor (NAC)'	Lcu.2RBY.7g062140.1	(NAC transcription factor-like protein {ECO:0000313|EMBL:KEH31941.1}) (Uncharacterized protein {ECO:0000313|EnsemblPlants:KEH31941})	down-regulated
TRINITY_DN7334_c0_g4	'RNA biosynthesis.transcriptional regulation.transcription factor (NAC)'	Lcu.2RBY.7g056560.1	(Transcription factor {ECO:0000313|EMBL:AES90959.1}) (Uncharacterized protein {ECO:0000313|EnsemblPlants:AES90959})	up-regulated
TRINITY_DN172_c1_g2	'RNA biosynthesis.transcriptional regulation.transcription factor (NAC)'	Lcu.2RBY.7g039780.1	(NAC transcription factor-like protein {ECO:0000313|EMBL:KEH19435.1}) (Uncharacterized protein {ECO:0000313|EnsemblPlants:KEH19435})	down-regulated
TRINITY_DN5165_c0_g1	'RNA biosynthesis.transcriptional regulation.transcription factor (NAC)'	Lcu.2RBY.5g019570.1	(NAC transcription factor {ECO:0000313|EMBL:AIU47058.1})	down-regulated
TRINITY_DN14858_c0_g1	'RNA biosynthesis.transcriptional regulation.transcription factor (NAC)'	Lcu.2RBY.2g074840.1	(NAC transcription factor-like protein {ECO:0000313|EMBL:AES66224.1}) (NAC1 {ECO:0000313|EMBL:AEE99077.1}) (Uncharacterized protein {ECO:0000313|EnsemblPlants:AES66224})	down-regulated
TRINITY_DN17185_c0_g6	'RNA biosynthesis.transcriptional regulation.transcription factor (OFP)'	Lcu.2RBY.6g032520.1	(Ovate transcriptional repressor {ECO:0000313|EMBL:KEH23266.1}) (Uncharacterized protein {ECO:0000313|EnsemblPlants:KEH23266})	down-regulated
TRINITY_DN2340_c1_g1	'RNA biosynthesis.transcriptional regulation.transcription factor (SBP)'	Lcu.2RBY.4g055670.1	LcSPL3b Chickpea NCBI GeneID 101512968	down-regulated
TRINITY_DN4516_c0_g1	'RNA biosynthesis.transcriptional regulation.transcription factor (SBP)'	Lcu.2RBY.2g065430.1	LcSPL6c Chickpea NCBI GeneID 101511918	down-regulated
TRINITY_DN2340_c0_g1	'RNA biosynthesis.transcriptional regulation.transcription factor (SBP)'	Lcu.2RBY.2g004600.1	LcSPL3a	down-regulated
TRINITY_DN7004_c0_g1	'RNA biosynthesis.transcriptional regulation.transcription factor (SRS)'	Lcu.2RBY.5g062730.1	(Lateral root primordium (LRP)-like protein {ECO:0000313|EMBL:AET00229.2}) (Uncharacterized protein {ECO:0000313|EnsemblPlants:AET00229})	down-regulated
TRINITY_DN3922_c0_g1	'RNA biosynthesis.transcriptional regulation.transcription factor (TAZ)'	Lcu.2RBY.7g058840.1	(BTB/POZ and TAZ domain protein {ECO:0000313|EMBL:AES91088.1}) (Uncharacterized protein {ECO:0000313|EnsemblPlants:AES91088})	down-regulated
TRINITY_DN2315_c0_g2	'RNA biosynthesis.transcriptional regulation.transcription factor (WRKY)'	Lcu.2RBY.6g064840.1	(Uncharacterized protein {ECO:0000313|EnsemblPlants:AES82212}) (WRKY family transcription factor {ECO:0000313|EMBL:AES82212.2})	down-regulated	Lcu.2RBY.Chr6:404248891..404251024	WRKY 23
TRINITY_DN16901_c0_g1	'RNA biosynthesis.transcriptional regulation.transcription factor (WRKY)'	Lcu.2RBY.6g056960.1	(Uncharacterized protein {ECO:0000313|EMBL:KEH24004.1 ECO:0000313|EnsemblPlants:KEH24004})	down-regulated	Lcu.2RBY.Chr6:373511476..373512150	uncharacterized protein
TRINITY_DN12228_c0_g1	'RNA biosynthesis.transcriptional regulation.transcription factor (WRKY)'	Lcu.2RBY.4g062520.1	(Uncharacterized protein {ECO:0000313|EnsemblPlants:KEH31360}) (WRKY family transcription factor {ECO:0000313|EMBL:KEH31360.1})	down-regulated	Lcu.2RBY.Chr4:399659709..399661773	WRKY 28
TRINITY_DN8667_c3_g1	'RNA biosynthesis.transcriptional regulation.transcription factor (WRKY)'	Lcu.2RBY.4g050080.1	(Uncharacterized protein {ECO:0000313|EnsemblPlants:AES89969}) (WRKY transcription factor 3 {ECO:0000313|EMBL:AES89969.1})	down-regulated	Lcu.2RBY.Chr4:335843922..335847651	WRKY 3
TRINITY_DN8818_c0_g1	'RNA biosynthesis.transcriptional regulation.transcription factor (WRKY)'	Lcu.2RBY.3g067930.1	(WRKY50 {ECO:0000313|EMBL:ABS18446.1}) (Fragment)	down-regulated	Lcu.2RBY.Chr3:400614352..400616315	WRKY 50
TRINITY_DN11740_c0_g1	'RNA biosynthesis.transcriptional regulation.transcription factor (WRKY)'	Lcu.2RBY.3g065460.1	(Uncharacterized protein {ECO:0000313|EnsemblPlants:AES73551}) (WRKY family transcription factor {ECO:0000313|EMBL:AES73551.1})	down-regulated	Lcu.2RBY.Chr3:389322425..389323772	WRKY 40
TRINITY_DN23934_c0_g1	'RNA biosynthesis.transcriptional regulation.transcription factor (WRKY)'	Lcu.2RBY.3g052690.1	(Uncharacterized protein {ECO:0000313|EnsemblPlants:AES72446}) (WRKY family transcription factor {ECO:0000313|EMBL:AES72446.1}) (WRKY transcription factor WRKY109669 {ECO:0000313|EMBL:ACD40318.1})	up-regulated	Lcu.2RBY.Chr3:327761394..327762883	WRKY 30
TRINITY_DN8667_c1_g4	'RNA biosynthesis.transcriptional regulation.transcription factor (WRKY)'	Lcu.2RBY.3g029190.1	(WRKY I type transcription factor 33 {ECO:0000313|EMBL:AKM20827.1})	down-regulated	Lcu.2RBY.Chr3:199065834..199069215	WRKY 33
TRINITY_DN12551_c0_g1	'RNA biosynthesis.transcriptional regulation.transcription factor (WRKY)'	Lcu.2RBY.2g010260.1	(Uncharacterized protein {ECO:0000313|EnsemblPlants:KEH36906}) (WRKY transcription factor WRKY100630 {ECO:0000313|EMBL:ACD40316.1}) (WRKY1b transcription factor {ECO:0000313|EMBL:KEH36906.1})	down-regulated	Lcu.2RBY.Chr2:26158790..26161630	WRKY 6
TRINITY_DN2315_c0_g3	'RNA biosynthesis.transcriptional regulation.transcription factor (WRKY)'	Lcu.2RBY.1g053500.1	(Uncharacterized protein {ECO:0000313|EnsemblPlants:AES61632}) (WRKY family transcription factor {ECO:0000313|EMBL:AES61632.1})	down-regulated	Lcu.2RBY.Chr1:410367786..410369919	WRKY23

## Sheet: BGE_LH_TF_DEG
Gene_name_transcriptome	TF_category	Gene_number_Lc2.0	Gene_name_Lc2.0	Expression	Lc2.0 position	Top-hit Homolog (NCBI blastx)
TRINITY_DN32492_c0_g1	'RNA biosynthesis.transcriptional regulation.AP2/ERF transcription factor superfamily.transcription factor (AP2-RAV)'	Lcu.2RBY.5g034580.1	LcTEMa TEMPRANILLO like gene. Chickpea NCBI GeneID 101503485	up-regulated
TRINITY_DN10686_c0_g1	'RNA biosynthesis.transcriptional regulation.AP2/ERF transcription factor superfamily.transcription factor (DREB)'	Lcu.2RBY.2g038000.1	(Dehydration-responsive element-binding protein 1B {ECO:0000313|EMBL:KEH26591.1}) (Uncharacterized protein {ECO:0000313|EnsemblPlants:KEH26591})	down-regulated
TRINITY_DN6092_c0_g1	'RNA biosynthesis.transcriptional regulation.AP2/ERF transcription factor superfamily.transcription factor (DREB)'	Lcu.2RBY.2g037900.1	(Putative DRE-binding protein DREB1 {ECO:0000313|EMBL:ABY78835.1})	down-regulated
TRINITY_DN32032_c0_g1	'RNA biosynthesis.transcriptional regulation.AP2/ERF transcription factor superfamily.transcription factor (ERF)'	Lcu.2RBY.L004420.1	(AP2 domain class transcription factor {ECO:0000313|EMBL:KEH36640.1}) (Uncharacterized protein {ECO:0000313|EnsemblPlants:KEH36640})	up-regulated
TRINITY_DN13591_c0_g1	'RNA biosynthesis.transcriptional regulation.AP2/ERF transcription factor superfamily.transcription factor (ERF)'	Lcu.2RBY.2g017280.1	(Uncharacterized protein {ECO:0000313|EMBL:AFK36443.1})	up-regulated
TRINITY_DN40966_c0_g1	'RNA biosynthesis.transcriptional regulation.AP2/ERF transcription factor superfamily.transcription factor (ERF)'	Lcu.2RBY.1g009540.1	(Ethylene response factor 8 {ECO:0000313|EMBL:AEQ64868.1})	down-regulated
TRINITY_DN32492_c0_g1	'RNA biosynthesis.transcriptional regulation.B3 transcription factor superfamily.transcription factor (RAV/NGATHA)'	Lcu.2RBY.5g034580.1	LcTEMa TEMPRANILLO like gene. Chickpea NCBI GeneID 101503485	up-regulated
TRINITY_DN1841_c0_g1	'RNA biosynthesis.transcriptional regulation.Homeobox transcription factor superfamily.transcription factor (HD-ZIP I/II)'	Lcu.2RBY.5g004450.1	(Homeobox associated leucine zipper protein {ECO:0000313|EMBL:AES94305.1}) (Uncharacterized protein {ECO:0000313|EnsemblPlants:AES94305})	up-regulated
TRINITY_DN10678_c0_g1	'RNA biosynthesis.transcriptional regulation.MYB transcription factor superfamily.transcription factor (GARP)'	Lcu.2RBY.6g051040.1	(Myb-like transcription factor family protein {ECO:0000313|EMBL:AES81463.1}) (Uncharacterized protein {ECO:0000313|EnsemblPlants:AES81463})	down-regulated	Lcu.2RBY.Chr6:347240026..347243577	PHL5
TRINITY_DN6591_c0_g1	'RNA biosynthesis.transcriptional regulation.MYB transcription factor superfamily.transcription factor (MYB-related)'	Lcu.2RBY.7g044220.1	(MYB family transcription factor {ECO:0000313|EMBL:AET03907.1}) (Uncharacterized protein {ECO:0000313|EnsemblPlants:AET03907})	down-regulated	Lcu.2RBY.Chr7:333893409..333894158	MYB
TRINITY_DN8806_c0_g1	'RNA biosynthesis.transcriptional regulation.MYB transcription factor superfamily.transcription factor (MYB-related)'	Lcu.2RBY.6g047690.1	(Uncharacterized protein {ECO:0000313|EMBL:KHN08900.1})	down-regulated	Lcu.2RBY.Chr6:326013257..326013852	MYB
TRINITY_DN2566_c0_g1	'RNA biosynthesis.transcriptional regulation.MYB transcription factor superfamily.transcription factor (MYB-related)'	Lcu.2RBY.3g012390.1	(Transcription factor radialis-like protein {ECO:0000313|EMBL:AES68669.1}) (Uncharacterized protein {ECO:0000313|EnsemblPlants:AES68669})	down-regulated	Lcu.2RBY.Chr3:75061695..75062830	RADIALIS-like
TRINITY_DN13549_c0_g1	'RNA biosynthesis.transcriptional regulation.MYB transcription factor superfamily.transcription factor (MYB)'	Lcu.2RBY.5g054150.1	(R2R3 MYB protein {ECO:0000313|EMBL:AIT76566.1})	down-regulated	Lcu.2RBY.Chr5:398077155..398081293	MYB113
TRINITY_DN49476_c0_g1	'RNA biosynthesis.transcriptional regulation.MYB transcription factor superfamily.transcription factor (MYB)'	Lcu.2RBY.4g057800.1	(Uncharacterized protein {ECO:0000313|EMBL:ESQ55232.1})	up-regulated	Lcu.2RBY.Chr4:377606658..377608139	MYB102
TRINITY_DN9343_c0_g4	'RNA biosynthesis.transcriptional regulation.transcription factor (bHLH)'	Lcu.2RBY.7g029860.1	(G-box element binding protein {ECO:0000313|EMBL:ABD59338.1})	down-regulated	Lcu.2RBY.Chr7:192749352..192752082	MYC2
TRINITY_DN9048_c0_g3	'RNA biosynthesis.transcriptional regulation.transcription factor (bHLH)'	Lcu.2RBY.7g001130.1	(Transcription factor {ECO:0000313|EMBL:KEH18267.1}) (Uncharacterized protein {ECO:0000313|EnsemblPlants:KEH18267})	up-regulated	Lcu.2RBY.Chr7:1721276..1724216	bHLH87
TRINITY_DN540_c0_g1	'RNA biosynthesis.transcriptional regulation.transcription factor (bHLH)'	Lcu.2RBY.6g065510.1	LcPIF6 Chickpea NCBI GeneID 101490374	up-regulated		LcPIF6
TRINITY_DN9822_c0_g1	'RNA biosynthesis.transcriptional regulation.transcription factor (bHLH)'	Lcu.2RBY.5g006670.1	LcSTP sugar transport protein like gene	up-regulated		LcSTP
TRINITY_DN23915_c0_g1	'RNA biosynthesis.transcriptional regulation.transcription factor (bHLH)'	Lcu.2RBY.5g005300.1	(Basic helix loop helix (BHLH) DNA-binding family protein {ECO:0000313|EMBL:AES94460.2}) (Uncharacterized protein {ECO:0000313|EnsemblPlants:AES94460})	down-regulated	Lcu.2RBY.Chr5:7616286..7618360	bHLH25
TRINITY_DN14016_c0_g2	'RNA biosynthesis.transcriptional regulation.transcription factor (bHLH)'	Lcu.2RBY.4g046300.1	(Helix loop helix DNA-binding domain protein {ECO:0000313|EMBL:AES89666.1}) (Uncharacterized protein {ECO:0000313|EnsemblPlants:AES89666})	up-regulated	Lcu.2RBY.Chr4:319350329..319351740	bHLH162
TRINITY_DN8521_c0_g1	'RNA biosynthesis.transcriptional regulation.transcription factor (bHLH)'	Lcu.2RBY.4g002050.1	(Uncharacterized protein {ECO:0000313|EMBL:BAT98603.1})	down-regulated	Lcu.2RBY.Chr4:3607396..3615554	bHLH25-like
TRINITY_DN4194_c0_g4	'RNA biosynthesis.transcriptional regulation.transcription factor (bHLH)'	Lcu.2RBY.2g021910.1	(Transcription factor {ECO:0000313|EMBL:AES65328.1}) (Uncharacterized protein {ECO:0000313|EnsemblPlants:AES65328})	down-regulated	Lcu.2RBY.Chr2:84657688..84662441	bHLH35
TRINITY_DN14261_c0_g1	'RNA biosynthesis.transcriptional regulation.transcription factor (bHLH)'	Lcu.2RBY.2g021080.1	(Transcription factor/transcription regulator {ECO:0000313|EMBL:AES65207.1}) (Uncharacterized protein {ECO:0000313|EnsemblPlants:AES65207})	up-regulated	Lcu.2RBY.Chr2:79544293..79545458	bHLH
TRINITY_DN58649_c0_g1	'RNA biosynthesis.transcriptional regulation.transcription factor (bHLH)'	Lcu.2RBY.1g063710.1	Basic helix-loop-helix protein A	down-regulated	Lcu.2RBY.Chr1:469728518..469741606	bHLH146
TRINITY_DN60006_c0_g1	'RNA biosynthesis.transcriptional regulation.transcription factor (bHLH)'	Lcu.2RBY.1g046000.1	(Uncharacterized protein {ECO:0000313|EMBL:KEH43563.1	up-regulated	Lcu.2RBY.Chr1:361995159..361996110	UPBEAT1
TRINITY_DN5259_c2_g1	'RNA biosynthesis.transcriptional regulation.transcription factor (C2H2-ZF)'	Lcu.2RBY.2g089190.1	(C2H2-like zinc finger protein	down-regulated
TRINITY_DN22132_c0_g4	'RNA biosynthesis.transcriptional regulation.transcription factor (MADS/AGL)'	Lcu.2RBY.7g063330.1	LcFULb FRUITFULL (FUL) like gene	up-regulated
TRINITY_DN13186_c0_g2	'RNA biosynthesis.transcriptional regulation.transcription factor (MADS/AGL)'	Lcu.2RBY.7g063320.1	(MADS-box transcription factor {ECO:0000313|EMBL:KEH32046.1}) (Uncharacterized protein {ECO:0000313|EnsemblPlants:KEH32046})	up-regulated
TRINITY_DN465_c2_g2	'RNA biosynthesis.transcriptional regulation.transcription factor (MADS/AGL)'	Lcu.2RBY.5g044280.1	LcSVPb SVP/AGL24 like gene	down-regulated
TRINITY_DN465_c1_g1	'RNA biosynthesis.transcriptional regulation.transcription factor (MADS/AGL)'	Lcu.2RBY.7g014230.1	LcSOC1b Chickpea NCBI GeneID 101489691	up-regulated
TRINITY_DN19348_c0_g1	'RNA biosynthesis.transcriptional regulation.transcription factor (MADS/AGL)'	Lcu.2RBY.2g053200.1	LcSEP12b SEPALLATA1/SEPALLATA2 like gene. Chickpea NCBI GeneID 101508487	up-regulated
TRINITY_DN2841_c1_g1	'RNA biosynthesis.transcriptional regulation.transcription factor (MADS/AGL)'	Lcu.2RBY.2g037240.1	LcAGL6/13c AGAMOUS 6/ AGAMOUS 13 like gene. Chickpea NCBI GeneID 101491642	up-regulated
TRINITY_DN986_c1_g1	'RNA biosynthesis.transcriptional regulation.transcription factor (MADS/AGL)'	Lcu.2RBY.1g040350.1	LcAGL6/13d AGAMOUS 6/ AGAMOUS 13 like gene. Chickpea NCBI GeneID 101488623	up-regulated
TRINITY_DN8322_c0_g1	'RNA biosynthesis.transcriptional regulation.transcription factor (NAC)'	Lcu.2RBY.2g081320.1	(NAC transcription factor-like protein {ECO:0000313|EMBL:KEH38791.1}) (Uncharacterized protein {ECO:0000313|EnsemblPlants:KEH38791})	up-regulated
TRINITY_DN14858_c0_g1	'RNA biosynthesis.transcriptional regulation.transcription factor (NAC)'	Lcu.2RBY.2g074840.1	(NAC transcription factor-like protein {ECO:0000313|EMBL:AES66224.1}) (NAC1 {ECO:0000313|EMBL:AEE99077.1}) (Uncharacterized protein {ECO:0000313|EnsemblPlants:AES66224})	down-regulated
TRINITY_DN2340_c0_g1	'RNA biosynthesis.transcriptional regulation.transcription factor (SBP)'	Lcu.2RBY.2g004600.1	LcSPL3a	down-regulated
TRINITY_DN5827_c0_g1	'RNA biosynthesis.transcriptional regulation.transcription factor (WRKY)'	Lcu.2RBY.6g033120.1	(Uncharacterized protein {ECO:0000313|EnsemblPlants:AES79852}) (WRKY transcription factor {ECO:0000313|EMBL:AES79852.1})	down-regulated	Lcu.2RBY.Chr6:246681782..246684685	WRKY 70
TRINITY_DN11855_c0_g1	'RNA biosynthesis.transcriptional regulation.transcription factor (WRKY)'	Lcu.2RBY.4g076940.1	(Transmembrane protein putative {ECO:0000313|EMBL:KEH21204.1}) (Uncharacterized protein {ECO:0000313|EnsemblPlants:KEH21204})"	down-regulated	Lcu.2RBY.Chr4:465832071..465835322	WRKY 41
TRINITY_DN12228_c0_g1	'RNA biosynthesis.transcriptional regulation.transcription factor (WRKY)'	Lcu.2RBY.4g062520.1	(Uncharacterized protein {ECO:0000313|EnsemblPlants:KEH31360}) (WRKY family transcription factor {ECO:0000313|EMBL:KEH31360.1})	down-regulated	Lcu.2RBY.Chr4:399659709..399661773	WRKY 28
TRINITY_DN12886_c0_g1	'RNA biosynthesis.transcriptional regulation.transcription factor (WRKY)'	Lcu.2RBY.3g064420.1	(Uncharacterized protein {ECO:0000313|EnsemblPlants:AES73431}) (WRKY family transcription factor {ECO:0000313|EMBL:AES73431.1})	down-regulated	Lcu.2RBY.Chr3:384985750..384986846	WRKY 50
TRINITY_DN14720_c0_g1	'RNA biosynthesis.transcriptional regulation.transcription factor (WRKY)'	Lcu.2RBY.3g055990.1	(Uncharacterized protein {ECO:0000313|EnsemblPlants:AES72749}) (WRKY family transcription factor {ECO:0000313|EMBL:AES72749.2})	down-regulated	Lcu.2RBY.Chr3:341649567..341651848	WRKY 43
TRINITY_DN8667_c1_g4	'RNA biosynthesis.transcriptional regulation.transcription factor (WRKY)'	Lcu.2RBY.3g029190.1	(WRKY I type transcription factor 33 {ECO:0000313|EMBL:AKM20827.1})	down-regulated	Lcu.2RBY.Chr3:199065834..199069215	WRKY 33
TRINITY_DN45823_c0_g1	'RNA biosynthesis.transcriptional regulation.transcriptional repression.transcriptional co-repressor (AFP/NINJA)'	Lcu.2RBY.6g003840.1	(ABI five-binding protein {ECO:0000313|EMBL:KEH21656.1}) (Uncharacterized protein {ECO:0000313|EnsemblPlants:KEH21656})	up-regulated

## Sheet: Lupa_T1_TF_DEG
Gene_name_transcriptome	TF_category	Gene_number_Lc2.0	Gene_name_Lc2.0	Expression	Lc2.0 position	Top-hit Homolog (NCBI blastx)
TRINITY_DN6421_c0_g1	'RNA biosynthesis.transcriptional regulation.AP2/ERF transcription factor superfamily.transcription factor (AP2)'	Lcu.2RBY.7g076000.1	LcADAP3 ARIA-INTERACTING DOUBLE AP2 DOMAIN PROTEIN (Arabidopsis ADAP	down-regulated
TRINITY_DN6951_c0_g1	'RNA biosynthesis.transcriptional regulation.AP2/ERF transcription factor superfamily.transcription factor (AP2)'	Lcu.2RBY.6g057020.1	LcTOE1c TARGET OF EAT1-like gene	down-regulated
TRINITY_DN15883_c0_g1	'RNA biosynthesis.transcriptional regulation.AP2/ERF transcription factor superfamily.transcription factor (ERF)'	Lcu.2RBY.1g044780.1	(AP2 domain class transcription factor {ECO:0000313|EMBL:AES62326.1}) (Uncharacterized protein {ECO:0000313|EnsemblPlants:AES62326})	up-regulated
TRINITY_DN22854_c0_g1	'RNA biosynthesis.transcriptional regulation.B3 transcription factor superfamily.transcription factor (ARF)'	Lcu.2RBY.7g008900.1	Auxin response factor {ECO:0000256|RuleBase:RU004561}	down-regulated
TRINITY_DN58022_c0_g1	'RNA biosynthesis.transcriptional regulation.B3 transcription factor superfamily.transcription factor (RAV/NGATHA)'	Lcu.2RBY.6g061350.1	(B3 DNA-binding domain protein {ECO:0000313|EMBL:KEH24166.1}) (Uncharacterized protein {ECO:0000313|EnsemblPlants:KEH24166})	down-regulated
TRINITY_DN11254_c2_g1	'RNA biosynthesis.transcriptional regulation.Homeobox transcription factor superfamily.transcription factor (zf-HD)'	Lcu.2RBY.1g046450.1	(PPR containing plant-like protein {ECO:0000313|EMBL:AES62230.2}) (Uncharacterized protein {ECO:0000313|EnsemblPlants:AES62230})	down-regulated
TRINITY_DN2408_c0_g1	'RNA biosynthesis.transcriptional regulation.MYB transcription factor superfamily.transcription factor (MYB-related)'	Lcu.2RBY.3g012390.1	(Transcription factor radialis-like protein {ECO:0000313|EMBL:AES68669.1}) (Uncharacterized protein {ECO:0000313|EnsemblPlants:AES68669})	up-regulated	Lcu.2RBY.Chr3:75061695..75062830	RADIALIS-like
TRINITY_DN6868_c0_g1	'RNA biosynthesis.transcriptional regulation.MYB transcription factor superfamily.transcription factor (MYB-related)'	Lcu.2RBY.2g003680.1	(Uncharacterized protein {ECO:0000313|EMBL:KRH10788.1 ECO:0000313|EnsemblPlants:GLYMA15G07500.1})	down-regulated	Lcu.2RBY.Chr2:6931407..6935498	uncharacterized protein
TRINITY_DN47649_c0_g1	'RNA biosynthesis.transcriptional regulation.transcription factor (bHLH)'	Lcu.2RBY.L013420.1	(Uncharacterized protein {ECO:0000313|EMBL:AES67300.1	down-regulated
TRINITY_DN16982_c0_g2	'RNA biosynthesis.transcriptional regulation.transcription factor (bHLH)'	Lcu.2RBY.7g075730.1	(Sequence-specific DNA-binding transcription factors protein	up-regulated	Lcu.2RBY.Chr7:524275825..524277096	IBH1
TRINITY_DN2396_c0_g2	'RNA biosynthesis.transcriptional regulation.transcription factor (bHLH)'	Lcu.2RBY.7g033720.1	(Uncharacterized protein {ECO:0000313|EMBL:BAT74547.1})	up-regulated	Lcu.2RBY.Chr7:234271206..234273552	PRE6
TRINITY_DN2573_c0_g1	'RNA biosynthesis.transcriptional regulation.transcription factor (bHLH)'	Lcu.2RBY.7g029860.1	(G-box element binding protein {ECO:0000313|EMBL:ABD59338.1})	down-regulated	Lcu.2RBY.Chr7:192749352..192752082	MYC2
TRINITY_DN16054_c0_g1	'RNA biosynthesis.transcriptional regulation.transcription factor (bHLH)'	Lcu.2RBY.5g016100.1	(BHLH transcription factor {ECO:0000313|EMBL:ABY48134.1}) (Transcription factor bHLH93 {ECO:0000313|EMBL:AES95896.1}) (Uncharacterized protein {ECO:0000313|EnsemblPlants:AES95896})	down-regulated	Lcu.2RBY.Chr5:48666480..48668768	bHLH93
TRINITY_DN20443_c0_g1	'RNA biosynthesis.transcriptional regulation.transcription factor (bHLH)'	Lcu.2RBY.4g002050.1	(Uncharacterized protein {ECO:0000313|EMBL:BAT98603.1})	down-regulated	Lcu.2RBY.Chr4:3607396..3615554	bHLH25-like
TRINITY_DN10103_c0_g1	'RNA biosynthesis.transcriptional regulation.transcription factor (C2H2-ZF)'	Lcu.2RBY.2g083140.1	(Putative zinc finger protein {ECO:0000313|EMBL:CAA60828.1})	up-regulated
TRINITY_DN4667_c0_g1	'RNA biosynthesis.transcriptional regulation.transcription factor (C2H2-ZF)'	Lcu.2RBY.1g001840.1	(Nucleic acid-binding protein {ECO:0000313|EMBL:AET00655.1}) (Uncharacterized protein {ECO:0000313|EnsemblPlants:AET00655})	down-regulated
TRINITY_DN4390_c0_g1	'RNA biosynthesis.transcriptional regulation.transcription factor (JUMONJI)'	Lcu.2RBY.4g069150.1	(Lysine-specific demethylase JMJ14-like protein	up-regulated
TRINITY_DN15915_c0_g1	'RNA biosynthesis.transcriptional regulation.transcription factor (OFP)'	Lcu.2RBY.6g061560.1	(Ovate transcriptional repressor {ECO:0000313|EMBL:KEH24200.1}) (Uncharacterized protein {ECO:0000313|EMBL:AFK37360.1	up-regulated
TRINITY_DN4686_c0_g1	'RNA biosynthesis.transcriptional regulation.transcription factor (Trihelix)'	Lcu.2RBY.3g064580.1	(Uncharacterized protein {ECO:0000313|EMBL:AES73455.1	down-regulated
TRINITY_DN6237_c0_g2	'RNA biosynthesis.transcriptional regulation.transcription factor (Trihelix)'	Lcu.2RBY.1g057910.1	(Trihelix transcription factor {ECO:0000313|EMBL:AES61254.1}) (Uncharacterized protein {ECO:0000313|EnsemblPlants:AES61254})	down-regulated
TRINITY_DN14098_c0_g1	'RNA biosynthesis.transcriptional regulation.transcription factor (WRKY)'	Lcu.2RBY.6g056970.1	(Uncharacterized protein {ECO:0000313|EnsemblPlants:AES81779}) (WRKY family transcription factor {ECO:0000313|EMBL:AES81779.1})	down-regulated	Lcu.2RBY.Chr6:373517914..373521067	WRKY 44

## Sheet: Lupa_LH_TF_DEG
Gene_name_transcriptome	TF_category	Gene_number_Lc2.0	Gene_name_Lc2.0	Expression	Lc2.0 position	Top-hit Homolog (NCBI blastx)
TRINITY_DN2825_c0_g2	'RNA biosynthesis.transcriptional regulation.AP2/ERF transcription factor superfamily.transcription factor (DREB)'	Lcu.2RBY.7g000390.1	(Ethylene response factor {ECO:0000313|EMBL:AET01204.1}) (Uncharacterized protein {ECO:0000313|EnsemblPlants:AET01204})	down-regulated
TRINITY_DN15733_c0_g2	'RNA biosynthesis.transcriptional regulation.AP2/ERF transcription factor superfamily.transcription factor (DREB)'	Lcu.2RBY.2g037900.1	(Putative DRE-binding protein DREB1 {ECO:0000313|EMBL:ABY78835.1})	up-regulated
TRINITY_DN28773_c0_g1	'RNA biosynthesis.transcriptional regulation.B3 transcription factor superfamily.transcription factor (RAV/NGATHA)'	Lcu.2RBY.5g034580.1	LcTEMa TEMPRANILLO like gene. Chickpea NCBI GeneID 101503485	up-regulated
TRINITY_DN9577_c0_g1	'RNA biosynthesis.transcriptional regulation.bZIP transcription factor superfamily.transcription factor (bZIP)'	Lcu.2RBY.4g006120.1	(ALC-interacting protein {ECO:0000313|EMBL:AES86857.1}) (Uncharacterized protein {ECO:0000313|EnsemblPlants:AES86857})	up-regulated
TRINITY_DN5908_c0_g1	'RNA biosynthesis.transcriptional regulation.bZIP transcription factor superfamily.transcription factor (bZIP)'	Lcu.2RBY.2g079320.1	(Uncharacterized protein {ECO:0000313|EMBL:ESW21410.1})	up-regulated
TRINITY_DN16730_c0_g1	'RNA biosynthesis.transcriptional regulation.Homeobox transcription factor superfamily.transcription factor (HD-ZIP I/II)'	Lcu.2RBY.2g056310.1	(Homeobox associated leucine zipper protein {ECO:0000313|EMBL:KEH24992.1}) (Uncharacterized protein {ECO:0000313|EnsemblPlants:KEH24992})	down-regulated
TRINITY_DN8046_c0_g1	'RNA biosynthesis.transcriptional regulation.MYB transcription factor superfamily.transcription factor (GARP)'	Lcu.2RBY.6g051040.1	(Myb-like transcription factor family protein {ECO:0000313|EMBL:AES81463.1}) (Uncharacterized protein {ECO:0000313|EnsemblPlants:AES81463})	down-regulated	Lcu.2RBY.Chr6:347240026..347243577	PHL5
TRINITY_DN58407_c0_g1	'RNA biosynthesis.transcriptional regulation.MYB transcription factor superfamily.transcription factor (MYB-related)'	Lcu.2RBY.3g070830.1	(MYB family transcription factor {ECO:0000313|EMBL:KEH36157.1}) (Uncharacterized protein {ECO:0000313|EnsemblPlants:KEH36157})	down-regulated	Lcu.2RBY.Chr3:414505910..414507779	RADIALIS-like 4
TRINITY_DN15467_c0_g1	'RNA biosynthesis.transcriptional regulation.transcription factor (bHLH)'	Lcu.2RBY.7g001130.1	(Transcription factor {ECO:0000313|EMBL:KEH18267.1}) (Uncharacterized protein {ECO:0000313|EnsemblPlants:KEH18267})	up-regulated	Lcu.2RBY.Chr7:1721276..1724216	bHLH87
TRINITY_DN487_c0_g1	'RNA biosynthesis.transcriptional regulation.transcription factor (bHLH)'	Lcu.2RBY.6g065510.1	LcPIF6 Chickpea NCBI GeneID 101490374	up-regulated		LcPIF6
TRINITY_DN17506_c0_g1	'RNA biosynthesis.transcriptional regulation.transcription factor (bHLH)'	Lcu.2RBY.5g005300.1	(Basic helix loop helix (BHLH) DNA-binding family protein {ECO:0000313|EMBL:AES94460.2}) (Uncharacterized protein {ECO:0000313|EnsemblPlants:AES94460})	down-regulated	Lcu.2RBY.Chr5:7616286..7618360	bHLH25
TRINITY_DN20443_c0_g1	'RNA biosynthesis.transcriptional regulation.transcription factor (bHLH)'	Lcu.2RBY.4g002050.1	(Uncharacterized protein {ECO:0000313|EMBL:BAT98603.1})	down-regulated	Lcu.2RBY.Chr4:3607396..3615554	bHLH25-like
TRINITY_DN47269_c0_g1	'RNA biosynthesis.transcriptional regulation.transcription factor (C2H2-ZF)'	Lcu.2RBY.6g056590.1	(Cys2-His2 zinc finger transcription factor {ECO:0000313|EMBL:AES81742.1}) (Uncharacterized protein {ECO:0000313|EMBL:AFK47111.1	down-regulated
TRINITY_DN4667_c0_g1	'RNA biosynthesis.transcriptional regulation.transcription factor (C2H2-ZF)'	Lcu.2RBY.1g001840.1	(Nucleic acid-binding protein {ECO:0000313|EMBL:AET00655.1}) (Uncharacterized protein {ECO:0000313|EnsemblPlants:AET00655})	down-regulated
TRINITY_DN7390_c1_g1	'RNA biosynthesis.transcriptional regulation.transcription factor (MADS/AGL)'	Lcu.2RBY.7g063330.1	LcFULb FRUITFULL (FUL) like gene	up-regulated
TRINITY_DN1688_c0_g1	'RNA biosynthesis.transcriptional regulation.transcription factor (MADS/AGL)'	Lcu.2RBY.7g014230.1	LcSOC1b Chickpea NCBI GeneID 101489691	up-regulated
TRINITY_DN4412_c0_g1	'RNA biosynthesis.transcriptional regulation.transcription factor (MADS/AGL)'	Lcu.2RBY.5g044280.1	LcSVPb SVP/AGL24 like gene	down-regulated
TRINITY_DN11383_c0_g1	'RNA biosynthesis.transcriptional regulation.transcription factor (MADS/AGL)'	Lcu.2RBY.2g037240.1	LcAGL6/13c AGAMOUS 6/ AGAMOUS 13 like gene. Chickpea NCBI GeneID 101491642	up-regulated
TRINITY_DN6552_c1_g1	'RNA biosynthesis.transcriptional regulation.transcription factor (MADS/AGL)'	Lcu.2RBY.1g040350.1	LcAGL6/13d AGAMOUS 6/ AGAMOUS 13 like gene. Chickpea NCBI GeneID 101488623	up-regulated
TRINITY_DN12220_c0_g1	'RNA biosynthesis.transcriptional regulation.transcription factor (NAC)'	Lcu.2RBY.3g057050.1	(NAC transcription factor-like protein {ECO:0000313|EMBL:AES72880.1}) (Uncharacterized protein {ECO:0000313|EnsemblPlants:AES72880})	down-regulated

## Sheet: Sheet3
	Geno	traitL		H		S		AA	Geno	traitL		H		S
	BGE 016880	27		38		0.177552		DTF	BGE 016880	27±	1.23744	38±	1.94454	0.177552	0.0021952
	BGE 016880	63.4		78.4		0.110228		DTF	Lupa	36±	1.94454	60±	1.06066	0.253731	0.0335966						24.384
	BGE 016880	14		33		0.409258		SL	BGE 016880	63.4±	16.4402	78.4±	13.9654	0.110228	0.0411036						11.05
	BGE 016880	6		13.1		0.376527		SL	Lupa	55.1±	8.39689	76±	15.9688	0.156823	0.0286278
	BGE 016880	42.9		39.7		0.041162		BM	BGE 016880	14±	4.05045	33±	0.542704	0.409258	0.114447
	Lupa	36		60		0.253731		BM	Lupa	22.4±	6.54408	42.7±	0.272236	0.317451	0.1353
	Lupa	55.1		76		0.156823		YL	BGE 016880	6±	1.32936	13.1±	0.687661	0.376527	0.0733737		0.687661	1.42995
	Lupa	22.4		42.7		0.317451		YL	Lupa	11.9±	3.55851	16.8±	0.312895	0.180333	0.137846		0.312895	0.983847
	Lupa	11.9		16.8		0.180333		HI	BGE 016880	42.9±	2.96786	39.7±	1.42995	0.041162	0.0523731		L
	Lupa	53.1		39.3		0.14719		HI	Lupa	53.1±	0.457564	39.3±	0.983847	0.14719	0.00802025		1.23744	1.94454
																	16.4402	8.39689
																	4.05045	6.54408
																	1.32936	3.55851
																	2.96786	0.457564
													1.94454	13.9654	0.542704
													1.06066	15.9688	0.272236
													H
													1.94454	1.06066
													13.9654	15.9688
													0.542704	0.272236
													0.687661	0.312895
													1.42995	0.983847
		0.177552		±		1.23744		0.17755223880597±
		0.110228		±		16.4402		0.110228499202466±					S
		0.409258		±		4.05045		0.409258172608737±					0.0021952	0.0335966
		0.376527		±		1.32936		0.376526708887088±					0.0411036	0.0286278
		0.041162		±		2.96786		0.0411619995488252±					0.114447	0.1353
		0.253731		±		1.94454		0.253730535600741±					0.0733737	0.137846
		0.156823		±		8.39689		0.156822887304158±					0.0523731	0.00802025
		0.317451		±		6.54408		0.317450963453559±
		0.180333		±		3.55851		0.180333045505232±
		0.14719		±		0.457564		0.147189993234156±
										1.23744
										16.4402
										4.05045
										1.32936
										2.96786
										1.94454
										8.39689
										6.54408
										3.55851
										0.457564
