# Supplementary material for: RNA-Seq and Gene Ontology Analysis Reveal Differences Associated With Low R/FR-Induced Shade Responses in Cultivated Lentil and a Wild Relative
Source: Front Genet. 2022 Jun 20;13:891702. doi: 10.3389/fgene.2022.891702 (PMC9251359; doi:10.3389/fgene.2022.891702)
Supplement: Supplementary file 3 [file DataSheet3.xlsx]

## Sheet: BGE_DEG_T1
target	BGE_DEG_Lc2.0_gene	BGE_DEG_Lc2.0_gene_des	contrast	adj.pval	log2FC	up.down
TRINITY_DN7505_c0_g2	Lcu.2RBY.1g000200.1	Protein DETOXIFICATION {ECO:0000256|RuleBase:RU004914} (Multidrug and toxic compound extrusion protein {ECO:0000256|RuleBase:RU004914})	T1.LowRFR.BGE016880-T1.HighRFR.BGE016880	0.00588725	-1.00224	down-regulated
TRINITY_DN9960_c0_g1	Lcu.2RBY.1g001000.1	(Gar1/Naf1 RNA-binding region protein {ECO:0000313|EMBL:KEH16897.1}) (H/ACA ribonucleoprotein complex non-core subunit NAF1 {ECO:0000313|EMBL:AES83761.1}) (Uncharacterized protein {ECO:0000313|EnsemblPlants:KEH16897})	T1.LowRFR.BGE016880-T1.HighRFR.BGE016880	0.038724	-1.16525	down-regulated
TRINITY_DN1331_c0_g1	Lcu.2RBY.1g001080.1	Fructose-bisphosphate aldolase	T1.LowRFR.BGE016880-T1.HighRFR.BGE016880	0.000137251	1.31662	up-regulated
TRINITY_DN47404_c0_g1	Lcu.2RBY.1g001580.1	(Transmembrane protein	T1.LowRFR.BGE016880-T1.HighRFR.BGE016880	0.0268048	-1.99202	down-regulated
TRINITY_DN21912_c0_g3	Lcu.2RBY.1g002000.1	(Actin-binding calponin-like (CH) domain protein {ECO:0000313|EMBL:AET00629.1}) (Uncharacterized protein {ECO:0000313|EnsemblPlants:AET00629})	T1.LowRFR.BGE016880-T1.HighRFR.BGE016880	0.0169618	-1.78447	down-regulated
TRINITY_DN3631_c0_g1	Lcu.2RBY.1g002120.1	(Oep23 protein {ECO:0000313|EMBL:AIO04121.1})	T1.LowRFR.BGE016880-T1.HighRFR.BGE016880	0.00696558	-1.42596	down-regulated
TRINITY_DN131_c0_g2	Lcu.2RBY.1g002400.1	(OPT family oligopeptide transporter {ECO:0000313|EMBL:AES58717.2}) (Uncharacterized protein {ECO:0000313|EnsemblPlants:AES58717})	T1.LowRFR.BGE016880-T1.HighRFR.BGE016880	0.0441148	1.70372	up-regulated
TRINITY_DN6802_c0_g1	Lcu.2RBY.1g003390.1	(Peptide/nitrate transporter plant {ECO:0000313|EMBL:KEH40280.1}) (Uncharacterized protein {ECO:0000313|EnsemblPlants:KEH40280})	T1.LowRFR.BGE016880-T1.HighRFR.BGE016880	0.00323968	2.46641	up-regulated
TRINITY_DN7919_c0_g2	Lcu.2RBY.1g004500.1	hypothetical protein	T1.LowRFR.BGE016880-T1.HighRFR.BGE016880	0.00884847	-2.90596	down-regulated
TRINITY_DN4137_c0_g2	Lcu.2RBY.1g005120.1	(Receptor-like kinase plant-like protein	T1.LowRFR.BGE016880-T1.HighRFR.BGE016880	0.00821021	-1.30755	down-regulated
TRINITY_DN1223_c0_g1	Lcu.2RBY.1g005900.1	(Nodulin MtN21/EamA-like transporter family protein {ECO:0000313|EMBL:KEH40539.1}) (Uncharacterized protein {ECO:0000313|EMBL:AFK47115.1	T1.LowRFR.BGE016880-T1.HighRFR.BGE016880	0.0348071	2.03321	up-regulated
TRINITY_DN2941_c0_g1	Lcu.2RBY.1g006460.1	(Polyketide cyclase/dehydrase and lipid transporter {ECO:0000313|EMBL:KEH40554.1}) (Uncharacterized protein {ECO:0000313|EMBL:AFK49330.1	T1.LowRFR.BGE016880-T1.HighRFR.BGE016880	0.0311878	-1.6767	down-regulated
TRINITY_DN12751_c0_g1	Lcu.2RBY.1g006490.1	(General substrate transporter {ECO:0000313|EMBL:ABN06033.1}) (Phosphate transporter {ECO:0000313|EMBL:AES90072.1}) (Uncharacterized protein {ECO:0000313|EnsemblPlants:AES90072})	T1.LowRFR.BGE016880-T1.HighRFR.BGE016880	0.00586548	-1.24266	down-regulated
TRINITY_DN59901_c0_g1	Lcu.2RBY.1g007030.1	(2,4-dihydroxyhept-2-ene-1,7-dioic acid aldolase	T1.LowRFR.BGE016880-T1.HighRFR.BGE016880	0.00631504	-1.38022	down-regulated
TRINITY_DN6369_c0_g1	Lcu.2RBY.1g007250.1	(1-aminocyclopropane-1-carboxylate oxidase-like protein {ECO:0000313|EMBL:KEH40604.1}) (Uncharacterized protein {ECO:0000313|EnsemblPlants:KEH40604})	T1.LowRFR.BGE016880-T1.HighRFR.BGE016880	0.000686552	-1.70112	down-regulated
TRINITY_DN35859_c0_g1	Lcu.2RBY.1g007630.1	(Uncharacterized protein {ECO:0000313|EMBL:KEH40634.1	T1.LowRFR.BGE016880-T1.HighRFR.BGE016880	0.000389275	1.08432	up-regulated
TRINITY_DN14324_c0_g1	Lcu.2RBY.1g007750.1	(Sec14p-like phosphatidylinositol transfer family protein {ECO:0000313|EMBL:KEH40638.1}) (Uncharacterized protein {ECO:0000313|EnsemblPlants:KEH40638})	T1.LowRFR.BGE016880-T1.HighRFR.BGE016880	0.000886546	-1.45759	down-regulated
TRINITY_DN19927_c0_g1	Lcu.2RBY.1g008070.1	Serine/threonine-protein kinase {ECO:0000256|PIRNR:PIRNR000641} (2.7.11.1 {ECO:0000256|PIRNR:PIRNR000641})	T1.LowRFR.BGE016880-T1.HighRFR.BGE016880	0.00465226	-1.14248	down-regulated
TRINITY_DN5004_c0_g1	Lcu.2RBY.1g008650.1	(GTP-binding ERG-like protein {ECO:0000313|EMBL:AES94978.2}) (Uncharacterized protein {ECO:0000313|EnsemblPlants:AES94978})	T1.LowRFR.BGE016880-T1.HighRFR.BGE016880	0.0380712	-1.58311	down-regulated
TRINITY_DN40966_c0_g1	Lcu.2RBY.1g009540.1	(Ethylene response factor 8 {ECO:0000313|EMBL:AEQ64868.1})	T1.LowRFR.BGE016880-T1.HighRFR.BGE016880	0.00797045	-1.53407	down-regulated
TRINITY_DN14451_c0_g1	Lcu.2RBY.1g009910.1	(Guanine nucleotide-binding-like protein {ECO:0000313|EMBL:KEH41291.1}) (Uncharacterized protein {ECO:0000313|EnsemblPlants:KEH41291})	T1.LowRFR.BGE016880-T1.HighRFR.BGE016880	0.0465077	-1.11346	down-regulated
TRINITY_DN238_c0_g2	Lcu.2RBY.1g010330.1	Pectate lyase {ECO:0000256|RuleBase:RU361123} (4.2.2.2 {ECO:0000256|RuleBase:RU361123})	T1.LowRFR.BGE016880-T1.HighRFR.BGE016880	0.00215022	1.55833	up-regulated
TRINITY_DN29081_c0_g1	Lcu.2RBY.1g011960.1	(Tobamovirus multiplication-like protein {ECO:0000313|EMBL:KEH40725.1}) (Uncharacterized protein {ECO:0000313|EnsemblPlants:KEH40725})	T1.LowRFR.BGE016880-T1.HighRFR.BGE016880	0.00342816	-3.61983	down-regulated
TRINITY_DN7347_c0_g1	Lcu.2RBY.1g013110.1	(Cytochrome b6f complex subunit (PetM)	T1.LowRFR.BGE016880-T1.HighRFR.BGE016880	1.54e-05	1.00555	up-regulated
TRINITY_DN4461_c0_g1	Lcu.2RBY.1g013770.1	(Nucleotide-diphospho-sugar transferase family protein {ECO:0000313|EMBL:KEH16338.1}) (Uncharacterized protein {ECO:0000313|EnsemblPlants:KEH16338})	T1.LowRFR.BGE016880-T1.HighRFR.BGE016880	0.00274986	-1.34231	down-regulated
TRINITY_DN3754_c0_g1	Lcu.2RBY.1g014060.1	(B3 DNA-binding domain protein {ECO:0000313|EMBL:AES98603.1}) (Uncharacterized protein {ECO:0000313|EnsemblPlants:AES98603})	T1.LowRFR.BGE016880-T1.HighRFR.BGE016880	0.00081427	1.02732	up-regulated
TRINITY_DN24470_c0_g2	Lcu.2RBY.1g014770.1	(Cytochrome P450 family protein {ECO:0000313|EMBL:KEH40842.1}) (Uncharacterized protein {ECO:0000313|EnsemblPlants:KEH40842})	T1.LowRFR.BGE016880-T1.HighRFR.BGE016880	0.00808101	1.13438	up-regulated
TRINITY_DN32609_c0_g1	Lcu.2RBY.1g015520.1	(Transmembrane protein	T1.LowRFR.BGE016880-T1.HighRFR.BGE016880	0.0080082	1.31938	up-regulated
TRINITY_DN9748_c0_g1	Lcu.2RBY.1g016490.1	(Gag/pol polyprotein {ECO:0000313|EMBL:AAQ82033.1}) (Fragment)	T1.LowRFR.BGE016880-T1.HighRFR.BGE016880	0.0243167	-1.53546	down-regulated
TRINITY_DN6293_c0_g1	Lcu.2RBY.1g016960.1	(Magnesium transporter MRS2-I {ECO:0000313|EMBL:KEH40992.1}) (Mitochondrial inner membrane magnesium transporter mrs2 {ECO:0000313|EMBL:AES84694.1}) (Uncharacterized protein {ECO:0000313|EnsemblPlants:KEH40992})	T1.LowRFR.BGE016880-T1.HighRFR.BGE016880	0.0226596	2.4361	up-regulated
TRINITY_DN9243_c0_g3	Lcu.2RBY.1g017040.1	(NAD(P)H dehydrogenase {ECO:0000313|EMBL:AES96861.1}) (Uncharacterized protein {ECO:0000313|EMBL:AFK41505.1	T1.LowRFR.BGE016880-T1.HighRFR.BGE016880	0.00699908	1.32459	up-regulated
TRINITY_DN58480_c0_g1	Lcu.2RBY.1g017120.1	Non-specific serine/threonine protein kinase {ECO:0000256|SAAS:SAAS00027859} (2.7.11.1 {ECO:0000256|SAAS:SAAS00027859})	T1.LowRFR.BGE016880-T1.HighRFR.BGE016880	0.00106662	-1.11378	down-regulated
TRINITY_DN6396_c1_g1	Lcu.2RBY.1g017180.1	(Uncharacterized protein {ECO:0000313|EMBL:KRH69061.1})	T1.LowRFR.BGE016880-T1.HighRFR.BGE016880	0.0107296	-1.16226	down-regulated
TRINITY_DN6282_c0_g1	Lcu.2RBY.1g017500.1	(50S ribosomal protein L28 {ECO:0000313|EMBL:KEH41050.1}) (Uncharacterized protein {ECO:0000313|EMBL:AFK44373.1	T1.LowRFR.BGE016880-T1.HighRFR.BGE016880	8.39e-05	1.09005	up-regulated
TRINITY_DN41678_c0_g1	Lcu.2RBY.1g019640.1	(Plant acid phosphatase {ECO:0000313|EMBL:AES60407.1}) (Uncharacterized protein {ECO:0000313|EnsemblPlants:AES60407})	T1.LowRFR.BGE016880-T1.HighRFR.BGE016880	0.00375074	2.89956	up-regulated
TRINITY_DN9444_c0_g3	Lcu.2RBY.1g021110.1	(Serine/Threonine kinase domain protein {ECO:0000313|EMBL:KEH41322.1}) (Uncharacterized protein {ECO:0000313|EnsemblPlants:KEH41322})	T1.LowRFR.BGE016880-T1.HighRFR.BGE016880	0.0490327	-1.03802	down-regulated
TRINITY_DN13194_c0_g1	Lcu.2RBY.1g021130.1	(Lipoyl synthase {ECO:0000313|EMBL:KEH41395.1}) (Uncharacterized protein {ECO:0000313|EnsemblPlants:KEH41395})	T1.LowRFR.BGE016880-T1.HighRFR.BGE016880	0.00273096	1.52275	up-regulated
TRINITY_DN3166_c0_g1	Lcu.2RBY.1g024810.1	(Hydrolyzing O-glycosyl compounds hydrolase {ECO:0000313|EMBL:KEH18775.1}) (Uncharacterized protein {ECO:0000313|EnsemblPlants:KEH18775})	T1.LowRFR.BGE016880-T1.HighRFR.BGE016880	4.25e-05	2.04492	up-regulated
TRINITY_DN6941_c0_g1	Lcu.2RBY.1g025460.1	(Uncharacterized protein {ECO:0000313|EMBL:KEH18428.1	T1.LowRFR.BGE016880-T1.HighRFR.BGE016880	0.00164464	-2.07231	down-regulated
TRINITY_DN40956_c0_g1	Lcu.2RBY.1g032760.1	(Uncharacterized protein {ECO:0000313|EMBL:KEH42017.1	T1.LowRFR.BGE016880-T1.HighRFR.BGE016880	0.0106567	-1.87066	down-regulated
TRINITY_DN53188_c0_g1	Lcu.2RBY.1g033660.1	(Cytochrome P450 family 94 protein {ECO:0000313|EMBL:KEH42061.1}) (Uncharacterized protein {ECO:0000313|EnsemblPlants:KEH42061})	T1.LowRFR.BGE016880-T1.HighRFR.BGE016880	0.0259108	-1.52388	down-regulated
TRINITY_DN7950_c0_g1	Lcu.2RBY.1g035220.1	Pyruvate kinase {ECO:0000256|RuleBase:RU000504} (2.7.1.40 {ECO:0000256|RuleBase:RU000504})	T1.LowRFR.BGE016880-T1.HighRFR.BGE016880	0.00321669	1.58746	up-regulated
TRINITY_DN24533_c0_g1	Lcu.2RBY.1g036460.1	(2-hydroxyisoflavanone dehydratase {ECO:0000313|EMBL:AES62697.2}) (Uncharacterized protein {ECO:0000313|EnsemblPlants:AES62697})	T1.LowRFR.BGE016880-T1.HighRFR.BGE016880	0.0052922	-2.22738	down-regulated
TRINITY_DN5215_c0_g1	Lcu.2RBY.1g036540.1	(RNA methyltransferase	T1.LowRFR.BGE016880-T1.HighRFR.BGE016880	0.0103383	-1.03702	down-regulated
TRINITY_DN4327_c0_g1	Lcu.2RBY.1g037350.1	(Haloacid dehalogenase-like hydrolase {ECO:0000313|EMBL:AES62656.1}) (Uncharacterized protein {ECO:0000313|EMBL:AFK47833.1	T1.LowRFR.BGE016880-T1.HighRFR.BGE016880	0.0118595	-1.49494	down-regulated
TRINITY_DN39_c0_g3	Lcu.2RBY.1g037520.1	(Uncharacterized protein {ECO:0000313|EnsemblPlants:KEH43889}) (WNK kinase {ECO:0000313|EMBL:KEH43889.1})	T1.LowRFR.BGE016880-T1.HighRFR.BGE016880	0.0339041	1.40397	up-regulated
TRINITY_DN6980_c0_g1	Lcu.2RBY.1g037530.1	(Pentatricopeptide (PPR) repeat protein {ECO:0000313|EMBL:KEH43888.1}) (Uncharacterized protein {ECO:0000313|EnsemblPlants:KEH43888})	T1.LowRFR.BGE016880-T1.HighRFR.BGE016880	0.0356186	-1.89792	down-regulated
TRINITY_DN8497_c0_g1	Lcu.2RBY.1g037800.1	(Asparagine synthase {ECO:0000313|EMBL:KEH30815.1}) (Uncharacterized protein {ECO:0000313|EnsemblPlants:KEH30815})	T1.LowRFR.BGE016880-T1.HighRFR.BGE016880	0.0070228	-1.39731	down-regulated
TRINITY_DN986_c1_g1	Lcu.2RBY.1g040350.1	LcAGL6/13d AGAMOUS 6/ AGAMOUS 13 like gene. Chickpea NCBI GeneID 101488623	T1.LowRFR.BGE016880-T1.HighRFR.BGE016880	0.00865944	2.20383	up-regulated
TRINITY_DN15563_c0_g2	Lcu.2RBY.1g040870.1	(Dihydrodipicolinate reductase {ECO:0000313|EMBL:AES62556.1}) (Uncharacterized protein {ECO:0000313|EnsemblPlants:AES62556})	T1.LowRFR.BGE016880-T1.HighRFR.BGE016880	0.049163	-1.1016	down-regulated
TRINITY_DN7830_c0_g2	Lcu.2RBY.1g041280.1	(Phosphoprotein phosphatase inhibitor {ECO:0000313|EMBL:KEH43731.1}) (Uncharacterized protein {ECO:0000313|EnsemblPlants:KEH43731})	T1.LowRFR.BGE016880-T1.HighRFR.BGE016880	0.0459126	1.25289	up-regulated
TRINITY_DN3820_c0_g3	Lcu.2RBY.1g041800.1	(Tubulin beta-8 chain-like protein {ECO:0000313|EMBL:KHG25436.1})	T1.LowRFR.BGE016880-T1.HighRFR.BGE016880	0.00245926	1.37091	up-regulated
TRINITY_DN8876_c0_g1	Lcu.2RBY.1g042090.1	(ATP-binding protein	T1.LowRFR.BGE016880-T1.HighRFR.BGE016880	1.54e-05	-3.61633	down-regulated
TRINITY_DN4024_c0_g1	Lcu.2RBY.1g042310.1	Protein DETOXIFICATION {ECO:0000256|RuleBase:RU004914} (Multidrug and toxic compound extrusion protein {ECO:0000256|RuleBase:RU004914})	T1.LowRFR.BGE016880-T1.HighRFR.BGE016880	0.0107762	-1.42821	down-regulated
TRINITY_DN1120_c0_g1	Lcu.2RBY.1g043930.1	(Putative uncharacterized protein {ECO:0000313|EMBL:EFJ24090.1})	T1.LowRFR.BGE016880-T1.HighRFR.BGE016880	0.00260351	-2.01128	down-regulated
TRINITY_DN27162_c0_g1	Lcu.2RBY.1g045180.1	(Uncharacterized protein {ECO:0000313|EMBL:KRH13578.1})	T1.LowRFR.BGE016880-T1.HighRFR.BGE016880	0.0468849	1.14635	up-regulated
TRINITY_DN187_c0_g2	Lcu.2RBY.1g045260.1	Glycosyltransferase {ECO:0000256|RuleBase:RU362057} (2.4.1.- {ECO:0000256|RuleBase:RU362057})	T1.LowRFR.BGE016880-T1.HighRFR.BGE016880	9.37e-07	-4.94095	down-regulated
TRINITY_DN7239_c0_g1	Lcu.2RBY.1g045620.1	hypothetical protein	T1.LowRFR.BGE016880-T1.HighRFR.BGE016880	0.0314341	1.45301	up-regulated
TRINITY_DN3340_c0_g1	Lcu.2RBY.1g045760.1	(CDPK adapter protein	T1.LowRFR.BGE016880-T1.HighRFR.BGE016880	0.0158748	-1.88137	down-regulated
TRINITY_DN47063_c0_g1	Lcu.2RBY.1g048820.1	LcTEMb TEMPRANILLO like gene. Chickpea NCBI GeneID 101492303	T1.LowRFR.BGE016880-T1.HighRFR.BGE016880	0.0353291	-3.04475	down-regulated
TRINITY_DN1368_c1_g2	Lcu.2RBY.1g049060.1	Enhancer of polycomb-like protein {ECO:0000256|RuleBase:RU361124}	T1.LowRFR.BGE016880-T1.HighRFR.BGE016880	0.000462814	-1.14182	down-regulated
TRINITY_DN8883_c0_g1	Lcu.2RBY.1g049420.1	(Cytochrome P450 monooxygenase CYP76X2 {ECO:0000313|EMBL:ABC59105.1}) (Fragment)	T1.LowRFR.BGE016880-T1.HighRFR.BGE016880	0.0256569	-1.05517	down-regulated
TRINITY_DN9521_c0_g1	Lcu.2RBY.1g050070.1	(Acyl-CoA-binding domain protein {ECO:0000313|EMBL:KEH43326.1}) (Uncharacterized protein {ECO:0000313|EnsemblPlants:KEH43326})	T1.LowRFR.BGE016880-T1.HighRFR.BGE016880	0.00597272	1.62911	up-regulated
TRINITY_DN2897_c0_g3	Lcu.2RBY.1g050270.1	(DUF594 family protein {ECO:0000313|EMBL:KEH43307.1}) (Uncharacterized protein {ECO:0000313|EnsemblPlants:KEH43307})	T1.LowRFR.BGE016880-T1.HighRFR.BGE016880	0.00226714	-1.47819	down-regulated
TRINITY_DN18116_c0_g1	Lcu.2RBY.1g050340.1	(DUF1635 family protein {ECO:0000313|EMBL:KEH43300.1}) (Uncharacterized protein {ECO:0000313|EnsemblPlants:KEH43300})	T1.LowRFR.BGE016880-T1.HighRFR.BGE016880	0.0326111	-2.07151	down-regulated
TRINITY_DN6918_c0_g1	Lcu.2RBY.1g051180.1	hypothetical protein	T1.LowRFR.BGE016880-T1.HighRFR.BGE016880	0.0216406	-1.17625	down-regulated
TRINITY_DN527_c1_g2	Lcu.2RBY.1g051180.1	hypothetical protein	T1.LowRFR.BGE016880-T1.HighRFR.BGE016880	0.0273341	-2.06232	down-regulated
TRINITY_DN370_c0_g2	Lcu.2RBY.1g051330.1	(Gibberellin receptor GID1c-like protein {ECO:0000313|EMBL:AES61841.1}) (Uncharacterized protein {ECO:0000313|EnsemblPlants:AES61841})	T1.LowRFR.BGE016880-T1.HighRFR.BGE016880	0.000112272	-1.05511	down-regulated
TRINITY_DN15199_c0_g1	Lcu.2RBY.1g051380.1	(Ankyrin repeat PH and SEC7 domain secG-like protein {ECO:0000313|EMBL:AES61829.1}) (Uncharacterized protein {ECO:0000313|EnsemblPlants:AES61829}) (Vapyrin-like protein {ECO:0000313|EMBL:ADC33496.1})	T1.LowRFR.BGE016880-T1.HighRFR.BGE016880	0.03335	-1.00793	down-regulated
TRINITY_DN9668_c0_g1	Lcu.2RBY.1g051880.1	(Glutathione S-transferase	T1.LowRFR.BGE016880-T1.HighRFR.BGE016880	0.000990784	-2.02867	down-regulated
TRINITY_DN761_c0_g1	Lcu.2RBY.1g052870.1	(Uncharacterized protein {ECO:0000313|EMBL:KEH26362.1	T1.LowRFR.BGE016880-T1.HighRFR.BGE016880	4.52e-05	1.24823	up-regulated
TRINITY_DN2722_c0_g1	Lcu.2RBY.1g053130.1	(Uncharacterized protein {ECO:0000313|EnsemblPlants:AES61668}) (Universal stress family protein {ECO:0000313|EMBL:AES61668.1})	T1.LowRFR.BGE016880-T1.HighRFR.BGE016880	0.00279847	-1.52257	down-regulated
TRINITY_DN2315_c0_g3	Lcu.2RBY.1g053500.1	(Uncharacterized protein {ECO:0000313|EnsemblPlants:AES61632}) (WRKY family transcription factor {ECO:0000313|EMBL:AES61632.1})	T1.LowRFR.BGE016880-T1.HighRFR.BGE016880	1.54e-05	-2.82163	down-regulated
TRINITY_DN15649_c0_g1	Lcu.2RBY.1g054110.1	(Transmembrane protein	T1.LowRFR.BGE016880-T1.HighRFR.BGE016880	0.0318896	-3.45571	down-regulated
TRINITY_DN10827_c1_g1	Lcu.2RBY.1g054580.1	(Uncharacterized protein {ECO:0000313|EMBL:KOM44137.1})	T1.LowRFR.BGE016880-T1.HighRFR.BGE016880	0.0283837	-1.88169	down-regulated
TRINITY_DN9604_c0_g1	Lcu.2RBY.1g054590.1	Peptidyl-prolyl cis-trans isomerase	T1.LowRFR.BGE016880-T1.HighRFR.BGE016880	1.54e-05	1.0461	up-regulated
TRINITY_DN27431_c0_g1	Lcu.2RBY.1g055610.1	Hexosyltransferase {ECO:0000256|RuleBase:RU362027} (2.4.1.- {ECO:0000256|RuleBase:RU362027})	T1.LowRFR.BGE016880-T1.HighRFR.BGE016880	0.014141	-1.9982	down-regulated
TRINITY_DN9120_c0_g2	Lcu.2RBY.1g055700.1	(Uncharacterized protein {ECO:0000313|EnsemblPlants:GLYMA20G22810.2})	T1.LowRFR.BGE016880-T1.HighRFR.BGE016880	0.0373719	-1.90899	down-regulated
TRINITY_DN13951_c0_g1	Lcu.2RBY.1g056040.1	Lon protease homolog {ECO:0000256|RuleBase:RU000592} (3.4.21.- {ECO:0000256|RuleBase:RU000592})	T1.LowRFR.BGE016880-T1.HighRFR.BGE016880	0.00143739	-1.22324	down-regulated
TRINITY_DN58752_c0_g1	Lcu.2RBY.1g057220.1	(Uncharacterized protein {ECO:0000313|EMBL:AFK44111.1	T1.LowRFR.BGE016880-T1.HighRFR.BGE016880	0.03993	-1.3428	down-regulated
TRINITY_DN7286_c0_g1	Lcu.2RBY.1g057320.1	Sodium/hydrogen exchanger {ECO:0000256|RuleBase:RU003722}	T1.LowRFR.BGE016880-T1.HighRFR.BGE016880	0.00102724	-2.70555	down-regulated
TRINITY_DN46231_c0_g1	Lcu.2RBY.1g057890.1	(Import inner membrane translocase subunit TIM22 {ECO:0000313|EMBL:AES61259.1}) (Uncharacterized protein {ECO:0000313|EnsemblPlants:AES61259})	T1.LowRFR.BGE016880-T1.HighRFR.BGE016880	0.0181997	-2.37931	down-regulated
TRINITY_DN6754_c0_g1	Lcu.2RBY.1g058220.1	(PR4 {ECO:0000313|EMBL:AFP93970.1}) (Pathogenesis-related protein 4 {ECO:0000313|EMBL:AFV09177.1})	T1.LowRFR.BGE016880-T1.HighRFR.BGE016880	0.0163805	-3.52979	down-regulated
TRINITY_DN40657_c0_g1	Lcu.2RBY.1g058340.1	(Histone H1 {ECO:0000313|EMBL:AAA50303.1})	T1.LowRFR.BGE016880-T1.HighRFR.BGE016880	0.000356305	-1.40489	down-regulated
TRINITY_DN7574_c0_g1	Lcu.2RBY.1g058400.1	(Protein SSXT {ECO:0000313|EMBL:KHN14832.1})	T1.LowRFR.BGE016880-T1.HighRFR.BGE016880	0.000219153	-1.15992	down-regulated
TRINITY_DN16479_c1_g1	Lcu.2RBY.1g058420.1	(Dil domain myosin family protein {ECO:0000313|EMBL:AES61248.2}) (Uncharacterized protein {ECO:0000313|EnsemblPlants:AES61248})	T1.LowRFR.BGE016880-T1.HighRFR.BGE016880	0.0343227	1.89407	up-regulated
TRINITY_DN63720_c0_g1	Lcu.2RBY.1g058930.1	(AT hook motif DNA-binding family protein {ECO:0000313|EMBL:AES61177.1}) (Uncharacterized protein {ECO:0000313|EnsemblPlants:AES61177})	T1.LowRFR.BGE016880-T1.HighRFR.BGE016880	0.046371	-1.16684	down-regulated
TRINITY_DN36998_c0_g1	Lcu.2RBY.1g059120.1	(BnaA01g34300D protein {ECO:0000313|EMBL:CDY21199.1}) (BnaA10g13950D protein {ECO:0000313|EMBL:CDX92356.1})	T1.LowRFR.BGE016880-T1.HighRFR.BGE016880	0.0307546	1.36518	up-regulated
TRINITY_DN7615_c1_g2	Lcu.2RBY.1g061060.1	(30S ribosomal S16-like protein {ECO:0000313|EMBL:KEH42785.1}) (30S ribosomal protein S16 {ECO:0000313|EMBL:BAG49071.1}) (Uncharacterized protein {ECO:0000313|EMBL:AFK42064.1	T1.LowRFR.BGE016880-T1.HighRFR.BGE016880	4.34e-05	1.05308	up-regulated
TRINITY_DN24683_c0_g1	Lcu.2RBY.1g061350.1	(Myb-related transcription factor LBM1 {ECO:0000313|EMBL:KEH42768.1}) (Uncharacterized protein {ECO:0000313|EMBL:AFK39973.1	T1.LowRFR.BGE016880-T1.HighRFR.BGE016880	0.0411063	-1.05196	down-regulated
TRINITY_DN21632_c0_g1	Lcu.2RBY.1g061900.1	hypothetical protein	T1.LowRFR.BGE016880-T1.HighRFR.BGE016880	0.0285969	1.41977	up-regulated
TRINITY_DN12496_c0_g1	Lcu.2RBY.1g062250.1	(Sieve element occlusion b {ECO:0000313|EMBL:ADN32807.1}) (Sieve element occlusion protein {ECO:0000313|EMBL:AES61014.1}) (Uncharacterized protein {ECO:0000313|EnsemblPlants:AES61014})	T1.LowRFR.BGE016880-T1.HighRFR.BGE016880	0.0004917	-3.26477	down-regulated
TRINITY_DN58649_c0_g1	Lcu.2RBY.1g063710.1	Basic helix-loop-helix protein A	T1.LowRFR.BGE016880-T1.HighRFR.BGE016880	0.00050907	-3.86979	down-regulated
TRINITY_DN4793_c0_g1	Lcu.2RBY.1g065080.1	(Histone H1 subtype 6 {ECO:0000313|EMBL:AGC59897.1})	T1.LowRFR.BGE016880-T1.HighRFR.BGE016880	9.41e-06	-1.32153	down-regulated
TRINITY_DN9004_c0_g2	Lcu.2RBY.1g065780.1	(Desacetoxyvindoline 4-hydroxylase	T1.LowRFR.BGE016880-T1.HighRFR.BGE016880	0.0101887	-1.44844	down-regulated
TRINITY_DN4138_c0_g2	Lcu.2RBY.1g068450.1	Cytokinin riboside 5'-monophosphate phosphoribohydrolase {ECO:0000256|RuleBase:RU363015} (3.2.2.n1 {ECO:0000256|RuleBase:RU363015})	T1.LowRFR.BGE016880-T1.HighRFR.BGE016880	0.000629355	-1.20954	down-regulated
TRINITY_DN13594_c0_g4	Lcu.2RBY.1g068860.1	(Uncharacterized protein {ECO:0000313|EMBL:KEH42270.1	T1.LowRFR.BGE016880-T1.HighRFR.BGE016880	0.00960241	1.81482	up-regulated
TRINITY_DN13594_c0_g1	Lcu.2RBY.1g068860.1	(Uncharacterized protein {ECO:0000313|EMBL:KEH42270.1	T1.LowRFR.BGE016880-T1.HighRFR.BGE016880	0.010511	1.36638	up-regulated
TRINITY_DN6026_c0_g1	Lcu.2RBY.1g069240.1	(Glutathione S-transferase {ECO:0000313|EMBL:BAC81649.1})	T1.LowRFR.BGE016880-T1.HighRFR.BGE016880	0.00081427	-1.15051	down-regulated
TRINITY_DN2103_c0_g1	Lcu.2RBY.1g070860.1	(Uncharacterized protein {ECO:0000313|EMBL:AFK49315.1})	T1.LowRFR.BGE016880-T1.HighRFR.BGE016880	0.00114617	-1.6489	down-regulated
TRINITY_DN3233_c0_g2	Lcu.2RBY.1g071090.1	(Uncharacterized protein {ECO:0000313|EMBL:KEH42084.1	T1.LowRFR.BGE016880-T1.HighRFR.BGE016880	0.0157331	-1.34024	down-regulated
TRINITY_DN3962_c0_g1	Lcu.2RBY.1g072980.1	(B-box zinc finger protein	T1.LowRFR.BGE016880-T1.HighRFR.BGE016880	0.000678807	1.22463	up-regulated
TRINITY_DN10186_c0_g1	Lcu.2RBY.1g075460.1	(DnaJ homolog subfamily C member {ECO:0000313|EMBL:AES84368.1}) (MYB-like transcription factor family protein {ECO:0000313|EMBL:KEH44287.1}) (Uncharacterized protein {ECO:0000313|EnsemblPlants:KEH44287})	T1.LowRFR.BGE016880-T1.HighRFR.BGE016880	0.00999995	-1.06692	down-regulated
TRINITY_DN34402_c0_g1	Lcu.2RBY.1g075740.1	(Aspartic protease in GUARD CELL-like protein {ECO:0000313|EMBL:KEH44258.1}) (Uncharacterized protein {ECO:0000313|EnsemblPlants:KEH44258})	T1.LowRFR.BGE016880-T1.HighRFR.BGE016880	0.0313123	1.94268	up-regulated
TRINITY_DN11437_c0_g1	Lcu.2RBY.2g001370.1	Glycosyltransferase {ECO:0000256|RuleBase:RU362057} (2.4.1.- {ECO:0000256|RuleBase:RU362057})	T1.LowRFR.BGE016880-T1.HighRFR.BGE016880	4.88e-05	1.22478	up-regulated
TRINITY_DN2738_c0_g1	Lcu.2RBY.2g001420.1	(Somatic embryogenesis receptor kinase 2 {ECO:0000313|EMBL:ADO15291.1}) (Somatic embryogenesis receptor-like kinase {ECO:0000313|EMBL:AES63406.1}) (Uncharacterized protein {ECO:0000313|EnsemblPlants:AES63406})	T1.LowRFR.BGE016880-T1.HighRFR.BGE016880	0.00367371	-1.12702	down-regulated
TRINITY_DN15103_c0_g3	Lcu.2RBY.2g002320.1	(Oligopeptide transporter OPT family protein {ECO:0000313|EMBL:AES63554.1}) (Peptidase aspartic	T1.LowRFR.BGE016880-T1.HighRFR.BGE016880	0.000118285	-1.44845	down-regulated
TRINITY_DN34244_c0_g1	Lcu.2RBY.2g002530.1	(LRR receptor-like kinase family protein {ECO:0000313|EMBL:AES63597.1}) (Uncharacterized protein {ECO:0000313|EnsemblPlants:AES63597})	T1.LowRFR.BGE016880-T1.HighRFR.BGE016880	0.00475214	-2.06026	down-regulated
TRINITY_DN8255_c0_g1	Lcu.2RBY.2g003030.1	Serine/threonine-protein kinase {ECO:0000256|PIRNR:PIRNR000641} (2.7.11.1 {ECO:0000256|PIRNR:PIRNR000641})	T1.LowRFR.BGE016880-T1.HighRFR.BGE016880	0.016874	-1.14659	down-regulated
TRINITY_DN47290_c0_g1	Lcu.2RBY.2g003780.1	(F-box/kelch-repeat plant protein	T1.LowRFR.BGE016880-T1.HighRFR.BGE016880	0.032144	1.11245	up-regulated
TRINITY_DN59012_c0_g1	Lcu.2RBY.2g003960.1	(Polyphenoloxidase {ECO:0000313|EMBL:AES63766.1}) (Tyrosinase {ECO:0000313|EMBL:ABN08603.1}) (Uncharacterized protein {ECO:0000313|EnsemblPlants:AES63766})	T1.LowRFR.BGE016880-T1.HighRFR.BGE016880	0.0155916	-2.27718	down-regulated
TRINITY_DN7887_c0_g1	Lcu.2RBY.2g004090.1	(PPR containing plant protein {ECO:0000313|EMBL:KEH31603.1}) (Uncharacterized protein {ECO:0000313|EnsemblPlants:KEH31603})	T1.LowRFR.BGE016880-T1.HighRFR.BGE016880	0.0016978	-1.20532	down-regulated
TRINITY_DN3187_c0_g1	Lcu.2RBY.2g004110.1	(Dihydroflavonol-4-reductase-like protein {ECO:0000313|EMBL:AES63793.1}) (Uncharacterized protein {ECO:0000313|EnsemblPlants:AES63793})	T1.LowRFR.BGE016880-T1.HighRFR.BGE016880	1.98e-06	1.05696	up-regulated
TRINITY_DN8730_c1_g1	Lcu.2RBY.2g004380.1	(Lectin kinase {ECO:0000313|EMBL:ABU75307.2})	T1.LowRFR.BGE016880-T1.HighRFR.BGE016880	0.00248165	-1.22655	down-regulated
TRINITY_DN327_c0_g4	Lcu.2RBY.2g004400.1	(DUF506 family protein {ECO:0000313|EMBL:AES63833.1}) (Uncharacterized protein {ECO:0000313|EnsemblPlants:AES63833})	T1.LowRFR.BGE016880-T1.HighRFR.BGE016880	0.0147299	2.34543	up-regulated
TRINITY_DN2883_c0_g3	Lcu.2RBY.2g004440.1	(DNA-binding WRKY VQ {ECO:0000313|EMBL:ABD32365.1}) (Uncharacterized protein {ECO:0000313|EMBL:AFK42465.1	T1.LowRFR.BGE016880-T1.HighRFR.BGE016880	0.000609535	-1.42009	down-regulated
TRINITY_DN2340_c0_g1	Lcu.2RBY.2g004600.1	LcSPL3a	T1.LowRFR.BGE016880-T1.HighRFR.BGE016880	0.00181001	-4.56913	down-regulated
TRINITY_DN10266_c0_g1	Lcu.2RBY.2g004970.1	(Protein kinase {ECO:0000313|EMBL:ABN08719.1}) (Receptor-like kinase {ECO:0000313|EMBL:AES63904.1}) (Uncharacterized protein {ECO:0000313|EnsemblPlants:AES63904})	T1.LowRFR.BGE016880-T1.HighRFR.BGE016880	0.0228171	-1.14434	down-regulated
TRINITY_DN54471_c0_g1	Lcu.2RBY.2g005410.1	(Ethylene response factor {ECO:0000313|EMBL:AES63941.1}) (Uncharacterized protein {ECO:0000313|EnsemblPlants:AES63941})	T1.LowRFR.BGE016880-T1.HighRFR.BGE016880	0.0232784	-1.0895	down-regulated
TRINITY_DN17373_c0_g1	Lcu.2RBY.2g005450.1	(GDSL-like lipase/acylhydrolase {ECO:0000313|EMBL:AES63944.1}) (Uncharacterized protein {ECO:0000313|EnsemblPlants:AES63944})	T1.LowRFR.BGE016880-T1.HighRFR.BGE016880	0.0115973	1.63492	up-regulated
TRINITY_DN11771_c0_g1	Lcu.2RBY.2g005610.1	(GDSL esterase/lipase plant-like protein {ECO:0000313|EMBL:AES63979.1}) (Uncharacterized protein {ECO:0000313|EnsemblPlants:AES63979})	T1.LowRFR.BGE016880-T1.HighRFR.BGE016880	0.0234413	-1.21853	down-regulated
TRINITY_DN18921_c0_g1	Lcu.2RBY.2g006160.1	(Peroxisomal targeting signal type 2 receptor {ECO:0000313|EMBL:KEH36597.1}) (Uncharacterized protein {ECO:0000313|EnsemblPlants:KEH36597})	T1.LowRFR.BGE016880-T1.HighRFR.BGE016880	1.05e-06	-4.59417	down-regulated
TRINITY_DN32497_c0_g1	Lcu.2RBY.2g006250.1	(LRR receptor-like serine/threonine-protein kinase GSO1 {ECO:0000313|EMBL:AES83942.1})	T1.LowRFR.BGE016880-T1.HighRFR.BGE016880	0.0136326	-2.17523	down-regulated
TRINITY_DN34184_c0_g1	Lcu.2RBY.2g008100.1	(Cytochrome P450 family monooxygenase {ECO:0000313|EMBL:AES64199.2}) (Cytochrome P450 monooxygenase CYP710A15 {ECO:0000313|EMBL:ABC59097.1}) (Uncharacterized protein {ECO:0000313|EnsemblPlants:AES64199})	T1.LowRFR.BGE016880-T1.HighRFR.BGE016880	0.0296823	2.45163	up-regulated
TRINITY_DN545_c1_g2	Lcu.2RBY.2g008200.1	(Acyl-CoA-binding domain protein {ECO:0000313|EMBL:AES64218.2}) (Uncharacterized protein {ECO:0000313|EnsemblPlants:AES64218})	T1.LowRFR.BGE016880-T1.HighRFR.BGE016880	0.0207871	1.94472	up-regulated
TRINITY_DN6198_c0_g1	Lcu.2RBY.2g008560.1	(Inosine-uridine preferring nucleoside hydrolase {ECO:0000313|EMBL:AES64298.2}) (Uncharacterized protein {ECO:0000313|EnsemblPlants:AES64298})	T1.LowRFR.BGE016880-T1.HighRFR.BGE016880	9.95e-05	1.51911	up-regulated
TRINITY_DN14668_c1_g2	Lcu.2RBY.2g009020.1	(Armadillo/beta-catenin-like repeat protein {ECO:0000313|EMBL:AES64347.1}) (Uncharacterized protein {ECO:0000313|EnsemblPlants:AES64347})	T1.LowRFR.BGE016880-T1.HighRFR.BGE016880	0.000506761	-1.52345	down-regulated
TRINITY_DN3521_c0_g1	Lcu.2RBY.2g009410.1	(Uncharacterized protein {ECO:0000313|EMBL:KEH36799.1	T1.LowRFR.BGE016880-T1.HighRFR.BGE016880	0.016677	1.0976	up-regulated
TRINITY_DN794_c0_g2	Lcu.2RBY.2g009630.1	(1-O-acylglucose:anthocyanin acyltransferase {ECO:0000313|EMBL:AES64109.1}) (Uncharacterized protein {ECO:0000313|EnsemblPlants:AES64109})	T1.LowRFR.BGE016880-T1.HighRFR.BGE016880	0.00151294	-1.57692	down-regulated
TRINITY_DN1066_c0_g1	Lcu.2RBY.2g009720.1	(Myb transcription factor {ECO:0000313|EMBL:KEH36848.1}) (Uncharacterized protein {ECO:0000313|EnsemblPlants:KEH36848})	T1.LowRFR.BGE016880-T1.HighRFR.BGE016880	1.14e-06	2.91102	up-regulated
TRINITY_DN12551_c0_g1	Lcu.2RBY.2g010260.1	(Uncharacterized protein {ECO:0000313|EnsemblPlants:KEH36906}) (WRKY transcription factor WRKY100630 {ECO:0000313|EMBL:ACD40316.1}) (WRKY1b transcription factor {ECO:0000313|EMBL:KEH36906.1})	T1.LowRFR.BGE016880-T1.HighRFR.BGE016880	0.0165847	-1.07526	down-regulated
TRINITY_DN9887_c0_g1	Lcu.2RBY.2g010940.1	(Uncharacterized protein {ECO:0000313|EMBL:CAA12357.2})	T1.LowRFR.BGE016880-T1.HighRFR.BGE016880	0.00305125	-2.2171	down-regulated
TRINITY_DN10774_c0_g1	Lcu.2RBY.2g012070.1	(Uncharacterized protein {ECO:0000313|EMBL:KHN14404.1}) (Fragment)	T1.LowRFR.BGE016880-T1.HighRFR.BGE016880	0.0170989	-1.2807	down-regulated
TRINITY_DN4921_c0_g1	Lcu.2RBY.2g012670.1	hypothetical protein	T1.LowRFR.BGE016880-T1.HighRFR.BGE016880	0.00114604	1.71867	up-regulated
TRINITY_DN4277_c0_g1	Lcu.2RBY.2g012700.1	(E3 ubiquitin-protein ligase LIN-like protein	T1.LowRFR.BGE016880-T1.HighRFR.BGE016880	0.000395348	1.36937	up-regulated
TRINITY_DN7367_c0_g1	Lcu.2RBY.2g013560.1	(E3 ubiquitin-protein ligase {ECO:0000313|EMBL:KHN16804.1})	T1.LowRFR.BGE016880-T1.HighRFR.BGE016880	0.00178597	-1.43401	down-regulated
TRINITY_DN5092_c0_g1	Lcu.2RBY.2g013920.1	(S-adenosyl-L-methionine-dependent methyltransferase	T1.LowRFR.BGE016880-T1.HighRFR.BGE016880	0.0158846	-1.73338	down-regulated
TRINITY_DN11508_c0_g1	Lcu.2RBY.2g014050.1	(Toprim domain protein {ECO:0000313|EMBL:KEH37090.1}) (Uncharacterized protein {ECO:0000313|EnsemblPlants:KEH37090})	T1.LowRFR.BGE016880-T1.HighRFR.BGE016880	0.0328935	-1.14276	down-regulated
TRINITY_DN9231_c0_g1	Lcu.2RBY.2g014180.1	(Ent-kaurenoic acid oxidase {ECO:0000313|EMBL:AAO23063.1})	T1.LowRFR.BGE016880-T1.HighRFR.BGE016880	9.37e-07	1.17248	up-regulated
TRINITY_DN16638_c0_g1	Lcu.2RBY.2g014740.1	(Polygalacturonase plant-like protein {ECO:0000313|EMBL:AES64884.1}) (Uncharacterized protein {ECO:0000313|EnsemblPlants:AES64884})	T1.LowRFR.BGE016880-T1.HighRFR.BGE016880	0.00693042	1.57303	up-regulated
TRINITY_DN158_c1_g2	Lcu.2RBY.2g016310.1	(Alpha-L-arabinofuranosidase/beta-D-xylosidase {ECO:0000313|EMBL:AES65046.1}) (Uncharacterized protein {ECO:0000313|EnsemblPlants:AES65046})	T1.LowRFR.BGE016880-T1.HighRFR.BGE016880	0.000286732	1.42887	up-regulated
TRINITY_DN41865_c0_g1	Lcu.2RBY.2g016810.1	ABA-responsive protein ABR17	T1.LowRFR.BGE016880-T1.HighRFR.BGE016880	0.0101345	-2.08327	down-regulated
TRINITY_DN60643_c0_g1	Lcu.2RBY.2g016840.1	(Uncharacterized protein {ECO:0000313|EMBL:BAT80309.1})	T1.LowRFR.BGE016880-T1.HighRFR.BGE016880	0.0102065	1.36214	up-regulated
TRINITY_DN324_c0_g2	Lcu.2RBY.2g017120.1	(Topless-like protein {ECO:0000313|EMBL:AES91919.2}) (Uncharacterized protein {ECO:0000313|EnsemblPlants:AES91919})	T1.LowRFR.BGE016880-T1.HighRFR.BGE016880	0.00180887	-1.51842	down-regulated
TRINITY_DN8398_c0_g1	Lcu.2RBY.2g017960.1	(Multidrug resistance protein ABC transporter family protein {ECO:0000313|EMBL:KEH37259.1}) (Uncharacterized protein {ECO:0000313|EnsemblPlants:KEH37259})	T1.LowRFR.BGE016880-T1.HighRFR.BGE016880	0.00949506	-2.62497	down-regulated
TRINITY_DN618_c0_g7	Lcu.2RBY.2g019790.1	(Putative zinc dependent protease {ECO:0000313|EMBL:BAE71226.1})	T1.LowRFR.BGE016880-T1.HighRFR.BGE016880	0.00111467	-1.37255	down-regulated
TRINITY_DN3429_c0_g1	Lcu.2RBY.2g019790.1	(Putative zinc dependent protease {ECO:0000313|EMBL:BAE71226.1})	T1.LowRFR.BGE016880-T1.HighRFR.BGE016880	0.00877491	-1.45814	down-regulated
TRINITY_DN14261_c0_g1	Lcu.2RBY.2g021080.1	(Transcription factor/transcription regulator {ECO:0000313|EMBL:AES65207.1}) (Uncharacterized protein {ECO:0000313|EnsemblPlants:AES65207})	T1.LowRFR.BGE016880-T1.HighRFR.BGE016880	0.0327409	1.7664	up-regulated
TRINITY_DN2271_c0_g1	Lcu.2RBY.2g021780.1	(Major intrinsic protein (MIP) family transporter {ECO:0000313|EMBL:AES94283.1}) (Uncharacterized protein {ECO:0000313|EnsemblPlants:AES94283})	T1.LowRFR.BGE016880-T1.HighRFR.BGE016880	0.00124551	1.68738	up-regulated
TRINITY_DN6691_c0_g1	Lcu.2RBY.2g021850.1	DNA ligase {ECO:0000256|RuleBase:RU000617} (6.5.1.1 {ECO:0000256|RuleBase:RU000617})	T1.LowRFR.BGE016880-T1.HighRFR.BGE016880	0.000630327	1.82934	up-regulated
TRINITY_DN4194_c0_g4	Lcu.2RBY.2g021910.1	(Transcription factor {ECO:0000313|EMBL:AES65328.1}) (Uncharacterized protein {ECO:0000313|EnsemblPlants:AES65328})	T1.LowRFR.BGE016880-T1.HighRFR.BGE016880	0.00874635	-1.49517	down-regulated
TRINITY_DN24356_c0_g1	Lcu.2RBY.2g022370.1	(Disease resistance protein (CC-NBS-LRR class) family protein {ECO:0000313|EMBL:AES65375.1}) (Uncharacterized protein {ECO:0000313|EnsemblPlants:AES65375})	T1.LowRFR.BGE016880-T1.HighRFR.BGE016880	0.0083623	-1.24814	down-regulated
TRINITY_DN16_c0_g1	Lcu.2RBY.2g022570.1	(Type 2 acyl-CoA diacylglycerol acyltransferase {ECO:0000313|EMBL:AET03523.2}) (Uncharacterized protein {ECO:0000313|EnsemblPlants:AET03523})	T1.LowRFR.BGE016880-T1.HighRFR.BGE016880	2.36e-05	-2.64697	down-regulated
TRINITY_DN390_c0_g2	Lcu.2RBY.2g022960.1	Beta-galactosidase {ECO:0000256|RuleBase:RU000675} (3.2.1.23 {ECO:0000256|RuleBase:RU000675})	T1.LowRFR.BGE016880-T1.HighRFR.BGE016880	1.91e-07	2.28221	up-regulated
TRINITY_DN11356_c0_g1	Lcu.2RBY.2g022960.1	Beta-galactosidase {ECO:0000256|RuleBase:RU000675} (3.2.1.23 {ECO:0000256|RuleBase:RU000675})	T1.LowRFR.BGE016880-T1.HighRFR.BGE016880	0.0252409	2.90298	up-regulated
TRINITY_DN7991_c0_g2	Lcu.2RBY.2g024370.1	hypothetical protein	T1.LowRFR.BGE016880-T1.HighRFR.BGE016880	0.0124554	1.37125	up-regulated
TRINITY_DN3710_c0_g3	Lcu.2RBY.2g025160.1	(Small nuclear ribonucleoprotein {ECO:0000313|EMBL:AES65590.1}) (Uncharacterized protein {ECO:0000313|EnsemblPlants:AES65590})	T1.LowRFR.BGE016880-T1.HighRFR.BGE016880	0.0374397	2.09523	up-regulated
TRINITY_DN40275_c0_g1	Lcu.2RBY.2g025700.1	(Plant invertase/pectin methylesterase inhibitor {ECO:0000313|EMBL:KEH37631.1}) (Uncharacterized protein {ECO:0000313|EnsemblPlants:KEH37631})	T1.LowRFR.BGE016880-T1.HighRFR.BGE016880	0.00179078	2.32119	up-regulated
TRINITY_DN42520_c0_g1	Lcu.2RBY.2g025840.1	(Transmembrane protein	T1.LowRFR.BGE016880-T1.HighRFR.BGE016880	0.00488469	1.15529	up-regulated
TRINITY_DN20299_c0_g1	Lcu.2RBY.2g027390.1	(RNA exonuclease-like protein {ECO:0000313|EMBL:KEH38175.1}) (Uncharacterized protein {ECO:0000313|EnsemblPlants:KEH38175})	T1.LowRFR.BGE016880-T1.HighRFR.BGE016880	0.02866	-1.2807	down-regulated
TRINITY_DN5871_c0_g1	Lcu.2RBY.2g028050.1	(DUF789 family protein {ECO:0000313|EMBL:AES76621.2}) (Uncharacterized protein {ECO:0000313|EnsemblPlants:AES76621})	T1.LowRFR.BGE016880-T1.HighRFR.BGE016880	0.0255786	-1.03566	down-regulated
TRINITY_DN8742_c0_g1	Lcu.2RBY.2g029880.1	(Surfeit locus 1 cytochrome C oxidase biogenesis protein {ECO:0000313|EMBL:AES76067.1}) (Uncharacterized protein {ECO:0000313|EnsemblPlants:AES76067})	T1.LowRFR.BGE016880-T1.HighRFR.BGE016880	0.024213	-1.16716	down-regulated
TRINITY_DN13160_c0_g1	Lcu.2RBY.2g029890.1	(Lipid transfer protein {ECO:0000313|EMBL:AES76068.1}) (Uncharacterized protein {ECO:0000313|EnsemblPlants:AES76068})	T1.LowRFR.BGE016880-T1.HighRFR.BGE016880	0.00372171	2.07403	up-regulated
TRINITY_DN15834_c0_g1	Lcu.2RBY.2g030730.1	(Alpha/beta hydrolase family protein {ECO:0000313|EMBL:KEH26748.1}) (Uncharacterized protein {ECO:0000313|EnsemblPlants:KEH26748})	T1.LowRFR.BGE016880-T1.HighRFR.BGE016880	0.0374397	1.29569	up-regulated
TRINITY_DN31843_c0_g1	Lcu.2RBY.2g033080.1	(UDP-glucosyltransferase family protein {ECO:0000313|EMBL:AES76409.1}) (Uncharacterized protein {ECO:0000313|EnsemblPlants:AES76409})	T1.LowRFR.BGE016880-T1.HighRFR.BGE016880	0.000821698	-4.19672	down-regulated
TRINITY_DN39810_c0_g1	Lcu.2RBY.2g033080.1	(UDP-glucosyltransferase family protein {ECO:0000313|EMBL:AES76409.1}) (Uncharacterized protein {ECO:0000313|EnsemblPlants:AES76409})	T1.LowRFR.BGE016880-T1.HighRFR.BGE016880	0.0132069	-2.61424	down-regulated
TRINITY_DN52710_c0_g1	Lcu.2RBY.2g034690.1	(Kunitz proteinase inhibitor 5 {ECO:0000313|EMBL:AGX93230.1})	T1.LowRFR.BGE016880-T1.HighRFR.BGE016880	0.0313123	-1.42813	down-regulated
TRINITY_DN8229_c0_g1	Lcu.2RBY.2g037160.1	LcGA20oxC	T1.LowRFR.BGE016880-T1.HighRFR.BGE016880	0.0159885	3.98766	up-regulated
TRINITY_DN2841_c1_g1	Lcu.2RBY.2g037240.1	LcAGL6/13c AGAMOUS 6/ AGAMOUS 13 like gene. Chickpea NCBI GeneID 101491642	T1.LowRFR.BGE016880-T1.HighRFR.BGE016880	0.0206132	2.6333	up-regulated
TRINITY_DN6092_c0_g1	Lcu.2RBY.2g037900.1	(Putative DRE-binding protein DREB1 {ECO:0000313|EMBL:ABY78835.1})	T1.LowRFR.BGE016880-T1.HighRFR.BGE016880	0.00155599	-2.02257	down-regulated
TRINITY_DN10686_c0_g1	Lcu.2RBY.2g038000.1	(Dehydration-responsive element-binding protein 1B {ECO:0000313|EMBL:KEH26591.1}) (Uncharacterized protein {ECO:0000313|EnsemblPlants:KEH26591})	T1.LowRFR.BGE016880-T1.HighRFR.BGE016880	0.0361896	-1.61772	down-regulated
TRINITY_DN6715_c1_g3	Lcu.2RBY.2g038820.1	(Senescence-associated protein {ECO:0000313|EMBL:KEH24914.1}) (Uncharacterized protein {ECO:0000313|EnsemblPlants:KEH24914})	T1.LowRFR.BGE016880-T1.HighRFR.BGE016880	0.00355327	-1.86073	down-regulated
TRINITY_DN34561_c0_g1	Lcu.2RBY.2g039860.1	(Uncharacterized protein {ECO:0000313|EMBL:ESW24155.1})	T1.LowRFR.BGE016880-T1.HighRFR.BGE016880	0.0393164	-1.23271	down-regulated
TRINITY_DN13847_c0_g1	Lcu.2RBY.2g039870.1	(Uncharacterized protein {ECO:0000313|EnsemblPlants:GLYMA09G24150.2})	T1.LowRFR.BGE016880-T1.HighRFR.BGE016880	3.96e-05	1.09707	up-regulated
TRINITY_DN4333_c0_g1	Lcu.2RBY.2g043570.1	(Abscisic acid stress ripening-related protein {ECO:0000313|EMBL:ADO95146.1})	T1.LowRFR.BGE016880-T1.HighRFR.BGE016880	0.0243705	-1.74276	down-regulated
TRINITY_DN9989_c0_g1	Lcu.2RBY.2g045610.1	(Heat shock cognate 70 kDa-like protein {ECO:0000313|EMBL:KEH25731.1}) (Uncharacterized protein {ECO:0000313|EnsemblPlants:KEH25731})	T1.LowRFR.BGE016880-T1.HighRFR.BGE016880	0.0106545	-3.03316	down-regulated
TRINITY_DN16428_c0_g1	Lcu.2RBY.2g045800.1	(Sucrose proton symporter 2 {ECO:0000313|EMBL:KEH25698.1}) (Uncharacterized protein {ECO:0000313|EnsemblPlants:KEH25698})	T1.LowRFR.BGE016880-T1.HighRFR.BGE016880	5.77e-05	-2.25697	down-regulated
TRINITY_DN294_c0_g1	Lcu.2RBY.2g046550.1	(Magnesium transporter NIPA protein {ECO:0000313|EMBL:KEH25623.1}) (Uncharacterized protein {ECO:0000313|EnsemblPlants:KEH25623})	T1.LowRFR.BGE016880-T1.HighRFR.BGE016880	0.018815	1.19831	up-regulated
TRINITY_DN70_c0_g4	Lcu.2RBY.2g048290.1	(Transmembrane protein	T1.LowRFR.BGE016880-T1.HighRFR.BGE016880	1.54e-05	1.36261	up-regulated
TRINITY_DN59189_c0_g1	Lcu.2RBY.2g049550.1	(EF hand calcium-binding family protein {ECO:0000313|EMBL:AES75041.1}) (Uncharacterized protein {ECO:0000313|EnsemblPlants:AES75041})	T1.LowRFR.BGE016880-T1.HighRFR.BGE016880	0.014534	-2.17575	down-regulated
TRINITY_DN321_c0_g2	Lcu.2RBY.2g049690.1	(Uncharacterized protein {ECO:0000313|EMBL:KRG94428.1})	T1.LowRFR.BGE016880-T1.HighRFR.BGE016880	0.00194803	-1.04767	down-regulated
TRINITY_DN34355_c0_g1	Lcu.2RBY.2g049930.1	(Chitinase class III-1 {ECO:0000313|EMBL:AAP68451.1}) (3.2.1.14 {ECO:0000313|EMBL:AAP68451.1})	T1.LowRFR.BGE016880-T1.HighRFR.BGE016880	0.0051923	-1.19373	down-regulated
TRINITY_DN2278_c0_g1	Lcu.2RBY.2g050340.1	(Cystinosin-like protein {ECO:0000313|EMBL:KEH25387.1}) (Uncharacterized protein {ECO:0000313|EnsemblPlants:KEH25387})	T1.LowRFR.BGE016880-T1.HighRFR.BGE016880	0.000336423	1.10064	up-regulated
TRINITY_DN25619_c0_g3	Lcu.2RBY.2g050960.1	(GDSL-like lipase/acylhydrolase {ECO:0000313|EMBL:AES74973.1}) (Uncharacterized protein {ECO:0000313|EnsemblPlants:AES74973})	T1.LowRFR.BGE016880-T1.HighRFR.BGE016880	0.0444451	2.33389	up-regulated
TRINITY_DN4479_c0_g1	Lcu.2RBY.2g051470.1	(O-acyltransferase WSD1-like protein {ECO:0000313|EMBL:KEH17310.1}) (Uncharacterized protein {ECO:0000313|EnsemblPlants:KEH17310})	T1.LowRFR.BGE016880-T1.HighRFR.BGE016880	0.0154102	1.26071	up-regulated
TRINITY_DN15472_c0_g2	Lcu.2RBY.2g052330.1	(DUF1262 family protein {ECO:0000313|EMBL:KEH25243.1}) (Uncharacterized protein {ECO:0000313|EnsemblPlants:KEH25243})	T1.LowRFR.BGE016880-T1.HighRFR.BGE016880	0.000174402	-1.07976	down-regulated
TRINITY_DN1474_c0_g1	Lcu.2RBY.2g053030.1	(Putative sodium-coupled neutral amino acid transporter 6 {ECO:0000313|EMBL:KHN30754.1})	T1.LowRFR.BGE016880-T1.HighRFR.BGE016880	0.0031733	-1.03491	down-regulated
TRINITY_DN19969_c0_g1	Lcu.2RBY.2g053840.1	(Uncharacterized protein {ECO:0000313|EMBL:CBX33299.1})	T1.LowRFR.BGE016880-T1.HighRFR.BGE016880	0.0296823	1.27168	up-regulated
TRINITY_DN14749_c0_g1	Lcu.2RBY.2g054010.1	Ribosome biogenesis protein WDR12 homolog {ECO:0000256|HAMAP-Rule:MF_03029}	T1.LowRFR.BGE016880-T1.HighRFR.BGE016880	0.0446018	-1.66756	down-regulated
TRINITY_DN2439_c0_g2	Lcu.2RBY.2g054120.1	Glycosyltransferase {ECO:0000256|RuleBase:RU362057} (2.4.1.- {ECO:0000256|RuleBase:RU362057})	T1.LowRFR.BGE016880-T1.HighRFR.BGE016880	1.39e-05	1.2186	up-regulated
TRINITY_DN5878_c0_g1	Lcu.2RBY.2g054130.1	Glycosyltransferase {ECO:0000256|RuleBase:RU362057} (2.4.1.- {ECO:0000256|RuleBase:RU362057})	T1.LowRFR.BGE016880-T1.HighRFR.BGE016880	0.0156498	1.17252	up-regulated
TRINITY_DN9234_c0_g3	Lcu.2RBY.2g054750.1	(Hus1 checkpoint protein {ECO:0000313|EMBL:AES61342.1}) (Uncharacterized protein {ECO:0000313|EnsemblPlants:AES61342})	T1.LowRFR.BGE016880-T1.HighRFR.BGE016880	0.00223796	-1.68168	down-regulated
TRINITY_DN7785_c0_g1	Lcu.2RBY.2g054900.1	(DUF1997 family protein {ECO:0000313|EMBL:AES74761.1}) (Uncharacterized protein {ECO:0000313|EnsemblPlants:AES74761})	T1.LowRFR.BGE016880-T1.HighRFR.BGE016880	0.00764054	-1.3226	down-regulated
TRINITY_DN5583_c0_g1	Lcu.2RBY.2g055760.1	(Uncharacterized protein {ECO:0000313|EMBL:EXB31976.1})	T1.LowRFR.BGE016880-T1.HighRFR.BGE016880	0.00648271	-4.22813	down-regulated
TRINITY_DN60106_c0_g1	Lcu.2RBY.2g055960.1	(Uncharacterized protein {ECO:0000313|EMBL:ESW30458.1})	T1.LowRFR.BGE016880-T1.HighRFR.BGE016880	0.00309731	1.54025	up-regulated
TRINITY_DN15307_c0_g1	Lcu.2RBY.2g056240.1	(Glutaredoxin family protein {ECO:0000313|EMBL:KEH24994.1}) (Uncharacterized protein {ECO:0000313|EnsemblPlants:KEH24994})	T1.LowRFR.BGE016880-T1.HighRFR.BGE016880	0.0150143	-1.33342	down-regulated
TRINITY_DN7268_c0_g1	Lcu.2RBY.2g056740.1	(Phosphoglycerate mutase-like protein {ECO:0000313|EMBL:KEH24960.1}) (Uncharacterized protein {ECO:0000313|EnsemblPlants:KEH24960})	T1.LowRFR.BGE016880-T1.HighRFR.BGE016880	0.00601226	-2.72737	down-regulated
TRINITY_DN1651_c0_g1	Lcu.2RBY.2g059020.1	Carbonic anhydrase	T1.LowRFR.BGE016880-T1.HighRFR.BGE016880	1.42e-05	1.28367	up-regulated
TRINITY_DN11203_c0_g1	Lcu.2RBY.2g059830.1	(Raffinose synthase or seed inhibition protein {ECO:0000313|EMBL:KEH24792.1}) (Uncharacterized protein {ECO:0000313|EnsemblPlants:KEH24792})	T1.LowRFR.BGE016880-T1.HighRFR.BGE016880	0.00701279	1.38921	up-regulated
TRINITY_DN12449_c1_g1	Lcu.2RBY.2g061890.1	(Uncharacterized protein {ECO:0000313|EMBL:BAU02963.1})	T1.LowRFR.BGE016880-T1.HighRFR.BGE016880	0.00917699	-2.18881	down-regulated
TRINITY_DN6915_c1_g1	Lcu.2RBY.2g062830.1	(Sugar porter (SP) family MFS transporter {ECO:0000313|EMBL:KEH23649.1}) (Uncharacterized protein {ECO:0000313|EnsemblPlants:KEH23649})	T1.LowRFR.BGE016880-T1.HighRFR.BGE016880	0.0136065	-1.571	down-regulated
TRINITY_DN10190_c0_g1	Lcu.2RBY.2g063370.1	(Protein KIAA0664-like protein {ECO:0000313|EMBL:KHN02052.1})	T1.LowRFR.BGE016880-T1.HighRFR.BGE016880	2.66e-05	1.02985	up-regulated
TRINITY_DN12893_c0_g1	Lcu.2RBY.2g063780.1	(Plastocyanin-like domain protein {ECO:0000313|EMBL:KEH16093.1}) (Uncharacterized protein {ECO:0000313|EnsemblPlants:KEH16093})	T1.LowRFR.BGE016880-T1.HighRFR.BGE016880	0.000870884	-2.81437	down-regulated
TRINITY_DN5133_c0_g2	Lcu.2RBY.2g064320.1	(NADP-dependent alkenal double bond reductase P1 {ECO:0000313|EMBL:KEH17495.1}) (Uncharacterized protein {ECO:0000313|EnsemblPlants:KEH17495})	T1.LowRFR.BGE016880-T1.HighRFR.BGE016880	0.00265093	1.06325	up-regulated
TRINITY_DN5133_c0_g1	Lcu.2RBY.2g064930.1	(NADP-dependent alkenal double bond reductase P1 {ECO:0000313|EMBL:KEH17495.1}) (Uncharacterized protein {ECO:0000313|EnsemblPlants:KEH17495})	T1.LowRFR.BGE016880-T1.HighRFR.BGE016880	0.0065642	-1.73177	down-regulated
TRINITY_DN4516_c0_g1	Lcu.2RBY.2g065430.1	LcSPL6c Chickpea NCBI GeneID 101511918	T1.LowRFR.BGE016880-T1.HighRFR.BGE016880	0.0064043	-1.19167	down-regulated
TRINITY_DN28101_c0_g1	Lcu.2RBY.2g066370.1	(FAD-linked oxidoreductase {ECO:0000313|EMBL:AES68530.1}) (Uncharacterized protein {ECO:0000313|EnsemblPlants:AES68530})	T1.LowRFR.BGE016880-T1.HighRFR.BGE016880	0.0240731	1.62229	up-regulated
TRINITY_DN13637_c0_g1	Lcu.2RBY.2g067210.1	(Sigma factor sigb regulation protein rsbq protein	T1.LowRFR.BGE016880-T1.HighRFR.BGE016880	0.000931598	1.25511	up-regulated
TRINITY_DN9511_c0_g1	Lcu.2RBY.2g068410.1	(ABIL1-like protein {ECO:0000313|EMBL:AES76823.1}) (Uncharacterized protein {ECO:0000313|EMBL:AFK43534.1	T1.LowRFR.BGE016880-T1.HighRFR.BGE016880	0.0340289	1.43734	up-regulated
TRINITY_DN5756_c0_g1	Lcu.2RBY.2g068670.1	(Uncharacterized protein {ECO:0000313|EMBL:ESW24831.1})	T1.LowRFR.BGE016880-T1.HighRFR.BGE016880	0.0173381	1.16216	up-regulated
TRINITY_DN41142_c0_g1	Lcu.2RBY.2g069100.1	(Polyketide cyclase/dehydrase and lipid transporter {ECO:0000313|EMBL:KEH27176.1}) (Uncharacterized protein {ECO:0000313|EMBL:AFK34492.1	T1.LowRFR.BGE016880-T1.HighRFR.BGE016880	5.11e-05	1.1105	up-regulated
TRINITY_DN11476_c0_g1	Lcu.2RBY.2g069250.1	(RNA-dependent RNA polymerase family protein {ECO:0000313|EMBL:KEH27191.1}) (Uncharacterized protein {ECO:0000313|EnsemblPlants:KEH27191})	T1.LowRFR.BGE016880-T1.HighRFR.BGE016880	0.014141	-1.63155	down-regulated
TRINITY_DN9229_c0_g1	Lcu.2RBY.2g069750.1	(Uncharacterized protein {ECO:0000313|EMBL:AES77005.2	T1.LowRFR.BGE016880-T1.HighRFR.BGE016880	0.0336307	3.84076	up-regulated
TRINITY_DN4166_c0_g1	Lcu.2RBY.2g069860.1	(Flavin-binding monooxygenase-like protein {ECO:0000313|EMBL:KEH37882.1}) (Uncharacterized protein {ECO:0000313|EnsemblPlants:KEH37882})	T1.LowRFR.BGE016880-T1.HighRFR.BGE016880	0.0460791	-1.64054	down-regulated
TRINITY_DN6871_c1_g1	Lcu.2RBY.2g071600.1	(50S ribosomal protein L18 {ECO:0000313|EMBL:AES65642.1}) (Ribosomal protein L18 {ECO:0000313|EMBL:ABN08339.1}) (Uncharacterized protein {ECO:0000313|EMBL:AFK47933.1	T1.LowRFR.BGE016880-T1.HighRFR.BGE016880	4.95e-06	1.17413	up-regulated
TRINITY_DN4894_c0_g1	Lcu.2RBY.2g071760.1	hypothetical protein	T1.LowRFR.BGE016880-T1.HighRFR.BGE016880	0.0228149	-1.30494	down-regulated
TRINITY_DN9213_c0_g1	Lcu.2RBY.2g072810.1	(GH3 auxin-responsive promoter {ECO:0000313|EMBL:ABN09059.1}) (Indole-3-acetic acid-amido synthetase {ECO:0000313|EMBL:AES66797.1}) (Uncharacterized protein {ECO:0000313|EnsemblPlants:AES66797})	T1.LowRFR.BGE016880-T1.HighRFR.BGE016880	0.0173618	-3.43146	down-regulated
TRINITY_DN12144_c0_g1	Lcu.2RBY.2g072840.1	Glyceraldehyde-3-phosphate dehydrogenase {ECO:0000256|RuleBase:RU361160} (1.2.1.- {ECO:0000256|RuleBase:RU361160})	T1.LowRFR.BGE016880-T1.HighRFR.BGE016880	0.00326635	-1.27468	down-regulated
TRINITY_DN14858_c0_g1	Lcu.2RBY.2g074840.1	(NAC transcription factor-like protein {ECO:0000313|EMBL:AES66224.1}) (NAC1 {ECO:0000313|EMBL:AEE99077.1}) (Uncharacterized protein {ECO:0000313|EnsemblPlants:AES66224})	T1.LowRFR.BGE016880-T1.HighRFR.BGE016880	0.0001763	-3.20015	down-regulated
TRINITY_DN34739_c0_g1	Lcu.2RBY.2g075150.1	(Glutathione S-transferase	T1.LowRFR.BGE016880-T1.HighRFR.BGE016880	0.0103154	2.42768	up-regulated
TRINITY_DN15749_c0_g1	Lcu.2RBY.2g076060.1	(Putative uncharacterized protein {ECO:0000313|EMBL:ACJ85782.1})	T1.LowRFR.BGE016880-T1.HighRFR.BGE016880	1.98e-06	2.04561	up-regulated
TRINITY_DN1236_c0_g1	Lcu.2RBY.2g076380.1	(Uncharacterized protein {ECO:0000313|EMBL:AES66474.2	T1.LowRFR.BGE016880-T1.HighRFR.BGE016880	0.00224828	1.03972	up-regulated
TRINITY_DN723_c0_g2	Lcu.2RBY.2g076620.1	(2OG-Fe(II) oxygenase family oxidoreductase {ECO:0000313|EMBL:KEH38519.1}) (Uncharacterized protein {ECO:0000313|EnsemblPlants:KEH38519})	T1.LowRFR.BGE016880-T1.HighRFR.BGE016880	0.0135472	-1.2916	down-regulated
TRINITY_DN12371_c0_g1	Lcu.2RBY.2g077660.1	(Uncharacterized protein {ECO:0000313|EMBL:AES66533.1	T1.LowRFR.BGE016880-T1.HighRFR.BGE016880	0.0175339	-1.71054	down-regulated
TRINITY_DN20909_c0_g1	Lcu.2RBY.2g077720.1	(Uncharacterized protein {ECO:0000313|EMBL:AES66534.1	T1.LowRFR.BGE016880-T1.HighRFR.BGE016880	0.000729196	-3.91098	down-regulated
TRINITY_DN652_c0_g1	Lcu.2RBY.2g079030.1	(Plastid developmental protein DAG {ECO:0000313|EMBL:KEH38632.1}) (Uncharacterized protein {ECO:0000313|EnsemblPlants:KEH38632})	T1.LowRFR.BGE016880-T1.HighRFR.BGE016880	0.000310869	-1.26447	down-regulated
TRINITY_DN7135_c0_g2	Lcu.2RBY.2g080480.1	(DUF2921 family protein {ECO:0000313|EMBL:KEH38736.1}) (Uncharacterized protein {ECO:0000313|EnsemblPlants:KEH38736})	T1.LowRFR.BGE016880-T1.HighRFR.BGE016880	0.047468	-1.23265	down-regulated
TRINITY_DN2620_c0_g1	Lcu.2RBY.2g080840.1	(G protein coupled receptor {ECO:0000313|EMBL:KEH38770.1}) (Uncharacterized protein {ECO:0000313|EnsemblPlants:KEH38770})	T1.LowRFR.BGE016880-T1.HighRFR.BGE016880	0.00185463	-1.49669	down-regulated
TRINITY_DN39726_c0_g1	Lcu.2RBY.2g083140.1	(Putative zinc finger protein {ECO:0000313|EMBL:CAA60828.1})	T1.LowRFR.BGE016880-T1.HighRFR.BGE016880	1.98e-05	1.73168	up-regulated
TRINITY_DN7230_c0_g1	Lcu.2RBY.2g084170.1	Calcium-transporting ATPase {ECO:0000256|RuleBase:RU361146} (3.6.3.8 {ECO:0000256|RuleBase:RU361146})	T1.LowRFR.BGE016880-T1.HighRFR.BGE016880	0.0245802	1.07146	up-regulated
TRINITY_DN4252_c1_g4	Lcu.2RBY.2g084240.1	Calcium-transporting ATPase {ECO:0000256|RuleBase:RU361146} (3.6.3.8 {ECO:0000256|RuleBase:RU361146})	T1.LowRFR.BGE016880-T1.HighRFR.BGE016880	0.0356713	1.12279	up-regulated
TRINITY_DN475_c0_g2	Lcu.2RBY.2g085160.1	(BHLH transcription factor-like protein {ECO:0000313|EMBL:KEH38995.1}) (Uncharacterized protein {ECO:0000313|EnsemblPlants:KEH38995})	T1.LowRFR.BGE016880-T1.HighRFR.BGE016880	1.22e-05	-1.26514	down-regulated
TRINITY_DN30883_c0_g1	Lcu.2RBY.2g085210.1	(Uncharacterized protein {ECO:0000313|EMBL:KRH26690.1	T1.LowRFR.BGE016880-T1.HighRFR.BGE016880	0.0345622	-2.48207	down-regulated
TRINITY_DN4648_c0_g1	Lcu.2RBY.2g085640.1	(Condensin complex subunit 2 {ECO:0000313|EMBL:AES67191.2}) (Uncharacterized protein {ECO:0000313|EnsemblPlants:AES67191})	T1.LowRFR.BGE016880-T1.HighRFR.BGE016880	0.00166571	-1.74535	down-regulated
TRINITY_DN850_c0_g1	Lcu.2RBY.2g087750.1	(Photosystem II biogenesis protein {ECO:0000313|EMBL:KEH39038.1}) (Uncharacterized protein {ECO:0000313|EMBL:AFK41560.1	T1.LowRFR.BGE016880-T1.HighRFR.BGE016880	1.22e-05	1.03035	up-regulated
TRINITY_DN8584_c0_g1	Lcu.2RBY.2g088350.1	(Ethylene response factor {ECO:0000313|EMBL:KEH39107.1}) (Uncharacterized protein {ECO:0000313|EnsemblPlants:KEH39107})	T1.LowRFR.BGE016880-T1.HighRFR.BGE016880	0.0491872	1.64002	up-regulated
TRINITY_DN33983_c0_g1	Lcu.2RBY.2g090120.1	(Fasciclin-like arabinogalactan protein {ECO:0000313|EMBL:AES67463.2}) (Uncharacterized protein {ECO:0000313|EMBL:AFK37930.1	T1.LowRFR.BGE016880-T1.HighRFR.BGE016880	0.0133169	1.35676	up-regulated
TRINITY_DN1944_c0_g1	Lcu.2RBY.2g091600.1	(3	T1.LowRFR.BGE016880-T1.HighRFR.BGE016880	0.000334673	2.03846	up-regulated
TRINITY_DN11252_c0_g1	Lcu.2RBY.2g091640.1	(Myb transcription factor {ECO:0000313|EMBL:AES67577.2}) (Uncharacterized protein {ECO:0000313|EnsemblPlants:AES67577})	T1.LowRFR.BGE016880-T1.HighRFR.BGE016880	0.00223278	-1.91319	down-regulated
TRINITY_DN5388_c0_g1	Lcu.2RBY.2g091830.1	(Uncharacterized protein {ECO:0000313|EMBL:EEE84665.1})	T1.LowRFR.BGE016880-T1.HighRFR.BGE016880	0.000516095	1.42054	up-regulated
TRINITY_DN9324_c0_g1	Lcu.2RBY.2g092180.1	(Transmembrane protein	T1.LowRFR.BGE016880-T1.HighRFR.BGE016880	0.000143587	1.02954	up-regulated
TRINITY_DN6395_c0_g1	Lcu.2RBY.2g092520.1	(Small GTPase family RAB protein {ECO:0000313|EMBL:AES68021.2}) (Uncharacterized protein {ECO:0000313|EnsemblPlants:AES68021})	T1.LowRFR.BGE016880-T1.HighRFR.BGE016880	0.000369241	-3.81232	down-regulated
TRINITY_DN34077_c0_g1	Lcu.2RBY.2g092610.1	(Uncharacterized protein {ECO:0000313|EMBL:AES68013.1	T1.LowRFR.BGE016880-T1.HighRFR.BGE016880	0.0188507	1.04589	up-regulated
TRINITY_DN5144_c0_g1	Lcu.2RBY.2g092800.1	(Homeobox leucine zipper protein {ECO:0000313|EMBL:AES67987.1}) (Uncharacterized protein {ECO:0000313|EnsemblPlants:AES67987})	T1.LowRFR.BGE016880-T1.HighRFR.BGE016880	0.00169113	-1.91705	down-regulated
TRINITY_DN3035_c0_g2	Lcu.2RBY.2g092890.1	(Uncharacterized protein {ECO:0000313|EMBL:AFK45207.1})	T1.LowRFR.BGE016880-T1.HighRFR.BGE016880	0.0104309	-1.25767	down-regulated
TRINITY_DN6221_c0_g2	Lcu.2RBY.2g093140.1	(Plastid developmental protein DAG	T1.LowRFR.BGE016880-T1.HighRFR.BGE016880	0.000154372	-1.24869	down-regulated
TRINITY_DN1911_c1_g2	Lcu.2RBY.2g093370.1	(Auxin conjugate hydrolase {ECO:0000313|EMBL:ABF55220.1}) (IAA-amino acid hydrolase ILR1-like protein {ECO:0000313|EMBL:AES67895.1}) (Uncharacterized protein {ECO:0000313|EnsemblPlants:AES67895})	T1.LowRFR.BGE016880-T1.HighRFR.BGE016880	0.0164078	-1.41954	down-regulated
TRINITY_DN587_c0_g2	Lcu.2RBY.2g093770.1	Beta-galactosidase {ECO:0000256|RuleBase:RU000675} (3.2.1.23 {ECO:0000256|RuleBase:RU000675})	T1.LowRFR.BGE016880-T1.HighRFR.BGE016880	1.54e-05	1.91158	up-regulated
TRINITY_DN3975_c0_g2	Lcu.2RBY.2g095100.1	(LRR receptor-like kinase family protein {ECO:0000313|EMBL:AES67705.1}) (Uncharacterized protein {ECO:0000313|EnsemblPlants:AES67705})	T1.LowRFR.BGE016880-T1.HighRFR.BGE016880	0.00125258	1.57436	up-regulated
TRINITY_DN4171_c0_g1	Lcu.2RBY.2g095540.1	(Expansin A10 {ECO:0000313|EMBL:KEH39447.1}) (Uncharacterized protein {ECO:0000313|EnsemblPlants:KEH39447})	T1.LowRFR.BGE016880-T1.HighRFR.BGE016880	0.00748399	2.31306	up-regulated
TRINITY_DN8931_c0_g1	Lcu.2RBY.2g095720.1	(Nucleoporin interacting component	T1.LowRFR.BGE016880-T1.HighRFR.BGE016880	0.00433758	-1.21957	down-regulated
TRINITY_DN1734_c0_g1	Lcu.2RBY.2g095930.1	(Plant/F18G18-200 protein {ECO:0000313|EMBL:AES68094.1}) (Uncharacterized protein {ECO:0000313|EnsemblPlants:AES68094})	T1.LowRFR.BGE016880-T1.HighRFR.BGE016880	0.0040391	1.24499	up-regulated
TRINITY_DN8798_c0_g1	Lcu.2RBY.2g096140.1	(LRR receptor-like kinase family protein {ECO:0000313|EMBL:KEH39683.1}) (Uncharacterized protein {ECO:0000313|EnsemblPlants:KEH39683})	T1.LowRFR.BGE016880-T1.HighRFR.BGE016880	0.000841434	-1.0857	down-regulated
TRINITY_DN3920_c0_g6	Lcu.2RBY.2g096190.1	Auxin-induced protein {ECO:0000256|RuleBase:RU004549}	T1.LowRFR.BGE016880-T1.HighRFR.BGE016880	0.00102391	-1.14491	down-regulated
TRINITY_DN9899_c0_g1	Lcu.2RBY.2g096200.1	(Putative uncharacterized protein {ECO:0000313|EMBL:ACU18440.1})	T1.LowRFR.BGE016880-T1.HighRFR.BGE016880	0.0105745	-1.70574	down-regulated
TRINITY_DN49499_c0_g1	Lcu.2RBY.2g097390.1	(Uncharacterized protein {ECO:0000313|EMBL:AES67892.2	T1.LowRFR.BGE016880-T1.HighRFR.BGE016880	7.1e-05	-3.85165	down-regulated
TRINITY_DN53178_c0_g1	Lcu.2RBY.3g000780.1	(Sister chromatid cohesion 1 protein {ECO:0000313|EMBL:AES68309.2}) (Uncharacterized protein {ECO:0000313|EnsemblPlants:AES68309})	T1.LowRFR.BGE016880-T1.HighRFR.BGE016880	0.0442564	-2.25053	down-regulated
TRINITY_DN11302_c0_g1	Lcu.2RBY.3g001460.1	(Peroxisomal targeting signal 1 receptor {ECO:0000313|EMBL:AES68523.2}) (Uncharacterized protein {ECO:0000313|EnsemblPlants:AES68523})	T1.LowRFR.BGE016880-T1.HighRFR.BGE016880	0.00114617	-3.66831	down-regulated
TRINITY_DN53883_c0_g1	Lcu.2RBY.3g001500.1	(Uncharacterized protein {ECO:0000313|EMBL:AFK37463.1})	T1.LowRFR.BGE016880-T1.HighRFR.BGE016880	0.0352396	-2.25514	down-regulated
TRINITY_DN29168_c0_g1	Lcu.2RBY.3g001860.1	(Soluble acid invertase FRUCT2 {ECO:0000313|EMBL:AES68467.2}) (Uncharacterized protein {ECO:0000313|EnsemblPlants:AES68467})	T1.LowRFR.BGE016880-T1.HighRFR.BGE016880	0.00129771	-3.95686	down-regulated
TRINITY_DN8101_c0_g1	Lcu.2RBY.3g002320.1	(Derlin-2 protein {ECO:0000313|EMBL:KEH32845.1}) (Uncharacterized protein {ECO:0000313|EnsemblPlants:KEH32845})	T1.LowRFR.BGE016880-T1.HighRFR.BGE016880	0.0070594	-2.13107	down-regulated
TRINITY_DN10565_c0_g1	Lcu.2RBY.3g003870.1	(Uncharacterized protein {ECO:0000313|EMBL:ESW29648.1})	T1.LowRFR.BGE016880-T1.HighRFR.BGE016880	0.0489652	-1.01199	down-regulated
TRINITY_DN52751_c0_g1	Lcu.2RBY.3g004310.1	(Flavonoid hydroxylase {ECO:0000313|EMBL:AES69199.2}) (Uncharacterized protein {ECO:0000313|EnsemblPlants:AES69199})	T1.LowRFR.BGE016880-T1.HighRFR.BGE016880	0.00143225	1.2763	up-regulated
TRINITY_DN11388_c0_g3	Lcu.2RBY.3g005030.1	Vicianin hydrolase {ECO:0000312|EMBL:ABD03937.1} (VH {ECO:0000303|PubMed:17548373}) (3.2.1.119) (Fragment) (Precursor)	T1.LowRFR.BGE016880-T1.HighRFR.BGE016880	4e-07	-2.87684	down-regulated
TRINITY_DN3975_c0_g1	Lcu.2RBY.3g005110.1	(Leucine rich repeat protein {ECO:0000313|EMBL:CAE76632.1})	T1.LowRFR.BGE016880-T1.HighRFR.BGE016880	0.0199833	1.06172	up-regulated
TRINITY_DN18800_c0_g1	Lcu.2RBY.3g005120.1	hypothetical protein	T1.LowRFR.BGE016880-T1.HighRFR.BGE016880	0.00129771	2.00073	up-regulated
TRINITY_DN5112_c0_g4	Lcu.2RBY.3g009980.1	(Putative uncharacterized protein {ECO:0000313|EMBL:ABD28297.1})	T1.LowRFR.BGE016880-T1.HighRFR.BGE016880	0.0302017	1.8024	up-regulated
TRINITY_DN1927_c0_g1	Lcu.2RBY.3g010830.1	(Transmembrane protein	T1.LowRFR.BGE016880-T1.HighRFR.BGE016880	0.0159885	-4.05648	down-regulated
TRINITY_DN6026_c2_g1	Lcu.2RBY.3g011240.1	(Amidohydrolase YtcJ-like protein	T1.LowRFR.BGE016880-T1.HighRFR.BGE016880	0.00232236	-2.38757	down-regulated
TRINITY_DN32433_c0_g1	Lcu.2RBY.3g011240.1	(Amidohydrolase YtcJ-like protein	T1.LowRFR.BGE016880-T1.HighRFR.BGE016880	0.00812216	-2.10214	down-regulated
TRINITY_DN4240_c0_g1	Lcu.2RBY.3g011240.1	(Amidohydrolase YtcJ-like protein	T1.LowRFR.BGE016880-T1.HighRFR.BGE016880	0.010299	-1.29713	down-regulated
TRINITY_DN46318_c0_g1	Lcu.2RBY.3g011940.1	(Arginine N-methyltransferase	T1.LowRFR.BGE016880-T1.HighRFR.BGE016880	0.0495687	-1.54573	down-regulated
TRINITY_DN1194_c0_g1	Lcu.2RBY.3g013470.1	(Multidrug resistance protein ABC transporter family protein {ECO:0000313|EMBL:KEH32938.1}) (Uncharacterized protein {ECO:0000313|EnsemblPlants:KEH32938})	T1.LowRFR.BGE016880-T1.HighRFR.BGE016880	0.000151535	-1.06659	down-regulated
TRINITY_DN16932_c0_g1	Lcu.2RBY.3g013540.1	(Dual-specificity kinase domain protein {ECO:0000313|EMBL:KEH32931.1}) (Uncharacterized protein {ECO:0000313|EnsemblPlants:KEH32931})	T1.LowRFR.BGE016880-T1.HighRFR.BGE016880	0.0287898	1.53335	up-regulated
TRINITY_DN4561_c0_g1	Lcu.2RBY.3g015150.1	(Putative uncharacterized protein {ECO:0000313|EMBL:ACJ84827.1})	T1.LowRFR.BGE016880-T1.HighRFR.BGE016880	0.014795	-1.21278	down-regulated
TRINITY_DN10816_c0_g1	Lcu.2RBY.3g015710.1	(Tyrosine kinase family protein {ECO:0000313|EMBL:KEH33506.1}) (Uncharacterized protein {ECO:0000313|EnsemblPlants:KEH33506})	T1.LowRFR.BGE016880-T1.HighRFR.BGE016880	0.00488469	-1.32839	down-regulated
TRINITY_DN14472_c0_g1	Lcu.2RBY.3g016660.1	(Flavonoid 3' 5' hydroxylase {ECO:0000313|EMBL:ADW66160.1})	T1.LowRFR.BGE016880-T1.HighRFR.BGE016880	0.000133664	-5.41297	down-regulated
TRINITY_DN2422_c0_g1	Lcu.2RBY.3g016870.1	(NADP-dependent alkenal double bond reductase P1 {ECO:0000313|EMBL:EXB88293.1})	T1.LowRFR.BGE016880-T1.HighRFR.BGE016880	0.0338548	-1.28107	down-regulated
TRINITY_DN4926_c0_g2	Lcu.2RBY.3g019910.1	(Pmr5/Cas1p GDSL/SGNH-like acyl-esterase family protein {ECO:0000313|EMBL:AES70192.1}) (Uncharacterized protein {ECO:0000313|EnsemblPlants:AES70192})	T1.LowRFR.BGE016880-T1.HighRFR.BGE016880	0.000680815	-1.06005	down-regulated
TRINITY_DN9_c0_g3	Lcu.2RBY.3g022310.1	(1	T1.LowRFR.BGE016880-T1.HighRFR.BGE016880	0.0226596	-1.82331	down-regulated
TRINITY_DN8098_c0_g1	Lcu.2RBY.3g025150.1	hypothetical protein	T1.LowRFR.BGE016880-T1.HighRFR.BGE016880	0.0103211	-1.73969	down-regulated
TRINITY_DN11903_c0_g1	Lcu.2RBY.3g025160.1	hypothetical protein	T1.LowRFR.BGE016880-T1.HighRFR.BGE016880	0.0459453	-1.64745	down-regulated
TRINITY_DN1469_c0_g1	Lcu.2RBY.3g025480.1	Sugar transporter SWEET {ECO:0000256|RuleBase:RU910715}	T1.LowRFR.BGE016880-T1.HighRFR.BGE016880	0.00547019	-1.2907	down-regulated
TRINITY_DN8193_c0_g1	Lcu.2RBY.3g026090.1	(Transmembrane amino acid transporter family protein {ECO:0000313|EMBL:KEH34119.1}) (Uncharacterized protein {ECO:0000313|EnsemblPlants:KEH34119})	T1.LowRFR.BGE016880-T1.HighRFR.BGE016880	0.00769735	-1.98068	down-regulated
TRINITY_DN10876_c0_g1	Lcu.2RBY.3g026350.1	(Uncharacterized protein {ECO:0000313|EMBL:AES70724.1	T1.LowRFR.BGE016880-T1.HighRFR.BGE016880	0.00336874	-1.15847	down-regulated
TRINITY_DN12273_c0_g1	Lcu.2RBY.3g026850.1	(Transmembrane protein	T1.LowRFR.BGE016880-T1.HighRFR.BGE016880	0.0396285	1.12979	up-regulated
TRINITY_DN18065_c0_g1	Lcu.2RBY.3g028070.1	(Acyl-CoA N-acyltransferase (NAT) superfamily protein	T1.LowRFR.BGE016880-T1.HighRFR.BGE016880	0.0342767	1.31904	up-regulated
TRINITY_DN8667_c1_g4	Lcu.2RBY.3g029190.1	(WRKY I type transcription factor 33 {ECO:0000313|EMBL:AKM20827.1})	T1.LowRFR.BGE016880-T1.HighRFR.BGE016880	0.00162702	-2.81464	down-regulated
TRINITY_DN15_c0_g1	Lcu.2RBY.3g030200.1	(Expansin {ECO:0000313|EMBL:ABM66452.1})	T1.LowRFR.BGE016880-T1.HighRFR.BGE016880	6.85e-05	1.74238	up-regulated
TRINITY_DN14516_c0_g1	Lcu.2RBY.3g032520.1	(Glutathione S-transferase	T1.LowRFR.BGE016880-T1.HighRFR.BGE016880	0.0005891	-6.84455	down-regulated
TRINITY_DN6827_c0_g5	Lcu.2RBY.3g032530.1	Glutamate decarboxylase {ECO:0000256|RuleBase:RU361171} (4.1.1.15 {ECO:0000256|RuleBase:RU361171})	T1.LowRFR.BGE016880-T1.HighRFR.BGE016880	0.0358016	-1.69352	down-regulated
TRINITY_DN8086_c0_g1	Lcu.2RBY.3g033290.1	Purple acid phosphatase {ECO:0000256|RuleBase:RU361203} (3.1.3.2 {ECO:0000256|RuleBase:RU361203})	T1.LowRFR.BGE016880-T1.HighRFR.BGE016880	0.0149813	1.38282	up-regulated
TRINITY_DN7155_c0_g1	Lcu.2RBY.3g033700.1	(TPR repeat thioredoxin TTL1-like protein {ECO:0000313|EMBL:KEH34906.1}) (Uncharacterized protein {ECO:0000313|EnsemblPlants:KEH34906})	T1.LowRFR.BGE016880-T1.HighRFR.BGE016880	0.00136133	-1.1104	down-regulated
TRINITY_DN9853_c0_g1	Lcu.2RBY.3g035540.1	(Nodulin MtN21/EamA-like transporter family protein {ECO:0000313|EMBL:AES71309.1}) (Uncharacterized protein {ECO:0000313|EnsemblPlants:AES71309})	T1.LowRFR.BGE016880-T1.HighRFR.BGE016880	0.00165457	-3.28533	down-regulated
TRINITY_DN58885_c0_g1	Lcu.2RBY.3g035680.1	(Nodulin MtN21/EamA-like transporter family protein {ECO:0000313|EMBL:AES71304.1}) (Uncharacterized protein {ECO:0000313|EnsemblPlants:AES71304})	T1.LowRFR.BGE016880-T1.HighRFR.BGE016880	1.22e-05	-4.03797	down-regulated
TRINITY_DN47630_c0_g1	Lcu.2RBY.3g037650.1	LcELF4a EARLY FLOWERING 4 like gene. Chickpea NCBI GeneID 101498412	T1.LowRFR.BGE016880-T1.HighRFR.BGE016880	0.0217137	2.21735	up-regulated
TRINITY_DN32925_c0_g1	Lcu.2RBY.3g037650.1	LcELF4a EARLY FLOWERING 4 like gene. Chickpea NCBI GeneID 101498412	T1.LowRFR.BGE016880-T1.HighRFR.BGE016880	0.0383958	1.94507	up-regulated
TRINITY_DN1183_c0_g2	Lcu.2RBY.3g037750.1	(Cytochrome P450 enzyme {ECO:0000313|EMBL:BAF56237.1})	T1.LowRFR.BGE016880-T1.HighRFR.BGE016880	0.0199985	1.57091	up-regulated
TRINITY_DN8436_c0_g1	Lcu.2RBY.3g038290.1	(Uncharacterized protein {ECO:0000313|EMBL:AES71064.1	T1.LowRFR.BGE016880-T1.HighRFR.BGE016880	0.0080967	-1.17822	down-regulated
TRINITY_DN5309_c0_g1	Lcu.2RBY.3g038390.1	(Peptide/nitrate transporter plant {ECO:0000313|EMBL:AES71051.2}) (Uncharacterized protein {ECO:0000313|EnsemblPlants:AES71051})	T1.LowRFR.BGE016880-T1.HighRFR.BGE016880	0.00185724	1.21488	up-regulated
TRINITY_DN35012_c0_g1	Lcu.2RBY.3g038390.1	(Peptide/nitrate transporter plant {ECO:0000313|EMBL:AES71051.2}) (Uncharacterized protein {ECO:0000313|EnsemblPlants:AES71051})	T1.LowRFR.BGE016880-T1.HighRFR.BGE016880	0.00631293	2.68061	up-regulated
TRINITY_DN1766_c0_g1	Lcu.2RBY.3g038880.1	(Thylakoid lumenal 15 kDa protein {ECO:0000313|EMBL:KEH34748.1}) (Uncharacterized protein {ECO:0000313|EnsemblPlants:KEH34748})	T1.LowRFR.BGE016880-T1.HighRFR.BGE016880	0.000465943	1.18013	up-regulated
TRINITY_DN10283_c1_g1	Lcu.2RBY.3g039430.1	(Tyrosine kinase family protein {ECO:0000313|EMBL:KEH34700.1}) (Uncharacterized protein {ECO:0000313|EnsemblPlants:KEH34700})	T1.LowRFR.BGE016880-T1.HighRFR.BGE016880	0.0228171	-1.12504	down-regulated
TRINITY_DN53138_c0_g1	Lcu.2RBY.3g039530.1	(Transmembrane protein	T1.LowRFR.BGE016880-T1.HighRFR.BGE016880	0.00046201	1.4079	up-regulated
TRINITY_DN706_c0_g1	Lcu.2RBY.3g040810.1	(Alpha/beta-hydrolase superfamily protein {ECO:0000313|EMBL:KEH35009.1}) (Uncharacterized protein {ECO:0000313|EMBL:AFK35271.1	T1.LowRFR.BGE016880-T1.HighRFR.BGE016880	1.54e-05	1.34395	up-regulated
TRINITY_DN11203_c0_g2	Lcu.2RBY.3g041390.1	(Raffinose synthase {ECO:0000313|EMBL:ALO17653.1}) (2.4.1.82 {ECO:0000313|EMBL:ALO17653.1})	T1.LowRFR.BGE016880-T1.HighRFR.BGE016880	0.00520024	-2.85671	down-regulated
TRINITY_DN6290_c0_g1	Lcu.2RBY.3g041430.1	(NAD(P)-binding rossmann-fold protein {ECO:0000313|EMBL:AES71478.1}) (Uncharacterized protein {ECO:0000313|EnsemblPlants:AES71478})	T1.LowRFR.BGE016880-T1.HighRFR.BGE016880	0.0423604	1.06577	up-regulated
TRINITY_DN21519_c0_g1	Lcu.2RBY.3g042920.1	Lipoxygenase {ECO:0000256|RuleBase:RU003975} (1.13.11.- {ECO:0000256|RuleBase:RU003975})	T1.LowRFR.BGE016880-T1.HighRFR.BGE016880	0.00020995	-1.24584	down-regulated
TRINITY_DN54829_c0_g1	Lcu.2RBY.3g044410.1	(Uncharacterized protein {ECO:0000313|EnsemblPlants:KEH35193}) (VQ motif protein {ECO:0000313|EMBL:KEH35193.1})	T1.LowRFR.BGE016880-T1.HighRFR.BGE016880	0.0452537	-2.36288	down-regulated
TRINITY_DN17539_c0_g2	Lcu.2RBY.3g044900.1	(Receptor-like protein {ECO:0000313|EMBL:AES71729.2}) (Uncharacterized protein {ECO:0000313|EnsemblPlants:AES71729})	T1.LowRFR.BGE016880-T1.HighRFR.BGE016880	0.019919	-1.14703	down-regulated
TRINITY_DN6440_c0_g1	Lcu.2RBY.3g045080.1	(Metal ion-binding protein	T1.LowRFR.BGE016880-T1.HighRFR.BGE016880	0.00290252	-1.95337	down-regulated
TRINITY_DN9323_c0_g1	Lcu.2RBY.3g045320.1	(High affinity inorganic phosphate transporter {ECO:0000313|EMBL:AES71780.1}) (Phosphate transporter {ECO:0000313|EMBL:CAQ42956.1}) (Uncharacterized protein {ECO:0000313|EnsemblPlants:AES71780})	T1.LowRFR.BGE016880-T1.HighRFR.BGE016880	0.0126969	-1.21631	down-regulated
TRINITY_DN12181_c0_g1	Lcu.2RBY.3g046220.1	hypothetical protein	T1.LowRFR.BGE016880-T1.HighRFR.BGE016880	0.000611725	1.50407	up-regulated
TRINITY_DN12929_c0_g1	Lcu.2RBY.3g046440.1	(Chalcone and stilbene synthase family protein {ECO:0000313|EMBL:AES71898.1}) (Uncharacterized protein {ECO:0000313|EnsemblPlants:AES71898})	T1.LowRFR.BGE016880-T1.HighRFR.BGE016880	6.79e-05	-4.96183	down-regulated
TRINITY_DN20497_c0_g1	Lcu.2RBY.3g046440.1	(Chalcone and stilbene synthase family protein {ECO:0000313|EMBL:AES71898.1}) (Uncharacterized protein {ECO:0000313|EnsemblPlants:AES71898})	T1.LowRFR.BGE016880-T1.HighRFR.BGE016880	0.00233205	-2.94326	down-regulated
TRINITY_DN9416_c1_g1	Lcu.2RBY.3g047150.1	LcZISO1 15-cis-zeta-carotene isomerase	T1.LowRFR.BGE016880-T1.HighRFR.BGE016880	9.37e-07	1.00339	up-regulated
TRINITY_DN5143_c0_g1	Lcu.2RBY.3g047520.1	(2OG-Fe(II) oxygenase family protein {ECO:0000313|EMBL:AES72030.1}) (Uncharacterized protein {ECO:0000313|EnsemblPlants:AES72030})	T1.LowRFR.BGE016880-T1.HighRFR.BGE016880	9.41e-06	2.05692	up-regulated
TRINITY_DN9956_c0_g3	Lcu.2RBY.3g048660.1	(Uncharacterized protein {ECO:0000313|EnsemblPlants:AES72135}) (Zinc induced facilitator-like protein {ECO:0000313|EMBL:AES72135.2})	T1.LowRFR.BGE016880-T1.HighRFR.BGE016880	0.0289278	1.40546	up-regulated
TRINITY_DN4381_c0_g1	Lcu.2RBY.3g049140.1	(G protein coupled receptor {ECO:0000313|EMBL:AES72177.1}) (Uncharacterized protein {ECO:0000313|EnsemblPlants:AES72177})	T1.LowRFR.BGE016880-T1.HighRFR.BGE016880	0.00812094	-2.21589	down-regulated
TRINITY_DN10349_c0_g1	Lcu.2RBY.3g049150.1	(Serine/Threonine-kinase SAPK1-like protein {ECO:0000313|EMBL:KEH35291.1}) (Uncharacterized protein {ECO:0000313|EnsemblPlants:KEH35291})	T1.LowRFR.BGE016880-T1.HighRFR.BGE016880	0.00238129	-1.00707	down-regulated
TRINITY_DN11677_c0_g1	Lcu.2RBY.3g050350.1	Delta-aminolevulinic acid dehydratase	T1.LowRFR.BGE016880-T1.HighRFR.BGE016880	0.000386782	-2.34504	down-regulated
TRINITY_DN57970_c0_g1	Lcu.2RBY.3g051640.1	(Transmembrane protein	T1.LowRFR.BGE016880-T1.HighRFR.BGE016880	0.0262447	-1.86111	down-regulated
TRINITY_DN554_c0_g1	Lcu.2RBY.3g052340.1	(Auxin-induced protein 5NG4 {ECO:0000313|EMBL:KHN23421.1})	T1.LowRFR.BGE016880-T1.HighRFR.BGE016880	9.37e-07	-1.78721	down-regulated
TRINITY_DN23934_c0_g1	Lcu.2RBY.3g052690.1	(Uncharacterized protein {ECO:0000313|EnsemblPlants:AES72446}) (WRKY family transcription factor {ECO:0000313|EMBL:AES72446.1}) (WRKY transcription factor WRKY109669 {ECO:0000313|EMBL:ACD40318.1})	T1.LowRFR.BGE016880-T1.HighRFR.BGE016880	0.0355812	1.75867	up-regulated
TRINITY_DN12545_c0_g4	Lcu.2RBY.3g053080.1	(CCT motif protein {ECO:0000313|EMBL:AES72485.1}) (Uncharacterized protein {ECO:0000313|EnsemblPlants:AES72485})	T1.LowRFR.BGE016880-T1.HighRFR.BGE016880	0.016874	-1.1896	down-regulated
TRINITY_DN6500_c2_g1	Lcu.2RBY.3g053200.1	(PPR containing plant-like protein {ECO:0000313|EMBL:AES72498.2}) (Uncharacterized protein {ECO:0000313|EnsemblPlants:AES72498})	T1.LowRFR.BGE016880-T1.HighRFR.BGE016880	0.0143873	-1.36931	down-regulated
TRINITY_DN4929_c0_g1	Lcu.2RBY.3g053520.1	(Thylakoid lumenal 17.4 kDa protein {ECO:0000313|EMBL:KEH35469.1}) (Uncharacterized protein {ECO:0000313|EnsemblPlants:KEH35469})	T1.LowRFR.BGE016880-T1.HighRFR.BGE016880	5.62e-05	1.04098	up-regulated
TRINITY_DN2179_c1_g1	Lcu.2RBY.3g053940.1	(Homeobox associated leucine zipper protein {ECO:0000313|EMBL:AES72572.2}) (Uncharacterized protein {ECO:0000313|EnsemblPlants:AES72572})	T1.LowRFR.BGE016880-T1.HighRFR.BGE016880	0.0048167	-1.2621	down-regulated
TRINITY_DN18654_c0_g1	Lcu.2RBY.3g054830.1	(MFS transporter {ECO:0000313|EMBL:AES72681.1}) (Uncharacterized protein {ECO:0000313|EnsemblPlants:AES72681})	T1.LowRFR.BGE016880-T1.HighRFR.BGE016880	0.000611725	-1.17088	down-regulated
TRINITY_DN3716_c0_g1	Lcu.2RBY.3g055420.1	(Expansin A10 {ECO:0000313|EMBL:KEH35550.1}) (Uncharacterized protein {ECO:0000313|EnsemblPlants:KEH35550})	T1.LowRFR.BGE016880-T1.HighRFR.BGE016880	0.000652102	1.46657	up-regulated
TRINITY_DN19454_c0_g1	Lcu.2RBY.3g055690.1	Peroxidase {ECO:0000256|RuleBase:RU362060	T1.LowRFR.BGE016880-T1.HighRFR.BGE016880	0.000890903	-1.22093	down-regulated
TRINITY_DN58497_c0_g1	Lcu.2RBY.3g056700.1	Hexosyltransferase {ECO:0000256|RuleBase:RU362027} (2.4.1.- {ECO:0000256|RuleBase:RU362027})	T1.LowRFR.BGE016880-T1.HighRFR.BGE016880	0.00259267	1.52771	up-regulated
TRINITY_DN8859_c0_g1	Lcu.2RBY.3g056700.1	Hexosyltransferase {ECO:0000256|RuleBase:RU362027} (2.4.1.- {ECO:0000256|RuleBase:RU362027})	T1.LowRFR.BGE016880-T1.HighRFR.BGE016880	0.00881734	1.12986	up-regulated
TRINITY_DN7457_c0_g1	Lcu.2RBY.3g057140.1	LcGA20oxG	T1.LowRFR.BGE016880-T1.HighRFR.BGE016880	0.0016978	4.26791	up-regulated
TRINITY_DN26493_c0_g2	Lcu.2RBY.3g057230.1	DNA topoisomerase {ECO:0000256|RuleBase:RU362092} (5.99.1.2 {ECO:0000256|RuleBase:RU362092})	T1.LowRFR.BGE016880-T1.HighRFR.BGE016880	0.0399634	-1.81433	down-regulated
TRINITY_DN55187_c0_g1	Lcu.2RBY.3g057620.1	hypothetical protein	T1.LowRFR.BGE016880-T1.HighRFR.BGE016880	0.00418102	1.45287	up-regulated
TRINITY_DN5366_c0_g1	Lcu.2RBY.3g057830.1	(Patellin-3 protein {ECO:0000313|EMBL:KEH35657.1}) (Uncharacterized protein {ECO:0000313|EnsemblPlants:KEH35657})	T1.LowRFR.BGE016880-T1.HighRFR.BGE016880	0.00528508	-1.1458	down-regulated
TRINITY_DN6635_c0_g1	Lcu.2RBY.3g058610.1	(ATP-dependent Clp protease {ECO:0000313|EMBL:AES72971.1}) (Uncharacterized protein {ECO:0000313|EnsemblPlants:AES72971})	T1.LowRFR.BGE016880-T1.HighRFR.BGE016880	0.000136103	-2.49025	down-regulated
TRINITY_DN7057_c0_g2	Lcu.2RBY.3g058620.1	(Respiratory burst oxidase-like protein D {ECO:0000313|EMBL:AES72977.1}) (Uncharacterized protein {ECO:0000313|EnsemblPlants:AES72977})	T1.LowRFR.BGE016880-T1.HighRFR.BGE016880	0.00855262	-1.28902	down-regulated
TRINITY_DN1275_c0_g1	Lcu.2RBY.3g059250.1	(Meiosis chromosome segregation family protein {ECO:0000313|EMBL:AES73011.2}) (Uncharacterized protein {ECO:0000313|EnsemblPlants:AES73011})	T1.LowRFR.BGE016880-T1.HighRFR.BGE016880	4.52e-05	1.62129	up-regulated
TRINITY_DN10037_c0_g1	Lcu.2RBY.3g059750.1	(HCP family protein with MYND-type zinc finger protein {ECO:0000313|EMBL:AES73068.2}) (Uncharacterized protein {ECO:0000313|EMBL:AFK42506.1	T1.LowRFR.BGE016880-T1.HighRFR.BGE016880	0.002528	-1.08201	down-regulated
TRINITY_DN5982_c0_g2	Lcu.2RBY.3g059920.1	(Uncharacterized protein {ECO:0000313|EnsemblPlants:AES73084}) (Zinc-binding alcohol dehydrogenase family protein {ECO:0000313|EMBL:AES73084.1})	T1.LowRFR.BGE016880-T1.HighRFR.BGE016880	4.17e-05	1.34002	up-regulated
TRINITY_DN2974_c0_g1	Lcu.2RBY.3g060760.1	(Myb-like DNA-binding domain protein {ECO:0000313|EMBL:KEH35728.1}) (Uncharacterized protein {ECO:0000313|EnsemblPlants:KEH35728})	T1.LowRFR.BGE016880-T1.HighRFR.BGE016880	0.000654351	-1.42003	down-regulated
TRINITY_DN3951_c0_g1	Lcu.2RBY.3g061940.1	(Uncharacterized protein {ECO:0000313|EnsemblPlants:AES73290}) (Vacuolar import/degradation	T1.LowRFR.BGE016880-T1.HighRFR.BGE016880	4.75e-05	1.00773	up-regulated
TRINITY_DN9565_c0_g1	Lcu.2RBY.3g062910.1	(Cytochrome B5 {ECO:0000313|EMBL:AES83947.1}) (Cytochrome b5-like heme/steroid-binding domain protein {ECO:0000313|EMBL:KEH35789.1}) (Uncharacterized protein {ECO:0000313|EnsemblPlants:KEH35789})	T1.LowRFR.BGE016880-T1.HighRFR.BGE016880	5.73e-05	-5.73642	down-regulated
TRINITY_DN32326_c0_g1	Lcu.2RBY.3g064460.1	(Substrate carrier family protein {ECO:0000313|EMBL:AES73437.1}) (Uncharacterized protein {ECO:0000313|EnsemblPlants:AES73437})	T1.LowRFR.BGE016880-T1.HighRFR.BGE016880	0.00490263	-1.04305	down-regulated
TRINITY_DN6006_c0_g1	Lcu.2RBY.3g064670.1	(Myosin family XI heavy chain {ECO:0000313|EMBL:KEH35883.1}) (Uncharacterized protein {ECO:0000313|EnsemblPlants:KEH35883})	T1.LowRFR.BGE016880-T1.HighRFR.BGE016880	0.0272287	1.36481	up-regulated
TRINITY_DN23396_c0_g1	Lcu.2RBY.3g065310.1	Protein TIC 55	T1.LowRFR.BGE016880-T1.HighRFR.BGE016880	0.0499067	-1.63609	down-regulated
TRINITY_DN11740_c0_g1	Lcu.2RBY.3g065460.1	(Uncharacterized protein {ECO:0000313|EnsemblPlants:AES73551}) (WRKY family transcription factor {ECO:0000313|EMBL:AES73551.1})	T1.LowRFR.BGE016880-T1.HighRFR.BGE016880	0.042819	-1.38279	down-regulated
TRINITY_DN16348_c0_g1	Lcu.2RBY.3g065640.1	(Uncharacterized protein {ECO:0000313|EnsemblPlants:AES73564}) (Zinc finger-like protein {ECO:0000313|EMBL:AES73564.1})	T1.LowRFR.BGE016880-T1.HighRFR.BGE016880	0.00303433	-1.11103	down-regulated
TRINITY_DN579_c1_g1	Lcu.2RBY.3g066020.1	(Lipid transfer protein {ECO:0000313|EMBL:AES73613.1}) (Uncharacterized protein {ECO:0000313|EMBL:AFK47287.1	T1.LowRFR.BGE016880-T1.HighRFR.BGE016880	0.000559813	-1.84738	down-regulated
TRINITY_DN14669_c0_g1	Lcu.2RBY.3g066250.1	(Adenine phosphoribosyltransferase-like protein {ECO:0000313|EMBL:AES73617.2}) (Uncharacterized protein {ECO:0000313|EnsemblPlants:AES73617})	T1.LowRFR.BGE016880-T1.HighRFR.BGE016880	0.0213937	-1.46666	down-regulated
TRINITY_DN8818_c0_g1	Lcu.2RBY.3g067930.1	(WRKY50 {ECO:0000313|EMBL:ABS18446.1}) (Fragment)	T1.LowRFR.BGE016880-T1.HighRFR.BGE016880	0.00581835	-1.27581	down-regulated
TRINITY_DN12427_c0_g2	Lcu.2RBY.3g069700.1	(Transmembrane protein	T1.LowRFR.BGE016880-T1.HighRFR.BGE016880	0.0114009	2.09454	up-regulated
TRINITY_DN8996_c0_g1	Lcu.2RBY.3g070010.1	(LRR receptor-like kinase {ECO:0000313|EMBL:KEH36109.1}) (Uncharacterized protein {ECO:0000313|EnsemblPlants:KEH36109})	T1.LowRFR.BGE016880-T1.HighRFR.BGE016880	0.000127673	-1.36372	down-regulated
TRINITY_DN20095_c0_g1	Lcu.2RBY.3g071610.1	(SAUR-like auxin-responsive family protein {ECO:0000313|EMBL:KEH36239.1}) (Uncharacterized protein {ECO:0000313|EnsemblPlants:KEH36239})	T1.LowRFR.BGE016880-T1.HighRFR.BGE016880	0.00250485	1.37164	up-regulated
TRINITY_DN7796_c0_g1	Lcu.2RBY.3g072770.1	(Pre-rRNA-processing TSR1-like protein {ECO:0000313|EMBL:KEH36299.1}) (Uncharacterized protein {ECO:0000313|EnsemblPlants:KEH36299})	T1.LowRFR.BGE016880-T1.HighRFR.BGE016880	0.0066323	-1.03695	down-regulated
TRINITY_DN3707_c1_g1	Lcu.2RBY.3g072840.1	(Starch branching protein I {ECO:0000313|EMBL:AHW50662.1}) (2.4.1.18 {ECO:0000313|EMBL:AHW50662.1})	T1.LowRFR.BGE016880-T1.HighRFR.BGE016880	0.0235939	-1.60942	down-regulated
TRINITY_DN23459_c0_g1	Lcu.2RBY.3g072920.1	(Serine/Threonine kinase family protein {ECO:0000313|EMBL:KEH36322.1}) (Uncharacterized protein {ECO:0000313|EnsemblPlants:KEH36322})	T1.LowRFR.BGE016880-T1.HighRFR.BGE016880	0.000950733	-1.81388	down-regulated
TRINITY_DN12097_c0_g1	Lcu.2RBY.3g073210.1	(Uncharacterized protein {ECO:0000313|EnsemblPlants:KEH36333}) (Wuschel-related homeobox protein {ECO:0000313|EMBL:KEH36333.1})	T1.LowRFR.BGE016880-T1.HighRFR.BGE016880	0.0414764	-2.1276	down-regulated
TRINITY_DN14030_c0_g1	Lcu.2RBY.3g073920.1	(Adenine nucleotide alpha hydrolase superfamily protein {ECO:0000313|EMBL:AES74191.1}) (Uncharacterized protein {ECO:0000313|EMBL:AFK47804.1	T1.LowRFR.BGE016880-T1.HighRFR.BGE016880	0.00142836	-1.87116	down-regulated
TRINITY_DN3684_c1_g2	Lcu.2RBY.3g074610.1	(SAUR-like auxin-responsive family protein {ECO:0000313|EMBL:AES71928.1}) (Uncharacterized protein {ECO:0000313|EnsemblPlants:AES71928})	T1.LowRFR.BGE016880-T1.HighRFR.BGE016880	0.034883	1.41113	up-regulated
TRINITY_DN7610_c0_g4	Lcu.2RBY.3g074630.1	(SAUR-like auxin-responsive family protein {ECO:0000313|EMBL:AES63709.1}) (Uncharacterized protein {ECO:0000313|EnsemblPlants:AES63709})	T1.LowRFR.BGE016880-T1.HighRFR.BGE016880	0.0361896	1.39667	up-regulated
TRINITY_DN57982_c0_g1	Lcu.2RBY.3g075620.1	Endochitinase A2 (3.2.1.14) (Precursor)	T1.LowRFR.BGE016880-T1.HighRFR.BGE016880	0.013071	-2.55402	down-regulated
TRINITY_DN52801_c0_g1	Lcu.2RBY.4g001140.1	(Pyridoxamine 5'-phosphate oxidase family protein {ECO:0000313|EMBL:KEH28598.1}) (Uncharacterized protein {ECO:0000313|EnsemblPlants:KEH28598})	T1.LowRFR.BGE016880-T1.HighRFR.BGE016880	0.00115489	-1.02817	down-regulated
TRINITY_DN6234_c0_g1	Lcu.2RBY.4g001330.1	(Uncharacterized protein {ECO:0000313|EMBL:AFK36605.1})	T1.LowRFR.BGE016880-T1.HighRFR.BGE016880	0.0230988	1.12461	up-regulated
TRINITY_DN8521_c0_g1	Lcu.2RBY.4g002050.1	(Uncharacterized protein {ECO:0000313|EMBL:BAT98603.1})	T1.LowRFR.BGE016880-T1.HighRFR.BGE016880	1.91e-07	-1.80932	down-regulated
TRINITY_DN14336_c0_g1	Lcu.2RBY.4g002370.1	(Sterol regulatory element-binding protein site 2 protease {ECO:0000313|EMBL:AES86569.1}) (Uncharacterized protein {ECO:0000313|EnsemblPlants:AES86569})	T1.LowRFR.BGE016880-T1.HighRFR.BGE016880	0.0301325	-1.97778	down-regulated
TRINITY_DN18128_c0_g1	Lcu.2RBY.4g003030.1	(Alpha/beta fold hydrolase {ECO:0000313|EMBL:KEH28729.1}) (Uncharacterized protein {ECO:0000313|EnsemblPlants:KEH28729})	T1.LowRFR.BGE016880-T1.HighRFR.BGE016880	0.0065642	-1.09807	down-regulated
TRINITY_DN15406_c0_g1	Lcu.2RBY.4g004770.1	(Abscisic acid receptor {ECO:0000313|EMBL:AES86752.1}) (Uncharacterized protein {ECO:0000313|EMBL:AFK43729.1	T1.LowRFR.BGE016880-T1.HighRFR.BGE016880	0.00930336	-1.81127	down-regulated
TRINITY_DN59542_c0_g1	Lcu.2RBY.4g004920.1	(DUF688 family protein {ECO:0000313|EMBL:AES86772.1}) (Uncharacterized protein {ECO:0000313|EnsemblPlants:AES86772})	T1.LowRFR.BGE016880-T1.HighRFR.BGE016880	0.0163218	1.28685	up-regulated
TRINITY_DN9588_c0_g1	Lcu.2RBY.4g005950.1	(UPF0481 protein {ECO:0000313|EMBL:KHM99181.1})	T1.LowRFR.BGE016880-T1.HighRFR.BGE016880	0.0134703	-1.14633	down-regulated
TRINITY_DN20719_c0_g1	Lcu.2RBY.4g005950.1	(UPF0481 protein {ECO:0000313|EMBL:KHM99181.1})	T1.LowRFR.BGE016880-T1.HighRFR.BGE016880	0.0284585	-1.5935	down-regulated
TRINITY_DN46051_c0_g1	Lcu.2RBY.4g006490.1	Glycosyltransferase {ECO:0000256|RuleBase:RU362057} (2.4.1.- {ECO:0000256|RuleBase:RU362057})	T1.LowRFR.BGE016880-T1.HighRFR.BGE016880	0.000296912	-1.67898	down-regulated
TRINITY_DN18666_c0_g1	Lcu.2RBY.4g006490.1	Glycosyltransferase {ECO:0000256|RuleBase:RU362057} (2.4.1.- {ECO:0000256|RuleBase:RU362057})	T1.LowRFR.BGE016880-T1.HighRFR.BGE016880	0.0303638	-1.00353	down-regulated
TRINITY_DN8366_c0_g2	Lcu.2RBY.4g008300.1	(RHO guanyl-nucleotide exchange factor {ECO:0000313|EMBL:KEH28978.1}) (RopGEF7b {ECO:0000313|EMBL:AEE89676.1}) (Uncharacterized protein {ECO:0000313|EnsemblPlants:KEH28978})	T1.LowRFR.BGE016880-T1.HighRFR.BGE016880	0.0241675	1.35252	up-regulated
TRINITY_DN559_c0_g4	Lcu.2RBY.4g008810.1	(Ribulose bisphosphate carboxylase/oxygenase activase {ECO:0000313|EMBL:AES87098.1}) (Uncharacterized protein {ECO:0000313|EnsemblPlants:AES87098})	T1.LowRFR.BGE016880-T1.HighRFR.BGE016880	0.0402701	-1.48461	down-regulated
TRINITY_DN32437_c0_g1	Lcu.2RBY.4g008980.1	(Legume-specific protein {ECO:0000313|EMBL:AES87108.1}) (Uncharacterized protein {ECO:0000313|EMBL:AFK45459.1	T1.LowRFR.BGE016880-T1.HighRFR.BGE016880	0.014874	1.19375	up-regulated
TRINITY_DN18034_c0_g1	Lcu.2RBY.4g012220.1	(Cytochrome P450 family 71 protein {ECO:0000313|EMBL:AES97131.1}) (Uncharacterized protein {ECO:0000313|EnsemblPlants:AES97131})	T1.LowRFR.BGE016880-T1.HighRFR.BGE016880	0.00110598	1.2092	up-regulated
TRINITY_DN3293_c0_g1	Lcu.2RBY.4g014840.1	(Queuine tRNA-ribosyltransferase {ECO:0000313|EMBL:AES87621.2}) (Uncharacterized protein {ECO:0000313|EnsemblPlants:AES87621})	T1.LowRFR.BGE016880-T1.HighRFR.BGE016880	0.0315382	-1.82691	down-regulated
TRINITY_DN3036_c0_g2	Lcu.2RBY.4g014860.1	(Uncharacterized protein {ECO:0000313|EMBL:AES87654.1	T1.LowRFR.BGE016880-T1.HighRFR.BGE016880	0.019818	1.09143	up-regulated
TRINITY_DN6606_c0_g1	Lcu.2RBY.4g015140.1	(Uncharacterized protein {ECO:0000313|EMBL:AFK49467.1})	T1.LowRFR.BGE016880-T1.HighRFR.BGE016880	0.0370725	-1.03214	down-regulated
TRINITY_DN5317_c0_g1	Lcu.2RBY.4g015590.1	(Uncharacterized protein {ECO:0000313|EMBL:AFK35341.1})	T1.LowRFR.BGE016880-T1.HighRFR.BGE016880	0.000135047	1.01734	up-regulated
TRINITY_DN15792_c0_g1	Lcu.2RBY.4g016410.1	(Phosphate-responsive 1 family protein {ECO:0000313|EMBL:AES87756.2}) (Uncharacterized protein {ECO:0000313|EnsemblPlants:AES87756})	T1.LowRFR.BGE016880-T1.HighRFR.BGE016880	0.00338903	-1.00329	down-regulated
TRINITY_DN5354_c0_g1	Lcu.2RBY.4g016630.1	(Plant invertase/pectin methylesterase inhibitor {ECO:0000313|EMBL:KEH29361.1}) (Uncharacterized protein {ECO:0000313|EnsemblPlants:KEH29361})	T1.LowRFR.BGE016880-T1.HighRFR.BGE016880	0.0162328	-1.70552	down-regulated
TRINITY_DN4291_c0_g1	Lcu.2RBY.4g018230.1	(Cyclin-like protein {ECO:0000313|EMBL:AES87954.1}) (Uncharacterized protein {ECO:0000313|EnsemblPlants:AES87954})	T1.LowRFR.BGE016880-T1.HighRFR.BGE016880	0.00229692	1.02631	up-regulated
TRINITY_DN5608_c0_g1	Lcu.2RBY.4g019050.1	(Pentatricopeptide (PPR) repeat protein {ECO:0000313|EMBL:KEH17467.1}) (Uncharacterized protein {ECO:0000313|EnsemblPlants:KEH17467})	T1.LowRFR.BGE016880-T1.HighRFR.BGE016880	0.0181203	-1.90412	down-regulated
TRINITY_DN47707_c0_g1	Lcu.2RBY.4g019910.1	(Uncharacterized protein {ECO:0000313|EMBL:KGN57265.1})	T1.LowRFR.BGE016880-T1.HighRFR.BGE016880	1.45e-05	1.00419	up-regulated
TRINITY_DN2721_c0_g1	Lcu.2RBY.4g020220.1	(Receptor-like kinase {ECO:0000313|EMBL:AES82928.1})	T1.LowRFR.BGE016880-T1.HighRFR.BGE016880	0.0016608	-1.65995	down-regulated
TRINITY_DN465_c1_g1	Lcu.2RBY.4g021020.1	Methylthioribose-1-phosphate isomerase {ECO:0000256|HAMAP-Rule:MF_03119} (M1Pi {ECO:0000256|HAMAP-Rule:MF_03119}) (MTR-1-P isomerase {ECO:0000256|HAMAP-Rule:MF_03119}) (5.3.1.23 {ECO:0000256|HAMAP-Rule:MF_03119}) (S-methyl-5-thioribose-1-phosphate isomerase {ECO:0000256|HAMAP-Rule:MF_03119}) (Translation initiation factor eIF-2B subunit alpha/beta/delta-like protein {ECO:0000256|HAMAP-Rule:MF_031…	T1.LowRFR.BGE016880-T1.HighRFR.BGE016880	0.00731097	1.64556	up-regulated
TRINITY_DN14759_c0_g1	Lcu.2RBY.4g021370.1	(Caffeic acid O-methyltransferase {ECO:0000313|EMBL:AES87941.1}) (Uncharacterized protein {ECO:0000313|EMBL:AFK48346.1	T1.LowRFR.BGE016880-T1.HighRFR.BGE016880	0.00284524	-3.3774	down-regulated
TRINITY_DN1274_c0_g2	Lcu.2RBY.4g021370.1	(Caffeic acid O-methyltransferase {ECO:0000313|EMBL:AES87941.1}) (Uncharacterized protein {ECO:0000313|EMBL:AFK48346.1	T1.LowRFR.BGE016880-T1.HighRFR.BGE016880	0.00410458	-3.0114	down-regulated
TRINITY_DN8455_c1_g1	Lcu.2RBY.4g021370.1	(Caffeic acid O-methyltransferase {ECO:0000313|EMBL:AES87941.1}) (Uncharacterized protein {ECO:0000313|EMBL:AFK48346.1	T1.LowRFR.BGE016880-T1.HighRFR.BGE016880	0.0095453	-3.7628	down-regulated
TRINITY_DN1274_c0_g3	Lcu.2RBY.4g021370.1	(Caffeic acid O-methyltransferase {ECO:0000313|EMBL:AES87941.1}) (Uncharacterized protein {ECO:0000313|EMBL:AFK48346.1	T1.LowRFR.BGE016880-T1.HighRFR.BGE016880	0.0154424	-3.84977	down-regulated
TRINITY_DN7909_c0_g2	Lcu.2RBY.4g021710.1	(Cytochrome P450 family protein {ECO:0000313|EMBL:KEH37856.1}) (Uncharacterized protein {ECO:0000313|EnsemblPlants:KEH37856})	T1.LowRFR.BGE016880-T1.HighRFR.BGE016880	0.000872707	-1.31986	down-regulated
TRINITY_DN3048_c0_g1	Lcu.2RBY.4g022370.1	(Equilibrative nucleoside transporter 6 {ECO:0000313|EMBL:KEH17554.1}) (Uncharacterized protein {ECO:0000313|EnsemblPlants:KEH17554})	T1.LowRFR.BGE016880-T1.HighRFR.BGE016880	0.00189684	1.23195	up-regulated
TRINITY_DN3265_c0_g1	Lcu.2RBY.4g023170.1	((E)-beta-ocimene/myrcene synthase {ECO:0000313|EMBL:KEH29582.1}) (Uncharacterized protein {ECO:0000313|EnsemblPlants:KEH29582})	T1.LowRFR.BGE016880-T1.HighRFR.BGE016880	5.34e-05	1.85992	up-regulated
TRINITY_DN9038_c1_g1	Lcu.2RBY.4g023680.1	(Septum-promoting GTP-binding-like protein {ECO:0000313|EMBL:AES88100.1}) (Uncharacterized protein {ECO:0000313|EnsemblPlants:AES88100})	T1.LowRFR.BGE016880-T1.HighRFR.BGE016880	0.0216018	-1.98462	down-regulated
TRINITY_DN59926_c0_g1	Lcu.2RBY.4g023790.1	Protein DETOXIFICATION {ECO:0000256|RuleBase:RU004914} (Multidrug and toxic compound extrusion protein {ECO:0000256|RuleBase:RU004914})	T1.LowRFR.BGE016880-T1.HighRFR.BGE016880	0.0493724	-1.1358	down-regulated
TRINITY_DN53092_c0_g1	Lcu.2RBY.4g023890.1	(Uncharacterized protein {ECO:0000313|EMBL:BAU03215.1}) (Fragment)	T1.LowRFR.BGE016880-T1.HighRFR.BGE016880	0.0179795	2.04681	up-regulated
TRINITY_DN11438_c0_g1	Lcu.2RBY.4g024660.1	(Cellulose synthase H1-like protein {ECO:0000313|EMBL:KEH29713.1}) (Uncharacterized protein {ECO:0000313|EnsemblPlants:KEH29713})	T1.LowRFR.BGE016880-T1.HighRFR.BGE016880	0.0453055	-1.03085	down-regulated
TRINITY_DN34191_c0_g1	Lcu.2RBY.4g024960.1	(Carboxylesterase {ECO:0000313|EMBL:KEH29724.1}) (Uncharacterized protein {ECO:0000313|EnsemblPlants:KEH29724})	T1.LowRFR.BGE016880-T1.HighRFR.BGE016880	0.0197409	-2.5626	down-regulated
TRINITY_DN20478_c0_g2	Lcu.2RBY.4g025270.1	(Transducin family protein/WD-40 repeat protein {ECO:0000313|EMBL:KEH24293.1}) (Uncharacterized protein {ECO:0000313|EnsemblPlants:KEH24293})	T1.LowRFR.BGE016880-T1.HighRFR.BGE016880	0.00294745	-1.42707	down-regulated
TRINITY_DN8626_c0_g1	Lcu.2RBY.4g025630.1	(BEL1-related homeotic protein {ECO:0000313|EMBL:KEH29763.1}) (Uncharacterized protein {ECO:0000313|EnsemblPlants:KEH29763})	T1.LowRFR.BGE016880-T1.HighRFR.BGE016880	0.0216659	1.28158	up-regulated
TRINITY_DN18606_c0_g1	Lcu.2RBY.4g025960.1	(Serine/Threonine-kinase Nek4 {ECO:0000313|EMBL:KEH29785.1}) (Uncharacterized protein {ECO:0000313|EnsemblPlants:KEH29785})	T1.LowRFR.BGE016880-T1.HighRFR.BGE016880	0.000890903	1.44525	up-regulated
TRINITY_DN3053_c0_g5	Lcu.2RBY.4g027370.1	(Gland-specific fatty acyl-CoA reductase {ECO:0000313|EMBL:KEH29873.1}) (Uncharacterized protein {ECO:0000313|EnsemblPlants:KEH29873})	T1.LowRFR.BGE016880-T1.HighRFR.BGE016880	0.00268772	3.79832	up-regulated
TRINITY_DN3053_c0_g1	Lcu.2RBY.4g027410.1	(Gland-specific fatty acyl-CoA reductase {ECO:0000313|EMBL:AES88360.2}) (Uncharacterized protein {ECO:0000313|EMBL:AFK38315.1	T1.LowRFR.BGE016880-T1.HighRFR.BGE016880	0.00492089	1.28925	up-regulated
TRINITY_DN3852_c0_g1	Lcu.2RBY.4g028270.1	(Nucleotide-sugar transporter family protein {ECO:0000313|EMBL:AES65366.2}) (Uncharacterized protein {ECO:0000313|EnsemblPlants:AES65366})	T1.LowRFR.BGE016880-T1.HighRFR.BGE016880	0.00907161	-1.4165	down-regulated
TRINITY_DN4454_c0_g2	Lcu.2RBY.4g029890.1	(DUF1635 family protein {ECO:0000313|EMBL:AES88541.1}) (Uncharacterized protein {ECO:0000313|EnsemblPlants:AES88541})	T1.LowRFR.BGE016880-T1.HighRFR.BGE016880	8.48e-05	-2.40162	down-regulated
TRINITY_DN46150_c0_g1	Lcu.2RBY.4g030480.1	(High affinity nitrate transporter 2.7 {ECO:0000313|EMBL:KEH30007.1}) (High-affinity nitrate transporter {ECO:0000313|EMBL:AES84669.1}) (Uncharacterized protein {ECO:0000313|EnsemblPlants:KEH30007})	T1.LowRFR.BGE016880-T1.HighRFR.BGE016880	0.000293635	-4.2644	down-regulated
TRINITY_DN14359_c1_g1	Lcu.2RBY.4g030570.1	(Uncharacterized protein {ECO:0000313|EMBL:ESW04289.1})	T1.LowRFR.BGE016880-T1.HighRFR.BGE016880	0.0177199	-3.69582	down-regulated
TRINITY_DN4164_c0_g5	Lcu.2RBY.4g033910.1	(Myb transcription factor {ECO:0000313|EMBL:AES88814.1}) (Uncharacterized protein {ECO:0000313|EnsemblPlants:AES88814})	T1.LowRFR.BGE016880-T1.HighRFR.BGE016880	0.00172599	-1.1106	down-regulated
TRINITY_DN347_c0_g2	Lcu.2RBY.4g036980.1	Lipoxygenase {ECO:0000256|RuleBase:RU003975} (1.13.11.- {ECO:0000256|RuleBase:RU003975})	T1.LowRFR.BGE016880-T1.HighRFR.BGE016880	0.0107762	-1.82314	down-regulated
TRINITY_DN16577_c0_g1	Lcu.2RBY.4g036980.1	Lipoxygenase {ECO:0000256|RuleBase:RU003975} (1.13.11.- {ECO:0000256|RuleBase:RU003975})	T1.LowRFR.BGE016880-T1.HighRFR.BGE016880	0.0149674	-2.19035	down-regulated
TRINITY_DN2304_c0_g2	Lcu.2RBY.4g036980.1	Lipoxygenase {ECO:0000256|RuleBase:RU003975} (1.13.11.- {ECO:0000256|RuleBase:RU003975})	T1.LowRFR.BGE016880-T1.HighRFR.BGE016880	0.0159851	-2.07005	down-regulated
TRINITY_DN19436_c0_g2	Lcu.2RBY.4g036980.1	Lipoxygenase {ECO:0000256|RuleBase:RU003975} (1.13.11.- {ECO:0000256|RuleBase:RU003975})	T1.LowRFR.BGE016880-T1.HighRFR.BGE016880	0.0181213	-2.00977	down-regulated
TRINITY_DN3759_c0_g1	Lcu.2RBY.4g036980.1	Lipoxygenase {ECO:0000256|RuleBase:RU003975} (1.13.11.- {ECO:0000256|RuleBase:RU003975})	T1.LowRFR.BGE016880-T1.HighRFR.BGE016880	0.0251358	-1.80477	down-regulated
TRINITY_DN13968_c0_g1	Lcu.2RBY.4g037010.1	Lipoxygenase {ECO:0000256|RuleBase:RU003975} (1.13.11.- {ECO:0000256|RuleBase:RU003975})	T1.LowRFR.BGE016880-T1.HighRFR.BGE016880	0.0040391	-1.04169	down-regulated
TRINITY_DN9993_c0_g1	Lcu.2RBY.4g037070.1	(Cyanogenic beta-glucosidase	T1.LowRFR.BGE016880-T1.HighRFR.BGE016880	0.0196112	-1.20796	down-regulated
TRINITY_DN997_c0_g1	Lcu.2RBY.4g037200.1	(Cyanogenic beta-glucosidase	T1.LowRFR.BGE016880-T1.HighRFR.BGE016880	0.00129771	-2.78171	down-regulated
TRINITY_DN1999_c0_g1	Lcu.2RBY.4g037510.1	(FAR-RED impaired response-like protein {ECO:0000313|EMBL:KEH30334.1}) (Uncharacterized protein {ECO:0000313|EnsemblPlants:KEH30334})	T1.LowRFR.BGE016880-T1.HighRFR.BGE016880	0.0016978	1.49363	up-regulated
TRINITY_DN12501_c0_g1	Lcu.2RBY.4g038680.1	Protein TIC 62	T1.LowRFR.BGE016880-T1.HighRFR.BGE016880	0.000336581	1.04322	up-regulated
TRINITY_DN13365_c0_g2	Lcu.2RBY.4g039000.1	(Polyol/monosaccharide transporter 1 {ECO:0000313|EMBL:KEH30426.1}) (Uncharacterized protein {ECO:0000313|EnsemblPlants:KEH30426})	T1.LowRFR.BGE016880-T1.HighRFR.BGE016880	1.98e-05	-2.35096	down-regulated
TRINITY_DN4092_c0_g1	Lcu.2RBY.4g039670.1	Glucose-1-phosphate adenylyltransferase {ECO:0000256|RuleBase:RU362093} (2.7.7.27 {ECO:0000256|RuleBase:RU362093}) (ADP-glucose pyrophosphorylase {ECO:0000256|RuleBase:RU362093})	T1.LowRFR.BGE016880-T1.HighRFR.BGE016880	0.0218851	-2.32291	down-regulated
TRINITY_DN7167_c0_g2	Lcu.2RBY.4g039930.1	(Sec14p-like phosphatidylinositol transfer family protein {ECO:0000313|EMBL:AES89172.2}) (Uncharacterized protein {ECO:0000313|EnsemblPlants:AES89172})	T1.LowRFR.BGE016880-T1.HighRFR.BGE016880	0.0291207	-1.0885	down-regulated
TRINITY_DN2701_c0_g1	Lcu.2RBY.4g039970.1	(BZIP transcription factor bZIP124 {ECO:0000313|EMBL:AES89177.1}) (Uncharacterized protein {ECO:0000313|EnsemblPlants:AES89177})	T1.LowRFR.BGE016880-T1.HighRFR.BGE016880	0.00889257	-1.59653	down-regulated
TRINITY_DN17745_c0_g1	Lcu.2RBY.4g041170.1	(Polyol/monosaccharide transporter 1 {ECO:0000313|EMBL:AES89274.1}) (Uncharacterized protein {ECO:0000313|EnsemblPlants:AES89274})	T1.LowRFR.BGE016880-T1.HighRFR.BGE016880	0.0465227	1.2789	up-regulated
TRINITY_DN2198_c1_g1	Lcu.2RBY.4g041420.1	(SAUR-like auxin-responsive family protein {ECO:0000313|EMBL:AES89290.1}) (Uncharacterized protein {ECO:0000313|EMBL:AFK45277.1	T1.LowRFR.BGE016880-T1.HighRFR.BGE016880	0.00029677	1.41512	up-regulated
TRINITY_DN5291_c0_g2	Lcu.2RBY.4g041500.1	(Auxin-induced protein 6B {ECO:0000313|EMBL:KHN11779.1})	T1.LowRFR.BGE016880-T1.HighRFR.BGE016880	0.00301481	1.26234	up-regulated
TRINITY_DN8120_c2_g1	Lcu.2RBY.4g041500.1	(Auxin-induced protein 6B {ECO:0000313|EMBL:KHN11779.1})	T1.LowRFR.BGE016880-T1.HighRFR.BGE016880	0.010517	1.80365	up-regulated
TRINITY_DN58941_c0_g1	Lcu.2RBY.4g041650.1	(Uncharacterized protein {ECO:0000313|EMBL:BAT91007.1})	T1.LowRFR.BGE016880-T1.HighRFR.BGE016880	0.00230132	1.86576	up-regulated
TRINITY_DN344_c1_g1	Lcu.2RBY.4g041650.1	(Uncharacterized protein {ECO:0000313|EMBL:BAT91007.1})	T1.LowRFR.BGE016880-T1.HighRFR.BGE016880	0.0305533	2.13306	up-regulated
TRINITY_DN5291_c0_g3	Lcu.2RBY.4g041680.1	(SAUR-like auxin-responsive family protein {ECO:0000313|EMBL:AES89326.1}) (Uncharacterized protein {ECO:0000313|EMBL:AFK35610.1	T1.LowRFR.BGE016880-T1.HighRFR.BGE016880	0.0358797	1.13401	up-regulated
TRINITY_DN5291_c0_g1	Lcu.2RBY.4g041710.1	(Auxin-induced protein 6B {ECO:0000313|EMBL:KHN11779.1})	T1.LowRFR.BGE016880-T1.HighRFR.BGE016880	0.0336307	1.34793	up-regulated
TRINITY_DN22520_c0_g1	Lcu.2RBY.4g041760.1	(PPR containing plant-like protein {ECO:0000313|EMBL:AES89367.2}) (Uncharacterized protein {ECO:0000313|EnsemblPlants:AES89367})	T1.LowRFR.BGE016880-T1.HighRFR.BGE016880	0.00186776	2.51269	up-regulated
TRINITY_DN7025_c0_g1	Lcu.2RBY.4g041870.1	(High-affinity nickel-transport family protein {ECO:0000313|EMBL:AES89368.1}) (Uncharacterized protein {ECO:0000313|EMBL:AFK36384.1	T1.LowRFR.BGE016880-T1.HighRFR.BGE016880	0.00610185	-1.43123	down-regulated
TRINITY_DN3007_c0_g1	Lcu.2RBY.4g043350.1	(L. (clone na-481-5) {ECO:0000313|EMBL:AAA74208.1})	T1.LowRFR.BGE016880-T1.HighRFR.BGE016880	0.0144552	-1.1626	down-regulated
TRINITY_DN15690_c0_g1	Lcu.2RBY.4g043610.1	Carboxypeptidase {ECO:0000256|RuleBase:RU361156} (3.4.16.- {ECO:0000256|RuleBase:RU361156})	T1.LowRFR.BGE016880-T1.HighRFR.BGE016880	1.54e-05	-1.9459	down-regulated
TRINITY_DN2114_c0_g1	Lcu.2RBY.4g043790.1	(Pollen protein Ole E I-like protein {ECO:0000313|EMBL:KEH30585.1}) (Uncharacterized protein {ECO:0000313|EnsemblPlants:KEH30585})	T1.LowRFR.BGE016880-T1.HighRFR.BGE016880	0.0279331	1.09134	up-regulated
TRINITY_DN9739_c0_g1	Lcu.2RBY.4g044230.1	(SAUR-like auxin-responsive family protein {ECO:0000313|EMBL:KEH30617.1}) (Uncharacterized protein {ECO:0000313|EnsemblPlants:KEH30617})	T1.LowRFR.BGE016880-T1.HighRFR.BGE016880	0.0165888	1.13722	up-regulated
TRINITY_DN14830_c0_g1	Lcu.2RBY.4g044610.1	(Glucan endo-1	T1.LowRFR.BGE016880-T1.HighRFR.BGE016880	0.00481216	-2.01842	down-regulated
TRINITY_DN871_c0_g2	Lcu.2RBY.4g046340.1	(O-acyltransferase WSD1-like protein {ECO:0000313|EMBL:AES89670.2}) (Uncharacterized protein {ECO:0000313|EnsemblPlants:AES89670})	T1.LowRFR.BGE016880-T1.HighRFR.BGE016880	0.000473055	1.39802	up-regulated
TRINITY_DN871_c1_g1	Lcu.2RBY.4g046340.1	(O-acyltransferase WSD1-like protein {ECO:0000313|EMBL:AES89670.2}) (Uncharacterized protein {ECO:0000313|EnsemblPlants:AES89670})	T1.LowRFR.BGE016880-T1.HighRFR.BGE016880	0.000712702	1.2214	up-regulated
TRINITY_DN871_c0_g3	Lcu.2RBY.4g046380.1	(O-acyltransferase WSD1-like protein {ECO:0000313|EMBL:AES89670.2}) (Uncharacterized protein {ECO:0000313|EnsemblPlants:AES89670})	T1.LowRFR.BGE016880-T1.HighRFR.BGE016880	0.000122276	2.68073	up-regulated
TRINITY_DN12901_c0_g1	Lcu.2RBY.4g047810.1	(Uncharacterized protein {ECO:0000313|EMBL:AFK41021.1})	T1.LowRFR.BGE016880-T1.HighRFR.BGE016880	0.0238623	-1.07632	down-regulated
TRINITY_DN940_c0_g1	Lcu.2RBY.4g049380.1	(DUF538 family protein {ECO:0000313|EMBL:KEH30769.1}) (Uncharacterized protein {ECO:0000313|EMBL:AFK49525.1	T1.LowRFR.BGE016880-T1.HighRFR.BGE016880	0.00274986	-1.01204	down-regulated
TRINITY_DN8667_c3_g1	Lcu.2RBY.4g050080.1	(Uncharacterized protein {ECO:0000313|EnsemblPlants:AES89969}) (WRKY transcription factor 3 {ECO:0000313|EMBL:AES89969.1})	T1.LowRFR.BGE016880-T1.HighRFR.BGE016880	0.0195691	-1.27895	down-regulated
TRINITY_DN13794_c0_g1	Lcu.2RBY.4g050090.1	(Transmembrane protein	T1.LowRFR.BGE016880-T1.HighRFR.BGE016880	0.00699978	-3.65653	down-regulated
TRINITY_DN2098_c0_g2	Lcu.2RBY.4g051290.1	(PPR containing plant-like protein {ECO:0000313|EMBL:AET05204.1}) (Uncharacterized protein {ECO:0000313|EnsemblPlants:AET05204})	T1.LowRFR.BGE016880-T1.HighRFR.BGE016880	0.01723	-1.1468	down-regulated
TRINITY_DN10572_c0_g1	Lcu.2RBY.4g052180.1	(DnaJ heat shock amino-terminal domain protein {ECO:0000313|EMBL:KEH30888.1}) (Uncharacterized protein {ECO:0000313|EnsemblPlants:KEH30888})	T1.LowRFR.BGE016880-T1.HighRFR.BGE016880	0.0286823	1.22408	up-regulated
TRINITY_DN22241_c0_g1	Lcu.2RBY.4g052230.1	(Myb transcription factor {ECO:0000313|EMBL:KEH30894.1}) (Uncharacterized protein {ECO:0000313|EnsemblPlants:KEH30894})	T1.LowRFR.BGE016880-T1.HighRFR.BGE016880	0.00989753	-2.74599	down-regulated
TRINITY_DN39614_c0_g1	Lcu.2RBY.4g053060.1	DNA-directed RNA polymerase {ECO:0000256|RuleBase:RU004279} (2.7.7.6 {ECO:0000256|RuleBase:RU004279})	T1.LowRFR.BGE016880-T1.HighRFR.BGE016880	0.00880864	-1.50448	down-regulated
TRINITY_DN3967_c0_g1	Lcu.2RBY.4g053840.1	(Senescence-associated nodulin {ECO:0000313|EMBL:AES90242.1}) (Uncharacterized protein {ECO:0000313|EnsemblPlants:AES90242})	T1.LowRFR.BGE016880-T1.HighRFR.BGE016880	0.0102385	-1.76866	down-regulated
TRINITY_DN16313_c0_g1	Lcu.2RBY.4g054450.1	Formin-like protein {ECO:0000256|RuleBase:RU361260}	T1.LowRFR.BGE016880-T1.HighRFR.BGE016880	0.00375487	-3.49661	down-regulated
TRINITY_DN2340_c1_g1	Lcu.2RBY.4g055670.1	LcSPL3b Chickpea NCBI GeneID 101512968	T1.LowRFR.BGE016880-T1.HighRFR.BGE016880	0.0384726	-1.63722	down-regulated
TRINITY_DN40210_c0_g1	Lcu.2RBY.4g055920.1	(Uncharacterized protein {ECO:0000313|EnsemblPlants:KEH31049}) (VQ motif protein {ECO:0000313|EMBL:KEH31049.1})	T1.LowRFR.BGE016880-T1.HighRFR.BGE016880	0.0230049	-1.0584	down-regulated
TRINITY_DN60342_c0_g1	Lcu.2RBY.4g056280.1	hypothetical protein	T1.LowRFR.BGE016880-T1.HighRFR.BGE016880	0.0306694	-1.05571	down-regulated
TRINITY_DN1632_c0_g2	Lcu.2RBY.4g056560.1	(Cytochrome P450 family 71 protein {ECO:0000313|EMBL:KEH31104.1}) (Uncharacterized protein {ECO:0000313|EnsemblPlants:KEH31104})	T1.LowRFR.BGE016880-T1.HighRFR.BGE016880	3.21e-05	1.16566	up-regulated
TRINITY_DN20860_c0_g2	Lcu.2RBY.4g057580.1	(Transmembrane protein	T1.LowRFR.BGE016880-T1.HighRFR.BGE016880	0.00597133	2.06431	up-regulated
TRINITY_DN49476_c0_g1	Lcu.2RBY.4g057800.1	(Uncharacterized protein {ECO:0000313|EMBL:ESQ55232.1})	T1.LowRFR.BGE016880-T1.HighRFR.BGE016880	0.00716099	2.86286	up-regulated
TRINITY_DN3111_c0_g1	Lcu.2RBY.4g058210.1	((3S)-linalool/(E)-nerolidol/(E	T1.LowRFR.BGE016880-T1.HighRFR.BGE016880	0.0399678	1.49793	up-regulated
TRINITY_DN827_c0_g3	Lcu.2RBY.4g060530.1	(Phosphate-responsive 1 family protein {ECO:0000313|EMBL:AES90647.1}) (Uncharacterized protein {ECO:0000313|EMBL:AFK38707.1	T1.LowRFR.BGE016880-T1.HighRFR.BGE016880	0.0132474	-1.45164	down-regulated
TRINITY_DN11987_c0_g1	Lcu.2RBY.4g061180.1	(Methyltransferase/nucleic acid-binding protein {ECO:0000313|EMBL:KEH31255.1}) (Uncharacterized protein {ECO:0000313|EnsemblPlants:KEH31255})	T1.LowRFR.BGE016880-T1.HighRFR.BGE016880	0.0131437	-1.72048	down-regulated
TRINITY_DN733_c0_g1	Lcu.2RBY.4g061370.1	(Uncharacterized protein {ECO:0000313|EMBL:AFK41401.1})	T1.LowRFR.BGE016880-T1.HighRFR.BGE016880	0.000159176	-1.1842	down-regulated
TRINITY_DN82_c0_g2	Lcu.2RBY.4g061510.1	(BZIP transcription factor {ECO:0000313|EMBL:KEH31290.1}) (Uncharacterized protein {ECO:0000313|EnsemblPlants:KEH31290})	T1.LowRFR.BGE016880-T1.HighRFR.BGE016880	0.00181001	-2.38949	down-regulated
TRINITY_DN9702_c2_g1	Lcu.2RBY.4g061880.1	(Reticuline oxidase-like protein {ECO:0000313|EMBL:KEH31324.1}) (Uncharacterized protein {ECO:0000313|EnsemblPlants:KEH31324})	T1.LowRFR.BGE016880-T1.HighRFR.BGE016880	0.0195691	-2.1966	down-regulated
TRINITY_DN3846_c0_g1	Lcu.2RBY.4g061890.1	(Uncharacterized protein {ECO:0000313|EnsemblPlants:Bo01234s020.1})	T1.LowRFR.BGE016880-T1.HighRFR.BGE016880	0.0134858	-1.21559	down-regulated
TRINITY_DN9702_c0_g2	Lcu.2RBY.4g061910.1	(FAD-binding berberine family protein {ECO:0000313|EMBL:KEH31331.1}) (Uncharacterized protein {ECO:0000313|EnsemblPlants:KEH31331})	T1.LowRFR.BGE016880-T1.HighRFR.BGE016880	0.034883	1.18084	up-regulated
TRINITY_DN8631_c0_g1	Lcu.2RBY.4g062300.1	hypothetical protein	T1.LowRFR.BGE016880-T1.HighRFR.BGE016880	0.0169913	-2.40298	down-regulated
TRINITY_DN12228_c0_g1	Lcu.2RBY.4g062520.1	(Uncharacterized protein {ECO:0000313|EnsemblPlants:KEH31360}) (WRKY family transcription factor {ECO:0000313|EMBL:KEH31360.1})	T1.LowRFR.BGE016880-T1.HighRFR.BGE016880	0.035745	-2.4211	down-regulated
TRINITY_DN29165_c0_g1	Lcu.2RBY.4g062710.1	(LRR receptor-like kinase family protein {ECO:0000313|EMBL:KEH31370.1}) (Uncharacterized protein {ECO:0000313|EnsemblPlants:KEH31370})	T1.LowRFR.BGE016880-T1.HighRFR.BGE016880	0.0029759	-3.21444	down-regulated
TRINITY_DN25644_c0_g1	Lcu.2RBY.4g063510.1	(Polygalacturonase QRT3 {ECO:0000313|EMBL:AES85432.1})	T1.LowRFR.BGE016880-T1.HighRFR.BGE016880	0.00847971	1.14362	up-regulated
TRINITY_DN6186_c0_g1	Lcu.2RBY.4g063780.1	(Uncharacterized protein {ECO:0000313|EMBL:KRH42454.1	T1.LowRFR.BGE016880-T1.HighRFR.BGE016880	0.0262887	-1.53072	down-regulated
TRINITY_DN12067_c0_g1	Lcu.2RBY.4g063980.1	(Uncharacterized protein {ECO:0000313|EMBL:KCW85918.1})	T1.LowRFR.BGE016880-T1.HighRFR.BGE016880	0.000971285	-1.22012	down-regulated
TRINITY_DN11830_c0_g1	Lcu.2RBY.4g064490.1	(Uncharacterized protein {ECO:0000313|EMBL:AFK34687.1})	T1.LowRFR.BGE016880-T1.HighRFR.BGE016880	0.00393579	1.41476	up-regulated
TRINITY_DN3624_c0_g1	Lcu.2RBY.4g065770.1	(Transmembrane amino acid transporter family protein {ECO:0000313|EMBL:AET04792.1}) (Uncharacterized protein {ECO:0000313|EnsemblPlants:AET04792})	T1.LowRFR.BGE016880-T1.HighRFR.BGE016880	0.0430914	3.46871	up-regulated
TRINITY_DN4065_c0_g1	Lcu.2RBY.4g066300.1	(DUF506 family protein {ECO:0000313|EMBL:AET04723.1}) (Uncharacterized protein {ECO:0000313|EnsemblPlants:AET04723})	T1.LowRFR.BGE016880-T1.HighRFR.BGE016880	0.0298533	-1.34802	down-regulated
TRINITY_DN10848_c0_g2	Lcu.2RBY.4g067470.1	(Alanine-glyoxylate aminotransferase-like protein {ECO:0000313|EMBL:AET04571.1}) (Uncharacterized protein {ECO:0000313|EnsemblPlants:AET04571})	T1.LowRFR.BGE016880-T1.HighRFR.BGE016880	0.0187502	-1.3875	down-regulated
TRINITY_DN10349_c0_g3	Lcu.2RBY.4g068510.1	(Uncharacterized protein {ECO:0000313|EMBL:ESW31708.1})	T1.LowRFR.BGE016880-T1.HighRFR.BGE016880	0.0108109	-1.82018	down-regulated
TRINITY_DN11160_c0_g1	Lcu.2RBY.4g068650.1	(Magnesium-translocating P-type ATPase {ECO:0000313|EMBL:KEH20779.1}) (Uncharacterized protein {ECO:0000313|EnsemblPlants:KEH20779})	T1.LowRFR.BGE016880-T1.HighRFR.BGE016880	0.00403773	-1.57778	down-regulated
TRINITY_DN3456_c0_g1	Lcu.2RBY.4g070680.1	(Uncharacterized protein {ECO:0000313|EMBL:BAT73596.1})	T1.LowRFR.BGE016880-T1.HighRFR.BGE016880	0.00360256	-1.32519	down-regulated
TRINITY_DN8501_c0_g1	Lcu.2RBY.4g071080.1	(LRR receptor-like kinase family protein {ECO:0000313|EMBL:AET04258.1}) (Uncharacterized protein {ECO:0000313|EnsemblPlants:AET04258})	T1.LowRFR.BGE016880-T1.HighRFR.BGE016880	0.00145539	-1.00436	down-regulated
TRINITY_DN27955_c0_g1	Lcu.2RBY.4g071490.1	(Pentatricopeptide (PPR) repeat protein {ECO:0000313|EMBL:AET04218.1}) (Uncharacterized protein {ECO:0000313|EnsemblPlants:AET04218})	T1.LowRFR.BGE016880-T1.HighRFR.BGE016880	0.0349186	-1.89582	down-regulated
TRINITY_DN35812_c0_g1	Lcu.2RBY.4g071550.1	(AP2 domain class transcription factor {ECO:0000313|EMBL:AET04210.1}) (ERN3 {ECO:0000313|EMBL:ABW06104.1}) (Uncharacterized protein {ECO:0000313|EnsemblPlants:AET04210})	T1.LowRFR.BGE016880-T1.HighRFR.BGE016880	4.46e-05	2.77101	up-regulated
TRINITY_DN25340_c0_g1	Lcu.2RBY.4g071790.1	(Neutral amino acid transporter {ECO:0000313|EMBL:AET04182.1}) (Uncharacterized protein {ECO:0000313|EnsemblPlants:AET04182})	T1.LowRFR.BGE016880-T1.HighRFR.BGE016880	0.0330105	1.47433	up-regulated
TRINITY_DN2742_c0_g1	Lcu.2RBY.4g071960.1	(Protease inhibitor/seed storage/LTP family protein {ECO:0000313|EMBL:AET04173.1}) (Uncharacterized protein {ECO:0000313|EMBL:AFK34908.1	T1.LowRFR.BGE016880-T1.HighRFR.BGE016880	7.06e-06	1.33119	up-regulated
TRINITY_DN19183_c0_g3	Lcu.2RBY.4g072320.1	(Heat shock transcription factor A8 {ECO:0000313|EMBL:AET04087.1}) (Uncharacterized protein {ECO:0000313|EnsemblPlants:AET04087})	T1.LowRFR.BGE016880-T1.HighRFR.BGE016880	0.0348162	1.23733	up-regulated
TRINITY_DN2796_c0_g3	Lcu.2RBY.4g072470.1	Glycosyltransferase {ECO:0000256|RuleBase:RU362057} (2.4.1.- {ECO:0000256|RuleBase:RU362057})	T1.LowRFR.BGE016880-T1.HighRFR.BGE016880	0.0154413	-1.05388	down-regulated
TRINITY_DN34734_c0_g1	Lcu.2RBY.4g073750.1	(Nine-cis-epoxycarotenoid dioxygenase3 {ECO:0000313|EMBL:BAC10551.1})	T1.LowRFR.BGE016880-T1.HighRFR.BGE016880	0.0049165	1.06598	up-regulated
TRINITY_DN1713_c0_g2	Lcu.2RBY.4g074980.1	(Uncharacterized protein {ECO:0000313|EMBL:KHN23673.1})	T1.LowRFR.BGE016880-T1.HighRFR.BGE016880	0.00699908	-1.69041	down-regulated
TRINITY_DN52949_c0_g1	Lcu.2RBY.4g076310.1	(Heavy metal transport/detoxification superfamily protein {ECO:0000313|EMBL:KEH21133.1}) (Uncharacterized protein {ECO:0000313|EnsemblPlants:KEH21133})	T1.LowRFR.BGE016880-T1.HighRFR.BGE016880	0.0486886	-2.29723	down-regulated
TRINITY_DN2814_c0_g1	Lcu.2RBY.4g077080.1	Endoglucanase {ECO:0000256|RuleBase:RU361166} (3.2.1.4 {ECO:0000256|RuleBase:RU361166})	T1.LowRFR.BGE016880-T1.HighRFR.BGE016880	0.00186788	1.17588	up-regulated
TRINITY_DN11003_c0_g1	Lcu.2RBY.4g078120.1	(Uncharacterized protein {ECO:0000313|EMBL:KHM99854.1})	T1.LowRFR.BGE016880-T1.HighRFR.BGE016880	0.0353355	-1.94323	down-regulated
TRINITY_DN3090_c0_g1	Lcu.2RBY.4g078660.1	(Myo-inositol oxygenase {ECO:0000313|EMBL:AET05152.1}) (Uncharacterized protein {ECO:0000313|EnsemblPlants:AET05152})	T1.LowRFR.BGE016880-T1.HighRFR.BGE016880	0.00646155	1.40076	up-regulated
TRINITY_DN3384_c0_g1	Lcu.2RBY.4g078820.1	(Uncharacterized protein {ECO:0000313|EMBL:KRH74208.1	T1.LowRFR.BGE016880-T1.HighRFR.BGE016880	0.023691	2.73129	up-regulated
TRINITY_DN1801_c0_g1	Lcu.2RBY.4g078830.1	Pectinesterase {ECO:0000256|RuleBase:RU000589} (3.1.1.11 {ECO:0000256|RuleBase:RU000589})	T1.LowRFR.BGE016880-T1.HighRFR.BGE016880	0.0181871	1.56784	up-regulated
TRINITY_DN16308_c0_g1	Lcu.2RBY.4g079550.1	(Peptide/nitrate transporter plant {ECO:0000313|EMBL:KEH21351.1}) (Uncharacterized protein {ECO:0000313|EnsemblPlants:KEH21351})	T1.LowRFR.BGE016880-T1.HighRFR.BGE016880	0.00201013	-2.20292	down-regulated
TRINITY_DN8645_c0_g1	Lcu.2RBY.4g079780.1	(RAB GTPase-like protein A5B {ECO:0000313|EMBL:AET05276.2}) (Uncharacterized protein {ECO:0000313|EnsemblPlants:AET05276})	T1.LowRFR.BGE016880-T1.HighRFR.BGE016880	0.000362165	-3.39491	down-regulated
TRINITY_DN5284_c0_g1	Lcu.2RBY.4g079860.1	(Aluminum activated malate transporter family protein {ECO:0000313|EMBL:AET05317.1}) (Uncharacterized protein {ECO:0000313|EnsemblPlants:AET05317})	T1.LowRFR.BGE016880-T1.HighRFR.BGE016880	0.0281526	-1.14429	down-regulated
TRINITY_DN1040_c0_g1	Lcu.2RBY.4g080240.1	Pectinesterase {ECO:0000256|RuleBase:RU000589} (3.1.1.11 {ECO:0000256|RuleBase:RU000589})	T1.LowRFR.BGE016880-T1.HighRFR.BGE016880	0.00189502	1.26077	up-regulated
TRINITY_DN5878_c1_g1	Lcu.2RBY.4g080470.1	Glycosyltransferase {ECO:0000256|RuleBase:RU362057} (2.4.1.- {ECO:0000256|RuleBase:RU362057})	T1.LowRFR.BGE016880-T1.HighRFR.BGE016880	0.0315382	1.34913	up-regulated
TRINITY_DN14883_c0_g1	Lcu.2RBY.5g000660.1	(Tryptophan synthase beta type 2 {ECO:0000313|EMBL:AES93621.1}) (Uncharacterized protein {ECO:0000313|EnsemblPlants:AES93621})	T1.LowRFR.BGE016880-T1.HighRFR.BGE016880	0.0218851	-1.88452	down-regulated
TRINITY_DN57995_c0_g1	Lcu.2RBY.5g001140.1	(DUF1677 family protein {ECO:0000313|EMBL:AES93693.1}) (Uncharacterized protein {ECO:0000313|EnsemblPlants:AES93693})	T1.LowRFR.BGE016880-T1.HighRFR.BGE016880	0.00375503	2.2637	up-regulated
TRINITY_DN2951_c0_g2	Lcu.2RBY.5g001660.1	Chalcone synthase 6 (2.3.1.74) (Naregenin-chalcone synthase 6)	T1.LowRFR.BGE016880-T1.HighRFR.BGE016880	4.88e-05	-5.41937	down-regulated
TRINITY_DN17458_c0_g1	Lcu.2RBY.5g001860.1	(Pentatricopeptide (PPR) repeat protein {ECO:0000313|EMBL:AES93855.1}) (Uncharacterized protein {ECO:0000313|EnsemblPlants:AES93855})	T1.LowRFR.BGE016880-T1.HighRFR.BGE016880	0.0223413	-2.84167	down-regulated
TRINITY_DN6256_c0_g1	Lcu.2RBY.5g003080.1	(Heat shock transcription factor B2A {ECO:0000313|EMBL:AES94092.1}) (Uncharacterized protein {ECO:0000313|EnsemblPlants:AES94092})	T1.LowRFR.BGE016880-T1.HighRFR.BGE016880	0.0420608	1.03696	up-regulated
TRINITY_DN5049_c0_g1	Lcu.2RBY.5g003380.1	Protein STAY-GREEN	T1.LowRFR.BGE016880-T1.HighRFR.BGE016880	0.00321751	-1.38473	down-regulated
TRINITY_DN11005_c0_g1	Lcu.2RBY.5g003420.1	(Anthocyanidin synthase {ECO:0000313|EMBL:ABU40983.1}) (Leucoanthocyanidin dioxygenase-like protein {ECO:0000313|EMBL:AES94147.1}) (Uncharacterized protein {ECO:0000313|EnsemblPlants:AES94147})	T1.LowRFR.BGE016880-T1.HighRFR.BGE016880	1.54e-05	-5.49037	down-regulated
TRINITY_DN230_c0_g1	Lcu.2RBY.5g003880.1	(Uncharacterized protein {ECO:0000313|EMBL:AES94214.1	T1.LowRFR.BGE016880-T1.HighRFR.BGE016880	1.02e-05	1.43081	up-regulated
TRINITY_DN27997_c0_g2	Lcu.2RBY.5g004080.1	(Peptide/nitrate transporter {ECO:0000313|EMBL:AES94244.1}) (Uncharacterized protein {ECO:0000313|EnsemblPlants:AES94244})	T1.LowRFR.BGE016880-T1.HighRFR.BGE016880	1.98e-05	-1.56732	down-regulated
TRINITY_DN45861_c0_g1	Lcu.2RBY.5g004670.1	(Expansin-B1-like protein {ECO:0000313|EMBL:AES94346.2}) (Uncharacterized protein {ECO:0000313|EMBL:AFK34658.1	T1.LowRFR.BGE016880-T1.HighRFR.BGE016880	0.00652789	-1.4317	down-regulated
TRINITY_DN5172_c0_g1	Lcu.2RBY.5g004830.1	(Diphthamide biosynthesis protein {ECO:0000313|EMBL:AES93831.2}) (Uncharacterized protein {ECO:0000313|EnsemblPlants:AES93831})	T1.LowRFR.BGE016880-T1.HighRFR.BGE016880	5.99e-05	-1.12982	down-regulated
TRINITY_DN23915_c0_g1	Lcu.2RBY.5g005300.1	(Basic helix loop helix (BHLH) DNA-binding family protein {ECO:0000313|EMBL:AES94460.2}) (Uncharacterized protein {ECO:0000313|EnsemblPlants:AES94460})	T1.LowRFR.BGE016880-T1.HighRFR.BGE016880	0.0101924	-2.93041	down-regulated
TRINITY_DN6104_c0_g1	Lcu.2RBY.5g006340.1	(Cytochrome P450 family protein {ECO:0000313|EMBL:AES94618.1}) (Uncharacterized protein {ECO:0000313|EnsemblPlants:AES94618})	T1.LowRFR.BGE016880-T1.HighRFR.BGE016880	0.0469828	-2.01387	down-regulated
TRINITY_DN58447_c0_g1	Lcu.2RBY.5g006370.1	(Uncharacterized protein {ECO:0000313|EMBL:AFK47194.1})	T1.LowRFR.BGE016880-T1.HighRFR.BGE016880	0.0277637	-1.24542	down-regulated
TRINITY_DN13662_c0_g1	Lcu.2RBY.5g006390.1	(ADP-ribosylation factor-like protein A1D {ECO:0000313|EMBL:AES94627.1}) (Uncharacterized protein {ECO:0000313|EMBL:AFK41100.1	T1.LowRFR.BGE016880-T1.HighRFR.BGE016880	0.0292487	2.55246	up-regulated
TRINITY_DN33946_c0_g1	Lcu.2RBY.5g006820.1	(Helix loop helix DNA-binding domain protein {ECO:0000313|EMBL:AES94688.1}) (Uncharacterized protein {ECO:0000313|EnsemblPlants:AES94688})	T1.LowRFR.BGE016880-T1.HighRFR.BGE016880	0.0336307	-1.31505	down-regulated
TRINITY_DN5869_c0_g1	Lcu.2RBY.5g006890.1	(Triacylglycerol lipase-like protein {ECO:0000313|EMBL:AES94691.1}) (Uncharacterized protein {ECO:0000313|EnsemblPlants:AES94691})	T1.LowRFR.BGE016880-T1.HighRFR.BGE016880	0.0215943	-1.46715	down-regulated
TRINITY_DN6190_c0_g1	Lcu.2RBY.5g007400.1	(Myb-like DNA-binding domain	T1.LowRFR.BGE016880-T1.HighRFR.BGE016880	0.00949078	1.72974	up-regulated
TRINITY_DN22159_c0_g1	Lcu.2RBY.5g007520.1	(Methylesterase {ECO:0000313|EMBL:AES94786.1}) (Uncharacterized protein {ECO:0000313|EMBL:AFK42075.1	T1.LowRFR.BGE016880-T1.HighRFR.BGE016880	1.54e-05	2.11154	up-regulated
TRINITY_DN9422_c0_g1	Lcu.2RBY.5g007580.1	(Hydroxyproline-rich glycoprotein family protein	T1.LowRFR.BGE016880-T1.HighRFR.BGE016880	0.00710116	-1.08843	down-regulated
TRINITY_DN26869_c0_g1	Lcu.2RBY.5g008960.1	(Homeobox domain	T1.LowRFR.BGE016880-T1.HighRFR.BGE016880	0.0300702	-1.12091	down-regulated
TRINITY_DN11986_c0_g1	Lcu.2RBY.5g008980.1	(Uncharacterized protein {ECO:0000313|EMBL:ESW28946.1})	T1.LowRFR.BGE016880-T1.HighRFR.BGE016880	0.0450711	-1.57373	down-regulated
TRINITY_DN30510_c0_g1	Lcu.2RBY.5g009120.1	Isoflavone reductase (IFR) (1.3.1.45) (2'-hydroxyisoflavone reductase) (NADPH:isoflavone oxidoreductase)	T1.LowRFR.BGE016880-T1.HighRFR.BGE016880	0.00280383	-3.94672	down-regulated
TRINITY_DN9689_c0_g2	Lcu.2RBY.5g009250.1	(P-loop nucleoside triphosphate hydrolase superfamily protein {ECO:0000313|EMBL:AES95029.2}) (Uncharacterized protein {ECO:0000313|EnsemblPlants:AES95029})	T1.LowRFR.BGE016880-T1.HighRFR.BGE016880	0.00107248	-1.32289	down-regulated
TRINITY_DN6978_c2_g1	Lcu.2RBY.5g009500.1	(Cytochrome P450 family brassinosteroid oxidase {ECO:0000313|EMBL:AES95054.1}) (Uncharacterized protein {ECO:0000313|EnsemblPlants:AES95054})	T1.LowRFR.BGE016880-T1.HighRFR.BGE016880	0.00440955	1.07491	up-regulated
TRINITY_DN6182_c0_g1	Lcu.2RBY.5g010460.1	LcMLO2 MLO family protein	T1.LowRFR.BGE016880-T1.HighRFR.BGE016880	0.00848641	1.48603	up-regulated
TRINITY_DN58770_c0_g1	Lcu.2RBY.5g011210.1	(DUF241 domain protein {ECO:0000313|EMBL:AES95269.1}) (Uncharacterized protein {ECO:0000313|EnsemblPlants:AES95269})	T1.LowRFR.BGE016880-T1.HighRFR.BGE016880	0.000694314	1.60224	up-regulated
TRINITY_DN7929_c0_g2	Lcu.2RBY.5g011450.1	(Uncharacterized protein {ECO:0000313|EMBL:AFK33998.1})	T1.LowRFR.BGE016880-T1.HighRFR.BGE016880	0.0327169	-2.87317	down-regulated
TRINITY_DN16206_c0_g2	Lcu.2RBY.5g011520.1	(PPR containing plant-like protein {ECO:0000313|EMBL:AES95311.2}) (Uncharacterized protein {ECO:0000313|EnsemblPlants:AES95311})	T1.LowRFR.BGE016880-T1.HighRFR.BGE016880	0.047454	-1.04232	down-regulated
TRINITY_DN391_c1_g1	Lcu.2RBY.5g011850.1	(Auxin efflux carrier family protein {ECO:0000313|EMBL:AES95362.1}) (Uncharacterized protein {ECO:0000313|EnsemblPlants:AES95362})	T1.LowRFR.BGE016880-T1.HighRFR.BGE016880	0.00544525	-1.29554	down-regulated
TRINITY_DN52571_c0_g1	Lcu.2RBY.5g012170.1	(Lectin receptor kinase {ECO:0000313|EMBL:AES95397.2}) (Uncharacterized protein {ECO:0000313|EnsemblPlants:AES95397})	T1.LowRFR.BGE016880-T1.HighRFR.BGE016880	0.0139487	-1.51904	down-regulated
TRINITY_DN4801_c0_g1	Lcu.2RBY.5g012240.1	(Heavy metal transport/detoxification superfamily protein {ECO:0000313|EMBL:AES95410.1}) (Uncharacterized protein {ECO:0000313|EnsemblPlants:AES95410})	T1.LowRFR.BGE016880-T1.HighRFR.BGE016880	0.0091386	-1.6029	down-regulated
TRINITY_DN11736_c0_g2	Lcu.2RBY.5g012320.1	hypothetical protein	T1.LowRFR.BGE016880-T1.HighRFR.BGE016880	0.00212801	1.76	up-regulated
TRINITY_DN12150_c0_g1	Lcu.2RBY.5g012400.1	DNA-directed RNA polymerase {ECO:0000256|RuleBase:RU000431} (2.7.7.6 {ECO:0000256|RuleBase:RU000431})	T1.LowRFR.BGE016880-T1.HighRFR.BGE016880	0.0168203	-1.34007	down-regulated
TRINITY_DN4313_c0_g4	Lcu.2RBY.5g012540.1	(Cytochrome P450 family ABA 8'-hydroxylase {ECO:0000313|EMBL:AES95450.1}) (Uncharacterized protein {ECO:0000313|EnsemblPlants:AES95450})	T1.LowRFR.BGE016880-T1.HighRFR.BGE016880	0.0269328	-1.45046	down-regulated
TRINITY_DN9664_c0_g1	Lcu.2RBY.5g012680.1	(Transmembrane protein	T1.LowRFR.BGE016880-T1.HighRFR.BGE016880	0.0307017	1.19546	up-regulated
TRINITY_DN53049_c0_g1	Lcu.2RBY.5g013160.1	(HXXXD-type acyl-transferase family protein {ECO:0000313|EMBL:AES95508.1}) (Uncharacterized protein {ECO:0000313|EnsemblPlants:AES95508})	T1.LowRFR.BGE016880-T1.HighRFR.BGE016880	0.0138827	-1.92781	down-regulated
TRINITY_DN15898_c0_g1	Lcu.2RBY.5g013240.1	(Uncharacterized protein {ECO:0000313|EMBL:AES95515.1	T1.LowRFR.BGE016880-T1.HighRFR.BGE016880	0.000611725	-2.27306	down-regulated
TRINITY_DN16285_c0_g1	Lcu.2RBY.5g013470.1	(Sodium:solute symporter family protein {ECO:0000313|EMBL:AES95541.1}) (Uncharacterized protein {ECO:0000313|EnsemblPlants:AES95541})	T1.LowRFR.BGE016880-T1.HighRFR.BGE016880	0.00633496	-1.58051	down-regulated
TRINITY_DN9986_c0_g1	Lcu.2RBY.5g013730.1	(CYCLOPS {ECO:0000313|EMBL:ABU63669.1})	T1.LowRFR.BGE016880-T1.HighRFR.BGE016880	0.0250498	-1.21848	down-regulated
TRINITY_DN14069_c0_g6	Lcu.2RBY.5g014650.1	Glycerol-3-phosphate acyltransferase	T1.LowRFR.BGE016880-T1.HighRFR.BGE016880	0.04713	1.0239	up-regulated
TRINITY_DN16135_c0_g1	Lcu.2RBY.5g016200.1	(Uncharacterized protein {ECO:0000313|EMBL:ERN18100.1})	T1.LowRFR.BGE016880-T1.HighRFR.BGE016880	0.0303888	-1.17489	down-regulated
TRINITY_DN5150_c0_g1	Lcu.2RBY.5g016880.1	(Uncharacterized protein {ECO:0000313|EMBL:EMJ16774.1})	T1.LowRFR.BGE016880-T1.HighRFR.BGE016880	0.00029382	1.15562	up-regulated
TRINITY_DN10007_c0_g1	Lcu.2RBY.5g018440.1	Glycosyltransferase {ECO:0000256|RuleBase:RU362057} (2.4.1.- {ECO:0000256|RuleBase:RU362057})	T1.LowRFR.BGE016880-T1.HighRFR.BGE016880	0.000192412	-4.58847	down-regulated
TRINITY_DN8720_c0_g1	Lcu.2RBY.5g019080.1	LcAGO7 Argonaute 7 like gene. Chickpea NCBI GeneID 101488825	T1.LowRFR.BGE016880-T1.HighRFR.BGE016880	0.0017975	-2.21001	down-regulated
TRINITY_DN5165_c0_g1	Lcu.2RBY.5g019570.1	(NAC transcription factor {ECO:0000313|EMBL:AIU47058.1})	T1.LowRFR.BGE016880-T1.HighRFR.BGE016880	1.33e-05	-2.39107	down-regulated
TRINITY_DN1001_c0_g4	Lcu.2RBY.5g020480.1	(Ribonuclease T2 family protein {ECO:0000313|EMBL:AES96747.1}) (Uncharacterized protein {ECO:0000313|EnsemblPlants:AES96747})	T1.LowRFR.BGE016880-T1.HighRFR.BGE016880	0.0144102	-3.79981	down-regulated
TRINITY_DN10880_c0_g1	Lcu.2RBY.5g021340.1	(ORF1 {ECO:0000313|EMBL:ACX37122.1}) (Fragment)	T1.LowRFR.BGE016880-T1.HighRFR.BGE016880	0.0374079	-1.2428	down-regulated
TRINITY_DN5582_c0_g2	Lcu.2RBY.5g022620.1	(Plant/T7N9-9 protein {ECO:0000313|EMBL:AES96551.2}) (Uncharacterized protein {ECO:0000313|EnsemblPlants:AES96551})	T1.LowRFR.BGE016880-T1.HighRFR.BGE016880	0.00082137	-1.91288	down-regulated
TRINITY_DN1500_c3_g1	Lcu.2RBY.5g022730.1	(Peptide/nitrate transporter plant {ECO:0000313|EMBL:AES96542.1}) (Uncharacterized protein {ECO:0000313|EnsemblPlants:AES96542})	T1.LowRFR.BGE016880-T1.HighRFR.BGE016880	0.00806972	1.03003	up-regulated
TRINITY_DN7634_c0_g1	Lcu.2RBY.5g023720.1	(Glutathione S-transferase	T1.LowRFR.BGE016880-T1.HighRFR.BGE016880	0.0419074	-1.42937	down-regulated
TRINITY_DN5461_c0_g3	Lcu.2RBY.5g023740.1	(Glutathione S-transferase	T1.LowRFR.BGE016880-T1.HighRFR.BGE016880	7.5e-06	1.39701	up-regulated
TRINITY_DN320_c0_g1	Lcu.2RBY.5g026160.1	(Pmr5/Cas1p GDSL/SGNH-like acyl-esterase family protein {ECO:0000313|EMBL:AES96268.1}) (Uncharacterized protein {ECO:0000313|EnsemblPlants:AES96268})	T1.LowRFR.BGE016880-T1.HighRFR.BGE016880	1.33e-05	1.94501	up-regulated
TRINITY_DN320_c0_g2	Lcu.2RBY.5g026320.1	(Pmr5/Cas1p GDSL/SGNH-like acyl-esterase family protein {ECO:0000313|EMBL:AES96262.1}) (Uncharacterized protein {ECO:0000313|EnsemblPlants:AES96262})	T1.LowRFR.BGE016880-T1.HighRFR.BGE016880	7.85e-05	1.02287	up-regulated
TRINITY_DN160_c0_g2	Lcu.2RBY.5g027650.1	Carbonic anhydrase {ECO:0000256|RuleBase:RU003956} (4.2.1.1 {ECO:0000256|RuleBase:RU003956}) (Carbonate dehydratase {ECO:0000256|RuleBase:RU003956})	T1.LowRFR.BGE016880-T1.HighRFR.BGE016880	0.00150297	1.16856	up-regulated
TRINITY_DN6652_c0_g1	Lcu.2RBY.5g028670.1	(Ubiquinone/menaquinone biosynthesis methyltransferase {ECO:0000313|EMBL:AES96139.2}) (Uncharacterized protein {ECO:0000313|EnsemblPlants:AES96139})	T1.LowRFR.BGE016880-T1.HighRFR.BGE016880	0.000122276	-1.58417	down-regulated
TRINITY_DN7475_c0_g1	Lcu.2RBY.5g030030.1	(Uncharacterized protein {ECO:0000313|EMBL:AES96049.1	T1.LowRFR.BGE016880-T1.HighRFR.BGE016880	0.015945	-1.98938	down-regulated
TRINITY_DN1731_c0_g2	Lcu.2RBY.5g032240.1	(2OG-Fe(II) oxygenase family oxidoreductase {ECO:0000313|EMBL:KEH27895.1}) (Uncharacterized protein {ECO:0000313|EnsemblPlants:KEH27895})	T1.LowRFR.BGE016880-T1.HighRFR.BGE016880	0.0017476	1.97172	up-regulated
TRINITY_DN13422_c0_g1	Lcu.2RBY.5g034280.1	(Transmembrane amino acid transporter family protein {ECO:0000313|EMBL:AES97458.1}) (Uncharacterized protein {ECO:0000313|EnsemblPlants:AES97458})	T1.LowRFR.BGE016880-T1.HighRFR.BGE016880	0.00125188	1.09217	up-regulated
TRINITY_DN25649_c0_g1	Lcu.2RBY.5g035690.1	hypothetical protein	T1.LowRFR.BGE016880-T1.HighRFR.BGE016880	0.0240466	3.27374	up-regulated
TRINITY_DN6308_c0_g1	Lcu.2RBY.5g040040.1	(Glycoside hydrolase family 5 protein {ECO:0000313|EMBL:AES97952.2}) (Uncharacterized protein {ECO:0000313|EnsemblPlants:AES97952})	T1.LowRFR.BGE016880-T1.HighRFR.BGE016880	0.0182701	-1.64988	down-regulated
TRINITY_DN10023_c0_g1	Lcu.2RBY.5g041810.1	(UDP-glucosyltransferase family protein {ECO:0000313|EMBL:AES98096.1}) (Uncharacterized protein {ECO:0000313|EnsemblPlants:AES98096})	T1.LowRFR.BGE016880-T1.HighRFR.BGE016880	0.0181001	1.31463	up-regulated
TRINITY_DN13435_c0_g1	Lcu.2RBY.5g042870.1	(Purine permease {ECO:0000313|EMBL:AES98162.1}) (Uncharacterized protein {ECO:0000313|EnsemblPlants:AES98162})	T1.LowRFR.BGE016880-T1.HighRFR.BGE016880	0.0372574	-1.35529	down-regulated
TRINITY_DN3622_c1_g1	Lcu.2RBY.5g044530.1	(Uncharacterized protein {ECO:0000313|EMBL:BAT97165.1})	T1.LowRFR.BGE016880-T1.HighRFR.BGE016880	0.0035058	1.55474	up-regulated
TRINITY_DN8283_c0_g1	Lcu.2RBY.5g044690.1	(Uncharacterized protein {ECO:0000313|EMBL:ESW08322.1})	T1.LowRFR.BGE016880-T1.HighRFR.BGE016880	0.0146486	1.54565	up-regulated
TRINITY_DN36071_c0_g1	Lcu.2RBY.5g047430.1	Potassium transporter {ECO:0000256|RuleBase:RU321113}	T1.LowRFR.BGE016880-T1.HighRFR.BGE016880	0.0240016	-1.4433	down-regulated
TRINITY_DN9172_c0_g1	Lcu.2RBY.5g047450.1	(Elongator complex protein {ECO:0000313|EMBL:AES98633.1}) (Uncharacterized protein {ECO:0000313|EnsemblPlants:AES98633})	T1.LowRFR.BGE016880-T1.HighRFR.BGE016880	0.000100099	-1.08944	down-regulated
TRINITY_DN20278_c0_g1	Lcu.2RBY.5g047570.1	Phosphoinositide phospholipase C {ECO:0000256|RuleBase:RU361133} (3.1.4.11 {ECO:0000256|RuleBase:RU361133})	T1.LowRFR.BGE016880-T1.HighRFR.BGE016880	0.0243821	1.16827	up-regulated
TRINITY_DN3332_c0_g4	Lcu.2RBY.5g047670.1	(Microsomal omega-3 fatty acid desaturase {ECO:0000313|EMBL:AES98652.1}) (Uncharacterized protein {ECO:0000313|EnsemblPlants:AES98652})	T1.LowRFR.BGE016880-T1.HighRFR.BGE016880	0.00818001	1.6682	up-regulated
TRINITY_DN8836_c0_g1	Lcu.2RBY.5g048160.1	(Pmr5/Cas1p GDSL/SGNH-like acyl-esterase family protein {ECO:0000313|EMBL:AES98668.1}) (Uncharacterized protein {ECO:0000313|EnsemblPlants:AES98668})	T1.LowRFR.BGE016880-T1.HighRFR.BGE016880	0.0425704	-2.51245	down-regulated
TRINITY_DN4948_c0_g1	Lcu.2RBY.5g051940.1	(Orcinol O-methyltransferase {ECO:0000313|EMBL:AES98924.1}) (Uncharacterized protein {ECO:0000313|EnsemblPlants:AES98924})	T1.LowRFR.BGE016880-T1.HighRFR.BGE016880	0.000388614	1.1693	up-regulated
TRINITY_DN4203_c0_g1	Lcu.2RBY.5g052500.1	(Myb transcription factor {ECO:0000313|EMBL:AES99134.1}) (Uncharacterized protein {ECO:0000313|EnsemblPlants:AES99134})	T1.LowRFR.BGE016880-T1.HighRFR.BGE016880	2.57e-06	1.81658	up-regulated
TRINITY_DN6827_c0_g1	Lcu.2RBY.5g052610.1	Glutamate decarboxylase {ECO:0000256|RuleBase:RU361171} (4.1.1.15 {ECO:0000256|RuleBase:RU361171})	T1.LowRFR.BGE016880-T1.HighRFR.BGE016880	0.00121163	2.30393	up-regulated
TRINITY_DN19919_c0_g1	Lcu.2RBY.5g052720.1	(PPR containing plant-like protein {ECO:0000313|EMBL:AES99154.1}) (Uncharacterized protein {ECO:0000313|EnsemblPlants:AES99154})	T1.LowRFR.BGE016880-T1.HighRFR.BGE016880	0.00867587	-1.7202	down-regulated
TRINITY_DN39965_c0_g1	Lcu.2RBY.5g053070.1	(Eukaryotic aspartyl protease family protein {ECO:0000313|EMBL:AES99212.1}) (Uncharacterized protein {ECO:0000313|EnsemblPlants:AES99212})	T1.LowRFR.BGE016880-T1.HighRFR.BGE016880	0.00501751	-1.81076	down-regulated
TRINITY_DN8701_c0_g1	Lcu.2RBY.5g053310.1	(Uncharacterized protein {ECO:0000313|EnsemblPlants:AES99249}) (Zein-binding protein {ECO:0000313|EMBL:AES99249.1})	T1.LowRFR.BGE016880-T1.HighRFR.BGE016880	0.0234723	1.18092	up-regulated
TRINITY_DN12053_c0_g1	Lcu.2RBY.5g053320.1	(HMG-I/Y {ECO:0000313|EMBL:CAA67752.1}) (HMGI/Y {ECO:0000313|EMBL:CAA61747.1})	T1.LowRFR.BGE016880-T1.HighRFR.BGE016880	0.00109141	-1.04127	down-regulated
TRINITY_DN13549_c0_g4	Lcu.2RBY.5g054070.1	(R2R3 MYB protein {ECO:0000313|EMBL:AIT76566.1})	T1.LowRFR.BGE016880-T1.HighRFR.BGE016880	0.00233558	-4.03229	down-regulated
TRINITY_DN13549_c0_g1	Lcu.2RBY.5g054150.1	(R2R3 MYB protein {ECO:0000313|EMBL:AIT76566.1})	T1.LowRFR.BGE016880-T1.HighRFR.BGE016880	0.00426492	-1.11493	down-regulated
TRINITY_DN4171_c0_g4	Lcu.2RBY.5g054570.1	(Uncharacterized protein {ECO:0000313|EMBL:BAT81216.1})	T1.LowRFR.BGE016880-T1.HighRFR.BGE016880	0.0220244	-2.775	down-regulated
TRINITY_DN7304_c0_g1	Lcu.2RBY.5g056350.1	Laccase {ECO:0000256|RuleBase:RU361119} (1.10.3.2 {ECO:0000256|RuleBase:RU361119}) (Benzenediol:oxygen oxidoreductase {ECO:0000256|RuleBase:RU361119}) (Diphenol oxidase {ECO:0000256|RuleBase:RU361119}) (Urishiol oxidase {ECO:0000256|RuleBase:RU361119})	T1.LowRFR.BGE016880-T1.HighRFR.BGE016880	0.00114981	2.20388	up-regulated
TRINITY_DN11008_c0_g1	Lcu.2RBY.5g056460.1	(HXXXD-type acyl-transferase family protein {ECO:0000313|EMBL:AES99536.1}) (Uncharacterized protein {ECO:0000313|EnsemblPlants:AES99536})	T1.LowRFR.BGE016880-T1.HighRFR.BGE016880	0.000171853	1.71114	up-regulated
TRINITY_DN6981_c0_g1	Lcu.2RBY.5g056820.1	(LRR receptor-like kinase family protein {ECO:0000313|EMBL:AES99578.1}) (Uncharacterized protein {ECO:0000313|EnsemblPlants:AES99578})	T1.LowRFR.BGE016880-T1.HighRFR.BGE016880	0.00798989	-1.07462	down-regulated
TRINITY_DN3711_c1_g1	Lcu.2RBY.5g057090.1	(Leucoanthocyanidin dioxygenase-like protein {ECO:0000313|EMBL:AES99604.1}) (Uncharacterized protein {ECO:0000313|EnsemblPlants:AES99604})	T1.LowRFR.BGE016880-T1.HighRFR.BGE016880	0.000402269	-2.21263	down-regulated
TRINITY_DN13452_c0_g2	Lcu.2RBY.5g057590.1	(Histidine phosphotransfer protein {ECO:0000313|EMBL:AES61825.1}) (Uncharacterized protein {ECO:0000313|EnsemblPlants:AES61825})	T1.LowRFR.BGE016880-T1.HighRFR.BGE016880	0.03267	1.32058	up-regulated
TRINITY_DN8713_c0_g1	Lcu.2RBY.5g058060.1	(Uncharacterized protein {ECO:0000313|EMBL:KHN31326.1})	T1.LowRFR.BGE016880-T1.HighRFR.BGE016880	0.0025395	4.22245	up-regulated
TRINITY_DN2862_c0_g1	Lcu.2RBY.5g059330.1	(Putative glycine rich protein {ECO:0000313|EMBL:CAH40798.1})	T1.LowRFR.BGE016880-T1.HighRFR.BGE016880	0.00258267	-1.73191	down-regulated
TRINITY_DN1213_c0_g1	Lcu.2RBY.5g059360.1	(Leguminosin group485 secreted peptide {ECO:0000313|EMBL:AES99773.1}) (Uncharacterized protein {ECO:0000313|EnsemblPlants:AES99773})	T1.LowRFR.BGE016880-T1.HighRFR.BGE016880	0.0201951	-1.89077	down-regulated
TRINITY_DN2661_c0_g1	Lcu.2RBY.5g059890.1	(Tyrosine specific protein phosphatase family protein {ECO:0000313|EMBL:AES99839.1}) (Uncharacterized protein {ECO:0000313|EnsemblPlants:AES99839})	T1.LowRFR.BGE016880-T1.HighRFR.BGE016880	0.00082137	-1.0443	down-regulated
TRINITY_DN9273_c0_g3	Lcu.2RBY.5g060140.1	Aspartic proteinase nepenthesin-2 (3.4.23.12) (Nepenthesin-II) (Precursor)	T1.LowRFR.BGE016880-T1.HighRFR.BGE016880	4.35e-05	1.39989	up-regulated
TRINITY_DN7140_c0_g1	Lcu.2RBY.5g060370.1	(Uncharacterized protein {ECO:0000313|EMBL:KRH73361.1	T1.LowRFR.BGE016880-T1.HighRFR.BGE016880	0.00466456	-1.57839	down-regulated
TRINITY_DN14709_c0_g2	Lcu.2RBY.5g061080.1	(F-box protein interaction domain protein {ECO:0000313|EMBL:AET01055.1}) (Uncharacterized protein {ECO:0000313|EnsemblPlants:AET01055})	T1.LowRFR.BGE016880-T1.HighRFR.BGE016880	0.000841434	-3.58659	down-regulated
TRINITY_DN9994_c1_g1	Lcu.2RBY.5g061080.1	(F-box protein interaction domain protein {ECO:0000313|EMBL:AET01055.1}) (Uncharacterized protein {ECO:0000313|EnsemblPlants:AET01055})	T1.LowRFR.BGE016880-T1.HighRFR.BGE016880	0.016265	-2.61983	down-regulated
TRINITY_DN7004_c0_g1	Lcu.2RBY.5g062730.1	(Lateral root primordium (LRP)-like protein {ECO:0000313|EMBL:AET00229.2}) (Uncharacterized protein {ECO:0000313|EnsemblPlants:AET00229})	T1.LowRFR.BGE016880-T1.HighRFR.BGE016880	0.046659	-1.11113	down-regulated
TRINITY_DN1259_c0_g1	Lcu.2RBY.5g062980.1	(DEAD-box ATP-dependent RNA helicase-like protein {ECO:0000313|EMBL:AET00260.2}) (Uncharacterized protein {ECO:0000313|EnsemblPlants:AET00260})	T1.LowRFR.BGE016880-T1.HighRFR.BGE016880	0.00370551	-1.21228	down-regulated
TRINITY_DN2010_c1_g1	Lcu.2RBY.5g063080.1	hypothetical protein	T1.LowRFR.BGE016880-T1.HighRFR.BGE016880	0.00146772	-2.94391	down-regulated
TRINITY_DN16525_c0_g1	Lcu.2RBY.5g063080.1	hypothetical protein	T1.LowRFR.BGE016880-T1.HighRFR.BGE016880	0.047172	-2.05145	down-regulated
TRINITY_DN13556_c0_g3	Lcu.2RBY.5g063080.1	hypothetical protein	T1.LowRFR.BGE016880-T1.HighRFR.BGE016880	0.0476601	-1.82122	down-regulated
TRINITY_DN40064_c0_g1	Lcu.2RBY.5g063110.1	(Uncharacterized protein {ECO:0000313|EMBL:AET02980.2	T1.LowRFR.BGE016880-T1.HighRFR.BGE016880	0.0452537	-1.91848	down-regulated
TRINITY_DN10940_c0_g1	Lcu.2RBY.5g063530.1	(MATH (Meprin and TRAF-C-like) domain protein {ECO:0000313|EMBL:AET00387.2}) (Uncharacterized protein {ECO:0000313|EnsemblPlants:AET00387})	T1.LowRFR.BGE016880-T1.HighRFR.BGE016880	0.0346578	-2.26686	down-regulated
TRINITY_DN39699_c0_g1	Lcu.2RBY.5g063560.1	(Uncharacterized protein {ECO:0000313|EMBL:AET00395.2	T1.LowRFR.BGE016880-T1.HighRFR.BGE016880	0.0400904	-1.88423	down-regulated
TRINITY_DN2938_c0_g1	Lcu.2RBY.5g063680.1	(Uncharacterized protein {ECO:0000313|EMBL:AET00411.2	T1.LowRFR.BGE016880-T1.HighRFR.BGE016880	3.27e-05	-2.6156	down-regulated
TRINITY_DN6777_c0_g1	Lcu.2RBY.5g064030.1	(Cytochrome P450 family protein {ECO:0000313|EMBL:AET00449.2}) (Uncharacterized protein {ECO:0000313|EnsemblPlants:AET00449})	T1.LowRFR.BGE016880-T1.HighRFR.BGE016880	0.00742282	-1.85212	down-regulated
TRINITY_DN9163_c0_g1	Lcu.2RBY.5g064140.1	(Uncharacterized protein {ECO:0000313|EMBL:KRH14422.1	T1.LowRFR.BGE016880-T1.HighRFR.BGE016880	0.0491872	-1.1515	down-regulated
TRINITY_DN7875_c0_g1	Lcu.2RBY.5g064180.1	(Ribosomal protein L34 {ECO:0000313|EMBL:AES64009.1}) (Uncharacterized protein {ECO:0000313|EnsemblPlants:AES64009})	T1.LowRFR.BGE016880-T1.HighRFR.BGE016880	5.56e-05	1.03594	up-regulated
TRINITY_DN58900_c0_g1	Lcu.2RBY.5g064690.1	(DUF4408 domain protein {ECO:0000313|EMBL:AET00564.1}) (Uncharacterized protein {ECO:0000313|EnsemblPlants:AET00564})	T1.LowRFR.BGE016880-T1.HighRFR.BGE016880	0.0402432	2.01603	up-regulated
TRINITY_DN17377_c0_g1	Lcu.2RBY.5g065250.1	(Gamma-irradiation and mitomycin C induced protein	T1.LowRFR.BGE016880-T1.HighRFR.BGE016880	0.0224013	-1.47016	down-regulated
TRINITY_DN19536_c0_g1	Lcu.2RBY.5g065250.1	(Gamma-irradiation and mitomycin C induced protein	T1.LowRFR.BGE016880-T1.HighRFR.BGE016880	0.0248721	-2.75791	down-regulated
TRINITY_DN11385_c0_g3	Lcu.2RBY.5g065400.1	(CCT motif protein {ECO:0000313|EMBL:AES58778.1}) (Uncharacterized protein {ECO:0000313|EMBL:AFK44976.1	T1.LowRFR.BGE016880-T1.HighRFR.BGE016880	0.0312966	-1.20588	down-regulated
TRINITY_DN2755_c0_g1	Lcu.2RBY.5g065620.1	(Dehydration-responsive protein RD22 {ECO:0000313|EMBL:AES58715.1}) (Uncharacterized protein {ECO:0000313|EnsemblPlants:AES58715})	T1.LowRFR.BGE016880-T1.HighRFR.BGE016880	0.0217171	2.23451	up-regulated
TRINITY_DN2288_c0_g3	Lcu.2RBY.5g065900.1	(Uncharacterized protein {ECO:0000313|EMBL:AFK47953.1})	T1.LowRFR.BGE016880-T1.HighRFR.BGE016880	0.000228734	-1.85028	down-regulated
TRINITY_DN10882_c0_g2	Lcu.2RBY.5g066790.1	(Uncharacterized protein {ECO:0000313|EnsemblPlants:KEH39811}) (Wall-associated receptor kinase-like protein {ECO:0000313|EMBL:KEH39811.1})	T1.LowRFR.BGE016880-T1.HighRFR.BGE016880	0.000239332	-2.17729	down-regulated
TRINITY_DN48027_c0_g1	Lcu.2RBY.5g067290.1	(Unidentified {ECO:0000313|EMBL:AAB41813.1})	T1.LowRFR.BGE016880-T1.HighRFR.BGE016880	0.0419074	2.65494	up-regulated
TRINITY_DN49643_c0_g1	Lcu.2RBY.5g069480.1	(Glutaredoxin-like protein	T1.LowRFR.BGE016880-T1.HighRFR.BGE016880	0.0190649	-1.02726	down-regulated
TRINITY_DN9815_c0_g1	Lcu.2RBY.5g070290.1	(BEL1-like homeodomain protein {ECO:0000313|EMBL:AES59277.1}) (Uncharacterized protein {ECO:0000313|EnsemblPlants:AES59277})	T1.LowRFR.BGE016880-T1.HighRFR.BGE016880	0.00778958	2.34496	up-regulated
TRINITY_DN47514_c0_g1	Lcu.2RBY.5g070940.1	(Uncharacterized protein {ECO:0000313|EMBL:KEH39999.1	T1.LowRFR.BGE016880-T1.HighRFR.BGE016880	0.00169113	-2.31069	down-regulated
TRINITY_DN12909_c0_g1	Lcu.2RBY.5g071110.1	(Phytosulfokine protein {ECO:0000313|EMBL:KEH40008.1}) (Uncharacterized protein {ECO:0000313|EnsemblPlants:KEH40008})	T1.LowRFR.BGE016880-T1.HighRFR.BGE016880	0.000419742	-2.12831	down-regulated
TRINITY_DN19894_c0_g1	Lcu.2RBY.5g071790.1	(Ubiquitin-protein ligase	T1.LowRFR.BGE016880-T1.HighRFR.BGE016880	0.000542807	-4.30796	down-regulated
TRINITY_DN2619_c0_g3	Lcu.2RBY.5g072370.1	(EF hand protein {ECO:0000313|EMBL:AES59462.1}) (Uncharacterized protein {ECO:0000313|EnsemblPlants:AES59462})	T1.LowRFR.BGE016880-T1.HighRFR.BGE016880	0.000185088	1.07677	up-regulated
TRINITY_DN15858_c1_g1	Lcu.2RBY.5g072950.1	(Plant-specific B3-DNA-binding domain protein {ECO:0000313|EMBL:KEH40067.1}) (Uncharacterized protein {ECO:0000313|EnsemblPlants:KEH40067})	T1.LowRFR.BGE016880-T1.HighRFR.BGE016880	0.0129507	-1.64065	down-regulated
TRINITY_DN8188_c0_g1	Lcu.2RBY.5g073020.1	(Cysteine-rich receptor-kinase-like protein {ECO:0000313|EMBL:AES59548.2}) (Uncharacterized protein {ECO:0000313|EnsemblPlants:AES59548})	T1.LowRFR.BGE016880-T1.HighRFR.BGE016880	0.0114009	-2.05532	down-regulated
TRINITY_DN1881_c0_g1	Lcu.2RBY.5g073100.1	Protein DETOXIFICATION {ECO:0000256|RuleBase:RU004914} (Multidrug and toxic compound extrusion protein {ECO:0000256|RuleBase:RU004914})	T1.LowRFR.BGE016880-T1.HighRFR.BGE016880	3.03e-05	-5.47794	down-regulated
TRINITY_DN6485_c0_g1	Lcu.2RBY.5g073610.1	(Dihydroflavonol reductase {ECO:0000313|EMBL:AES85399.1})	T1.LowRFR.BGE016880-T1.HighRFR.BGE016880	4.35e-05	-6.00913	down-regulated
TRINITY_DN6485_c0_g2	Lcu.2RBY.5g073610.1	(Dihydroflavonol reductase {ECO:0000313|EMBL:AES85399.1})	T1.LowRFR.BGE016880-T1.HighRFR.BGE016880	0.0024784	-4.15661	down-regulated
TRINITY_DN10999_c0_g3	Lcu.2RBY.5g074070.1	(Glyoxal oxidase amino-terminal protein {ECO:0000313|EMBL:AES59630.1}) (Uncharacterized protein {ECO:0000313|EnsemblPlants:AES59630})	T1.LowRFR.BGE016880-T1.HighRFR.BGE016880	0.00454036	2.83863	up-regulated
TRINITY_DN906_c0_g1	Lcu.2RBY.5g074530.1	(GASA/GAST/Snakin {ECO:0000313|EMBL:AES59737.1}) (Uncharacterized protein {ECO:0000313|EnsemblPlants:AES59737})	T1.LowRFR.BGE016880-T1.HighRFR.BGE016880	0.0277262	-1.58574	down-regulated
TRINITY_DN1663_c0_g1	Lcu.2RBY.6g000300.1	Ribulose bisphosphate carboxylase small chain 3A	T1.LowRFR.BGE016880-T1.HighRFR.BGE016880	1.98e-05	1.11461	up-regulated
TRINITY_DN5876_c0_g1	Lcu.2RBY.6g000730.1	Either FTb1 or FTb2	T1.LowRFR.BGE016880-T1.HighRFR.BGE016880	7.5e-06	2.30352	up-regulated
TRINITY_DN14198_c0_g1	Lcu.2RBY.6g001530.1	(Uncharacterized protein {ECO:0000313|EnsemblPlants:AES72135}) (Zinc induced facilitator-like protein {ECO:0000313|EMBL:AES72135.2})	T1.LowRFR.BGE016880-T1.HighRFR.BGE016880	0.0370988	1.19131	up-regulated
TRINITY_DN6274_c0_g1	Lcu.2RBY.6g002160.1	(Gibberellin-regulated family protein {ECO:0000313|EMBL:AES77435.1}) (Uncharacterized protein {ECO:0000313|EMBL:AFK44961.1	T1.LowRFR.BGE016880-T1.HighRFR.BGE016880	0.0135821	2.24907	up-regulated
TRINITY_DN2978_c0_g2	Lcu.2RBY.6g002170.1	(Major intrinsic protein (MIP) family transporter {ECO:0000313|EMBL:AES77440.1}) (Uncharacterized protein {ECO:0000313|EnsemblPlants:AES77440})	T1.LowRFR.BGE016880-T1.HighRFR.BGE016880	0.00114617	1.74254	up-regulated
TRINITY_DN10425_c0_g1	Lcu.2RBY.6g002840.1	(ERD (Early-responsive to dehydration stress) family protein {ECO:0000313|EMBL:AES77519.1}) (Uncharacterized protein {ECO:0000313|EnsemblPlants:AES77519})	T1.LowRFR.BGE016880-T1.HighRFR.BGE016880	0.00953005	1.81083	up-regulated
TRINITY_DN3591_c0_g1	Lcu.2RBY.6g002880.1	Ent-copalyl diphosphate synthase	T1.LowRFR.BGE016880-T1.HighRFR.BGE016880	0.047454	1.25219	up-regulated
TRINITY_DN9335_c0_g1	Lcu.2RBY.6g004710.1	(Cytochrome P450 enzyme {ECO:0000313|EMBL:BAF56236.1})	T1.LowRFR.BGE016880-T1.HighRFR.BGE016880	0.0245059	1.23341	up-regulated
TRINITY_DN14227_c0_g1	Lcu.2RBY.6g005460.1	DNA-directed RNA polymerase {ECO:0000256|RuleBase:RU003805} (2.7.7.6 {ECO:0000256|RuleBase:RU003805})	T1.LowRFR.BGE016880-T1.HighRFR.BGE016880	0.0166508	-1.80391	down-regulated
TRINITY_DN7644_c0_g1	Lcu.2RBY.6g006290.1	(Late embryogenesis abundant protein (LEA) family protein {ECO:0000313|EMBL:KEH21804.1}) (Uncharacterized protein {ECO:0000313|EnsemblPlants:KEH21804})	T1.LowRFR.BGE016880-T1.HighRFR.BGE016880	0.000199945	2.02305	up-regulated
TRINITY_DN4238_c0_g1	Lcu.2RBY.6g006430.1	(Proline dehydrogenase {ECO:0000313|EMBL:AAT45085.1})	T1.LowRFR.BGE016880-T1.HighRFR.BGE016880	2.1e-05	-2.22331	down-regulated
TRINITY_DN795_c0_g1	Lcu.2RBY.6g007740.1	(Allene oxide cyclase {ECO:0000313|EMBL:KEH21777.1}) (Uncharacterized protein {ECO:0000313|EnsemblPlants:KEH21777})	T1.LowRFR.BGE016880-T1.HighRFR.BGE016880	0.000299607	-2.08515	down-regulated
TRINITY_DN315_c0_g1	Lcu.2RBY.6g009490.1	(Oxygen-evolving complex/thylakoid lumenal 25.6 kDa protein {ECO:0000313|EMBL:KEH21888.1}) (Uncharacterized protein {ECO:0000313|EnsemblPlants:KEH21888})	T1.LowRFR.BGE016880-T1.HighRFR.BGE016880	7.21e-05	1.04376	up-regulated
TRINITY_DN302_c0_g3	Lcu.2RBY.6g011710.1	(PPR containing plant-like protein {ECO:0000313|EMBL:AES78341.2}) (Uncharacterized protein {ECO:0000313|EnsemblPlants:AES78341})	T1.LowRFR.BGE016880-T1.HighRFR.BGE016880	0.0465979	-1.58431	down-regulated
TRINITY_DN3478_c0_g1	Lcu.2RBY.6g012650.1	Chloride channel protein {ECO:0000256|RuleBase:RU361221}	T1.LowRFR.BGE016880-T1.HighRFR.BGE016880	0.0323415	1.66915	up-regulated
TRINITY_DN8030_c0_g1	Lcu.2RBY.6g012920.1	(Inactive LRR receptor-like kinase {ECO:0000313|EMBL:AES78432.1}) (Uncharacterized protein {ECO:0000313|EnsemblPlants:AES78432})	T1.LowRFR.BGE016880-T1.HighRFR.BGE016880	0.0394666	1.02089	up-regulated
TRINITY_DN4912_c0_g4	Lcu.2RBY.6g013790.1	(Lysosomal cystine transporter family protein {ECO:0000313|EMBL:KEH17405.1}) (Uncharacterized protein {ECO:0000313|EnsemblPlants:KEH17405})	T1.LowRFR.BGE016880-T1.HighRFR.BGE016880	0.00390012	-1.0879	down-regulated
TRINITY_DN7650_c0_g1	Lcu.2RBY.6g016040.1	(Cysteine-rich repeat secretory protein 15 {ECO:0000313|EMBL:KHN43759.1})	T1.LowRFR.BGE016880-T1.HighRFR.BGE016880	0.0231379	1.03335	up-regulated
TRINITY_DN508_c0_g3	Lcu.2RBY.6g017200.1	Glycosyltransferase {ECO:0000256|RuleBase:RU362057} (2.4.1.- {ECO:0000256|RuleBase:RU362057})	T1.LowRFR.BGE016880-T1.HighRFR.BGE016880	0.0106878	-1.02863	down-regulated
TRINITY_DN5114_c0_g1	Lcu.2RBY.6g017660.1	(Uncharacterized protein {ECO:0000313|EMBL:KRH75276.1	T1.LowRFR.BGE016880-T1.HighRFR.BGE016880	0.010517	-1.33773	down-regulated
TRINITY_DN508_c0_g1	Lcu.2RBY.6g018050.1	Glycosyltransferase {ECO:0000256|RuleBase:RU362057} (2.4.1.- {ECO:0000256|RuleBase:RU362057})	T1.LowRFR.BGE016880-T1.HighRFR.BGE016880	0.0164191	-1.67598	down-regulated
TRINITY_DN9252_c0_g1	Lcu.2RBY.6g018690.1	(Plant-specific B3-DNA-binding domain protein {ECO:0000313|EMBL:AES73017.1}) (Uncharacterized protein {ECO:0000313|EnsemblPlants:AES73017})	T1.LowRFR.BGE016880-T1.HighRFR.BGE016880	0.028255	-1.29553	down-regulated
TRINITY_DN11123_c0_g2	Lcu.2RBY.6g019220.1	(Multi-copper oxidase-like protein {ECO:0000313|EMBL:AES78952.2}) (Uncharacterized protein {ECO:0000313|EnsemblPlants:AES78952})	T1.LowRFR.BGE016880-T1.HighRFR.BGE016880	0.000679485	-1.17765	down-regulated
TRINITY_DN41712_c0_g1	Lcu.2RBY.6g019620.1	(Nodule Cysteine-Rich (NCR) secreted peptide {ECO:0000313|EMBL:AES79022.1}) (Uncharacterized protein {ECO:0000313|EMBL:AFK43469.1	T1.LowRFR.BGE016880-T1.HighRFR.BGE016880	0.0352497	2.93276	up-regulated
TRINITY_DN19338_c0_g1	Lcu.2RBY.6g022360.1	(Synaptobrevin-like protein {ECO:0000313|EMBL:AES79161.1}) (Uncharacterized protein {ECO:0000313|EnsemblPlants:AES79161})	T1.LowRFR.BGE016880-T1.HighRFR.BGE016880	0.0484075	1.36807	up-regulated
TRINITY_DN106_c0_g2	Lcu.2RBY.6g024960.1	(NAD(P)-binding rossmann-fold protein {ECO:0000313|EMBL:KEH22972.1}) (Uncharacterized protein {ECO:0000313|EnsemblPlants:KEH22972})	T1.LowRFR.BGE016880-T1.HighRFR.BGE016880	0.000132433	1.00046	up-regulated
TRINITY_DN1799_c2_g1	Lcu.2RBY.6g024960.1	(NAD(P)-binding rossmann-fold protein {ECO:0000313|EMBL:KEH22972.1}) (Uncharacterized protein {ECO:0000313|EnsemblPlants:KEH22972})	T1.LowRFR.BGE016880-T1.HighRFR.BGE016880	0.00693782	1.53	up-regulated
TRINITY_DN106_c0_g1	Lcu.2RBY.6g025040.1	(Enoyl-(Acyl carrier) reductase {ECO:0000313|EMBL:KEH22982.1}) (Uncharacterized protein {ECO:0000313|EnsemblPlants:KEH22982})	T1.LowRFR.BGE016880-T1.HighRFR.BGE016880	3.79e-06	1.61857	up-regulated
TRINITY_DN12036_c0_g1	Lcu.2RBY.6g026200.1	(Lipid transfer protein {ECO:0000313|EMBL:AES79384.1}) (Uncharacterized protein {ECO:0000313|EMBL:AFK35244.1	T1.LowRFR.BGE016880-T1.HighRFR.BGE016880	0.0230441	2.46737	up-regulated
TRINITY_DN3456_c0_g2	Lcu.2RBY.6g026250.1	(Glutathione S-transferase	T1.LowRFR.BGE016880-T1.HighRFR.BGE016880	0.0026906	-1.33372	down-regulated
TRINITY_DN6810_c0_g2	Lcu.2RBY.6g026900.1	(Uncharacterized protein {ECO:0000313|EMBL:KHN03131.1})	T1.LowRFR.BGE016880-T1.HighRFR.BGE016880	0.00109398	-1.67765	down-regulated
TRINITY_DN18233_c0_g1	Lcu.2RBY.6g027740.1	(Anion transporter 4	T1.LowRFR.BGE016880-T1.HighRFR.BGE016880	0.00123421	1.4476	up-regulated
TRINITY_DN13020_c0_g2	Lcu.2RBY.6g027900.1	(Transmembrane protein	T1.LowRFR.BGE016880-T1.HighRFR.BGE016880	0.0464746	-1.17053	down-regulated
TRINITY_DN58342_c0_g1	Lcu.2RBY.6g029380.1	(Leucoanthocyanidin dioxygenase-like protein {ECO:0000313|EMBL:KEH23177.1}) (Uncharacterized protein {ECO:0000313|EnsemblPlants:KEH23177})	T1.LowRFR.BGE016880-T1.HighRFR.BGE016880	0.00182639	-4.24194	down-regulated
TRINITY_DN5823_c0_g1	Lcu.2RBY.6g029700.1	(Pmr5/Cas1p GDSL/SGNH-like acyl-esterase family protein {ECO:0000313|EMBL:KEH23194.1}) (Uncharacterized protein {ECO:0000313|EnsemblPlants:KEH23194})	T1.LowRFR.BGE016880-T1.HighRFR.BGE016880	0.0225779	1.02261	up-regulated
TRINITY_DN12761_c0_g1	Lcu.2RBY.6g030150.1	Ammonium transporter {ECO:0000256|RuleBase:RU362002}	T1.LowRFR.BGE016880-T1.HighRFR.BGE016880	0.000559813	-4.08803	down-regulated
TRINITY_DN7652_c0_g2	Lcu.2RBY.6g030580.1	(Macrophage migration inhibition factor-like protein {ECO:0000313|EMBL:AES79606.1}) (Uncharacterized protein {ECO:0000313|EnsemblPlants:AES79606})	T1.LowRFR.BGE016880-T1.HighRFR.BGE016880	9.37e-07	-2.15373	down-regulated
TRINITY_DN26675_c0_g1	Lcu.2RBY.6g030580.1	(Macrophage migration inhibition factor-like protein {ECO:0000313|EMBL:AES79606.1}) (Uncharacterized protein {ECO:0000313|EnsemblPlants:AES79606})	T1.LowRFR.BGE016880-T1.HighRFR.BGE016880	0.0120081	-2.96036	down-regulated
TRINITY_DN14271_c0_g1	Lcu.2RBY.6g030980.1	CASP-like protein {ECO:0000256|RuleBase:RU361233}	T1.LowRFR.BGE016880-T1.HighRFR.BGE016880	0.0120058	1.44892	up-regulated
TRINITY_DN17185_c0_g6	Lcu.2RBY.6g032520.1	(Ovate transcriptional repressor {ECO:0000313|EMBL:KEH23266.1}) (Uncharacterized protein {ECO:0000313|EnsemblPlants:KEH23266})	T1.LowRFR.BGE016880-T1.HighRFR.BGE016880	7e-06	-3.01304	down-regulated
TRINITY_DN148_c0_g1	Lcu.2RBY.6g034100.1	hypothetical protein	T1.LowRFR.BGE016880-T1.HighRFR.BGE016880	0.00699978	-1.3862	down-regulated
TRINITY_DN4790_c0_g1	Lcu.2RBY.6g034570.1	(AT hook motif DNA-binding family protein {ECO:0000313|EMBL:KEH23323.1}) (Uncharacterized protein {ECO:0000313|EnsemblPlants:KEH23323})	T1.LowRFR.BGE016880-T1.HighRFR.BGE016880	0.0200057	-1.05422	down-regulated
TRINITY_DN8378_c0_g1	Lcu.2RBY.6g035170.1	(Cytochrome P450 family protein {ECO:0000313|EMBL:AES79998.1}) (Uncharacterized protein {ECO:0000313|EnsemblPlants:AES79998})	T1.LowRFR.BGE016880-T1.HighRFR.BGE016880	0.00298203	-1.09395	down-regulated
TRINITY_DN22760_c0_g1	Lcu.2RBY.6g037160.1	(Uncharacterized protein {ECO:0000313|EMBL:EEE81867.2})	T1.LowRFR.BGE016880-T1.HighRFR.BGE016880	0.00038853	1.48259	up-regulated
TRINITY_DN9037_c0_g1	Lcu.2RBY.6g038620.1	Zinc finger CCCH domain-containing protein ZFN-like	T1.LowRFR.BGE016880-T1.HighRFR.BGE016880	0.0242512	1.30034	up-regulated
TRINITY_DN6562_c0_g1	Lcu.2RBY.6g038710.1	(ROP-interactive CRIB motif protein {ECO:0000313|EMBL:AES80378.1}) (Uncharacterized protein {ECO:0000313|EnsemblPlants:AES80378}) (Wiscott-Aldrich syndrome	T1.LowRFR.BGE016880-T1.HighRFR.BGE016880	0.00633496	1.15924	up-regulated
TRINITY_DN35489_c0_g1	Lcu.2RBY.6g039440.1	(Helix loop helix DNA-binding domain protein {ECO:0000313|EMBL:AES80453.1}) (Triterpene saponin activating regulator 1 {ECO:0000313|EMBL:AJE29377.1}) (Uncharacterized protein {ECO:0000313|EnsemblPlants:AES80453})	T1.LowRFR.BGE016880-T1.HighRFR.BGE016880	0.000219153	-3.56889	down-regulated
TRINITY_DN1511_c0_g2	Lcu.2RBY.6g039560.1	Formin-like protein {ECO:0000256|RuleBase:RU361260}	T1.LowRFR.BGE016880-T1.HighRFR.BGE016880	0.00590765	-1.05854	down-regulated
TRINITY_DN45618_c0_g1	Lcu.2RBY.6g041390.1	(Uncharacterized protein {ECO:0000313|EMBL:AES80616.1	T1.LowRFR.BGE016880-T1.HighRFR.BGE016880	0.00363837	-1.42043	down-regulated
TRINITY_DN3626_c0_g1	Lcu.2RBY.6g041890.1	(Esterase/lipase/thioesterase family protein {ECO:0000313|EMBL:AES80649.1}) (Uncharacterized protein {ECO:0000313|EnsemblPlants:AES80649})	T1.LowRFR.BGE016880-T1.HighRFR.BGE016880	0.000870884	-1.16771	down-regulated
TRINITY_DN6113_c0_g1	Lcu.2RBY.6g043000.1	(Transmembrane protein	T1.LowRFR.BGE016880-T1.HighRFR.BGE016880	0.00128006	-1.74772	down-regulated
TRINITY_DN9049_c0_g1	Lcu.2RBY.6g043070.1	(Salicylic acid carboxyl methyltransferase {ECO:0000313|EMBL:AES80753.1}) (Uncharacterized protein {ECO:0000313|EnsemblPlants:AES80753})	T1.LowRFR.BGE016880-T1.HighRFR.BGE016880	0.00921167	-2.11052	down-regulated
TRINITY_DN1174_c0_g1	Lcu.2RBY.6g043480.1	Xyloglucan endotransglucosylase/hydrolase {ECO:0000256|RuleBase:RU361120} (2.4.1.207 {ECO:0000256|RuleBase:RU361120})	T1.LowRFR.BGE016880-T1.HighRFR.BGE016880	0.00519854	1.59076	up-regulated
TRINITY_DN6966_c0_g1	Lcu.2RBY.6g044270.1	(Thioredoxin domain 2 Thioredoxin fold {ECO:0000313|EMBL:ABN09825.1}) (Thioredoxin-like protein 1-1 {ECO:0000313|EMBL:AES80819.1}) (Uncharacterized protein {ECO:0000313|EMBL:AFK35174.1	T1.LowRFR.BGE016880-T1.HighRFR.BGE016880	0.00443485	1.17278	up-regulated
TRINITY_DN3872_c0_g3	Lcu.2RBY.6g044520.1	(Transmembrane protein	T1.LowRFR.BGE016880-T1.HighRFR.BGE016880	0.00248021	-1.19721	down-regulated
TRINITY_DN27266_c0_g1	Lcu.2RBY.6g046270.1	Protein DETOXIFICATION {ECO:0000256|RuleBase:RU004914} (Multidrug and toxic compound extrusion protein {ECO:0000256|RuleBase:RU004914})	T1.LowRFR.BGE016880-T1.HighRFR.BGE016880	0.000559813	-1.05867	down-regulated
TRINITY_DN8176_c0_g1	Lcu.2RBY.6g047390.1	(Uncharacterized protein {ECO:0000313|EMBL:BAT85079.1})	T1.LowRFR.BGE016880-T1.HighRFR.BGE016880	0.000990784	-1.01118	down-regulated
TRINITY_DN9346_c0_g1	Lcu.2RBY.6g047500.1	(TIR AAA ATPase {ECO:0000313|EMBL:ABN09183.1})	T1.LowRFR.BGE016880-T1.HighRFR.BGE016880	0.0182266	1.50321	up-regulated
TRINITY_DN2523_c0_g1	Lcu.2RBY.6g048590.1	(GASA/GAST/Snakin {ECO:0000313|EMBL:AES81286.1}) (Gibberellin regulated protein {ECO:0000313|EMBL:ABD33300.1}) (Uncharacterized protein {ECO:0000313|EnsemblPlants:AES81286})	T1.LowRFR.BGE016880-T1.HighRFR.BGE016880	1.86e-05	1.68005	up-regulated
TRINITY_DN11868_c0_g2	Lcu.2RBY.6g048900.1	(Cytokinin oxidase/dehydrogenase-like protein {ECO:0000313|EMBL:AES81318.1}) (Uncharacterized protein {ECO:0000313|EnsemblPlants:AES81318})	T1.LowRFR.BGE016880-T1.HighRFR.BGE016880	0.000429263	1.57517	up-regulated
TRINITY_DN10678_c0_g1	Lcu.2RBY.6g051040.1	(Myb-like transcription factor family protein {ECO:0000313|EMBL:AES81463.1}) (Uncharacterized protein {ECO:0000313|EnsemblPlants:AES81463})	T1.LowRFR.BGE016880-T1.HighRFR.BGE016880	0.0459453	-1.58466	down-regulated
TRINITY_DN1079_c0_g1	Lcu.2RBY.6g051610.1	(Thioredoxin {ECO:0000313|EMBL:AES81503.1}) (Uncharacterized protein {ECO:0000313|EnsemblPlants:AES81503})	T1.LowRFR.BGE016880-T1.HighRFR.BGE016880	8.81e-05	1.13689	up-regulated
TRINITY_DN370_c0_g3	Lcu.2RBY.6g051800.1	(Gibberellin receptor GID1c-like protein {ECO:0000313|EMBL:AES81545.1}) (Uncharacterized protein {ECO:0000313|EnsemblPlants:AES81545})	T1.LowRFR.BGE016880-T1.HighRFR.BGE016880	0.00202836	-1.95983	down-regulated
TRINITY_DN5563_c0_g1	Lcu.2RBY.6g052300.1	(Uncharacterized protein {ECO:0000313|EMBL:KRG95493.1})	T1.LowRFR.BGE016880-T1.HighRFR.BGE016880	0.00162782	1.21106	up-regulated
TRINITY_DN19563_c0_g1	Lcu.2RBY.6g053720.1	Auxin-induced protein {ECO:0000256|RuleBase:RU004549}	T1.LowRFR.BGE016880-T1.HighRFR.BGE016880	0.00749128	1.98921	up-regulated
TRINITY_DN19563_c0_g2	Lcu.2RBY.6g053740.1	Auxin-induced protein {ECO:0000256|RuleBase:RU004549}	T1.LowRFR.BGE016880-T1.HighRFR.BGE016880	0.0025468	1.48823	up-regulated
TRINITY_DN3606_c0_g2	Lcu.2RBY.6g053840.1	(Phospholipase A1 {ECO:0000313|EMBL:KEH23856.1}) (Uncharacterized protein {ECO:0000313|EnsemblPlants:KEH23856})	T1.LowRFR.BGE016880-T1.HighRFR.BGE016880	0.000192402	-1.2321	down-regulated
TRINITY_DN11897_c0_g1	Lcu.2RBY.6g053980.1	(Uncharacterized protein {ECO:0000313|EMBL:KEH44320.1	T1.LowRFR.BGE016880-T1.HighRFR.BGE016880	0.0485472	-1.09784	down-regulated
TRINITY_DN13770_c0_g1	Lcu.2RBY.6g054620.1	(Myb transcription factor {ECO:0000313|EMBL:KEH23924.1}) (Uncharacterized protein {ECO:0000313|EnsemblPlants:KEH23924})	T1.LowRFR.BGE016880-T1.HighRFR.BGE016880	0.0463631	-2.33436	down-regulated
TRINITY_DN9334_c0_g1	Lcu.2RBY.6g056480.1	(Uncharacterized protein {ECO:0000313|EMBL:AES81729.1	T1.LowRFR.BGE016880-T1.HighRFR.BGE016880	0.0389231	-1.61592	down-regulated
TRINITY_DN58438_c0_g1	Lcu.2RBY.6g056620.1	(TPR superfamily protein {ECO:0000313|EMBL:KEH24003.1}) (Uncharacterized protein {ECO:0000313|EnsemblPlants:KEH24003})	T1.LowRFR.BGE016880-T1.HighRFR.BGE016880	5.11e-05	-1.61708	down-regulated
TRINITY_DN16901_c0_g1	Lcu.2RBY.6g056960.1	(Uncharacterized protein {ECO:0000313|EMBL:KEH24004.1	T1.LowRFR.BGE016880-T1.HighRFR.BGE016880	1.54e-05	-3.33101	down-regulated
TRINITY_DN40133_c0_g1	Lcu.2RBY.6g058080.1	(Plastocyanin-like domain protein {ECO:0000313|EMBL:AES80881.1}) (Uncharacterized protein {ECO:0000313|EnsemblPlants:AES80881})	T1.LowRFR.BGE016880-T1.HighRFR.BGE016880	0.00476389	1.68481	up-regulated
TRINITY_DN11369_c0_g1	Lcu.2RBY.6g058640.1	Xyloglucan endotransglucosylase/hydrolase {ECO:0000256|RuleBase:RU361120} (2.4.1.207 {ECO:0000256|RuleBase:RU361120})	T1.LowRFR.BGE016880-T1.HighRFR.BGE016880	0.044001	-1.23251	down-regulated
TRINITY_DN7236_c2_g1	Lcu.2RBY.6g059060.1	Glycosyltransferase {ECO:0000256|RuleBase:RU362057} (2.4.1.- {ECO:0000256|RuleBase:RU362057})	T1.LowRFR.BGE016880-T1.HighRFR.BGE016880	0.00568389	-2.69804	down-regulated
TRINITY_DN7366_c0_g1	Lcu.2RBY.6g059510.1	(Uncharacterized protein {ECO:0000313|EMBL:KRG96101.1	T1.LowRFR.BGE016880-T1.HighRFR.BGE016880	3.81e-05	-2.10897	down-regulated
TRINITY_DN1949_c0_g1	Lcu.2RBY.6g059520.1	(35 kDa seed maturation protein	T1.LowRFR.BGE016880-T1.HighRFR.BGE016880	9.37e-07	-4.29317	down-regulated
TRINITY_DN40559_c0_g1	Lcu.2RBY.6g060000.1	(Uncharacterized protein {ECO:0000313|EMBL:BAT85828.1})	T1.LowRFR.BGE016880-T1.HighRFR.BGE016880	0.0334843	-1.38134	down-regulated
TRINITY_DN5606_c0_g1	Lcu.2RBY.6g060480.1	(UAA transporter family protein {ECO:0000313|EMBL:AES82008.1}) (Uncharacterized protein {ECO:0000313|EnsemblPlants:AES82008})	T1.LowRFR.BGE016880-T1.HighRFR.BGE016880	0.0016978	-3.80616	down-regulated
TRINITY_DN899_c1_g1	Lcu.2RBY.6g061090.1	(Like-Sm ribonucleoprotein-related	T1.LowRFR.BGE016880-T1.HighRFR.BGE016880	0.00938214	-1.04659	down-regulated
TRINITY_DN1611_c0_g1	Lcu.2RBY.6g062070.1	(E3 ubiquitin-protein ligase PUB23-like protein {ECO:0000313|EMBL:KEH24248.1}) (Uncharacterized protein {ECO:0000313|EnsemblPlants:KEH24248})	T1.LowRFR.BGE016880-T1.HighRFR.BGE016880	0.031736	-2.05072	down-regulated
TRINITY_DN9805_c0_g1	Lcu.2RBY.6g062390.1	(Targeting protein for Xklp2 protein {ECO:0000313|EMBL:KEH24283.1}) (Uncharacterized protein {ECO:0000313|EnsemblPlants:KEH24283})	T1.LowRFR.BGE016880-T1.HighRFR.BGE016880	0.0310853	-1.43898	down-regulated
TRINITY_DN60233_c0_g1	Lcu.2RBY.6g062630.1	(Uncharacterized protein {ECO:0000313|EMBL:KHN22577.1})	T1.LowRFR.BGE016880-T1.HighRFR.BGE016880	0.02837	1.01071	up-regulated
TRINITY_DN7983_c0_g2	Lcu.2RBY.6g062920.1	(Plant organelle RNA recognition domain protein {ECO:0000313|EMBL:KEH24327.1}) (Uncharacterized protein {ECO:0000313|EnsemblPlants:KEH24327})	T1.LowRFR.BGE016880-T1.HighRFR.BGE016880	0.0263733	-1.34938	down-regulated
TRINITY_DN14643_c0_g2	Lcu.2RBY.6g063130.1	(Flavin-binding monooxygenase-like protein {ECO:0000313|EMBL:KEH24364.1}) (Uncharacterized protein {ECO:0000313|EnsemblPlants:KEH24364})	T1.LowRFR.BGE016880-T1.HighRFR.BGE016880	0.0225335	-2.23276	down-regulated
TRINITY_DN47333_c0_g1	Lcu.2RBY.6g063240.1	(Uncharacterized protein {ECO:0000313|EnsemblPlants:AES82081}) (rRNA processing protein {ECO:0000313|EMBL:AES82081.1})	T1.LowRFR.BGE016880-T1.HighRFR.BGE016880	0.0114009	-1.25189	down-regulated
TRINITY_DN14710_c0_g1	Lcu.2RBY.6g063260.1	CASP-like protein {ECO:0000256|RuleBase:RU361233}	T1.LowRFR.BGE016880-T1.HighRFR.BGE016880	0.0434573	1.21837	up-regulated
TRINITY_DN2315_c0_g2	Lcu.2RBY.6g064840.1	(Uncharacterized protein {ECO:0000313|EnsemblPlants:AES82212}) (WRKY family transcription factor {ECO:0000313|EMBL:AES82212.2})	T1.LowRFR.BGE016880-T1.HighRFR.BGE016880	0.000884604	-2.27089	down-regulated
TRINITY_DN2664_c0_g1	Lcu.2RBY.6g065240.1	(Transducin/WD-like repeat-protein {ECO:0000313|EMBL:AES82250.2}) (Uncharacterized protein {ECO:0000313|EnsemblPlants:AES82250})	T1.LowRFR.BGE016880-T1.HighRFR.BGE016880	0.001083	-1.22451	down-regulated
TRINITY_DN15467_c0_g1	Lcu.2RBY.6g065480.1	(Chitinase {ECO:0000313|EMBL:AES82295.1}) (Uncharacterized protein {ECO:0000313|EnsemblPlants:AES82295})	T1.LowRFR.BGE016880-T1.HighRFR.BGE016880	0.0196112	1.21735	up-regulated
TRINITY_DN5545_c0_g1	Lcu.2RBY.6g065910.1	(Metal ion-binding protein {ECO:0000313|EMBL:AES82318.2}) (Uncharacterized protein {ECO:0000313|EnsemblPlants:AES82318})	T1.LowRFR.BGE016880-T1.HighRFR.BGE016880	0.00341156	-2.52415	down-regulated
TRINITY_DN7827_c0_g1	Lcu.2RBY.6g066680.1	(Calmodulin-binding protein {ECO:0000313|EMBL:KEH24478.1}) (Uncharacterized protein {ECO:0000313|EnsemblPlants:KEH24478})	T1.LowRFR.BGE016880-T1.HighRFR.BGE016880	0.00438032	-1.45663	down-regulated
TRINITY_DN2802_c0_g1	Lcu.2RBY.6g067290.1	(Dormancy/auxin associated protein {ECO:0000313|EMBL:AES82446.1}) (Uncharacterized protein {ECO:0000313|EnsemblPlants:AES82446})	T1.LowRFR.BGE016880-T1.HighRFR.BGE016880	0.0481674	1.10583	up-regulated
TRINITY_DN3071_c0_g1	Lcu.2RBY.6g067630.1	(Uncharacterized protein {ECO:0000313|EnsemblPlants:AES82493}) (Zinc finger (Ran-binding) family protein {ECO:0000313|EMBL:AES82493.1})	T1.LowRFR.BGE016880-T1.HighRFR.BGE016880	0.0146436	-1.37551	down-regulated
TRINITY_DN7698_c0_g1	Lcu.2RBY.6g068850.1	(HXXXD-type acyl-transferase family protein {ECO:0000313|EMBL:AES82649.1}) (Uncharacterized protein {ECO:0000313|EnsemblPlants:AES82649})	T1.LowRFR.BGE016880-T1.HighRFR.BGE016880	9.37e-07	-1.6793	down-regulated
TRINITY_DN59269_c0_g1	Lcu.2RBY.6g069000.1	(Putative uncharacterized protein {ECO:0000313|EMBL:ACU14858.1})	T1.LowRFR.BGE016880-T1.HighRFR.BGE016880	0.0105172	-2.97152	down-regulated
TRINITY_DN2997_c0_g1	Lcu.2RBY.6g069050.1	(Ankyrin repeat protein {ECO:0000313|EMBL:KEH24561.1}) (Uncharacterized protein {ECO:0000313|EnsemblPlants:KEH24561})	T1.LowRFR.BGE016880-T1.HighRFR.BGE016880	0.0019117	-1.41446	down-regulated
TRINITY_DN3465_c0_g1	Lcu.2RBY.6g070000.1	(Uncharacterized protein {ECO:0000313|EMBL:AFK46362.1})	T1.LowRFR.BGE016880-T1.HighRFR.BGE016880	0.000679485	1.9093	up-regulated
TRINITY_DN7329_c0_g1	Lcu.2RBY.6g070220.1	(Cyclic nucleotide-gated ion channel-like protein {ECO:0000313|EMBL:KEH24626.1}) (Uncharacterized protein {ECO:0000313|EnsemblPlants:KEH24626})	T1.LowRFR.BGE016880-T1.HighRFR.BGE016880	0.0148903	-1.72472	down-regulated
TRINITY_DN40835_c0_g1	Lcu.2RBY.6g070400.1	(ABA-inducible bHLH-type transcription factor {ECO:0000313|EMBL:KEH24682.1}) (Uncharacterized protein {ECO:0000313|EnsemblPlants:KEH24682})	T1.LowRFR.BGE016880-T1.HighRFR.BGE016880	0.0237132	-1.07908	down-regulated
TRINITY_DN26140_c0_g1	Lcu.2RBY.7g000240.1	(Matrix metalloproteinase {ECO:0000313|EMBL:AET01165.2}) (Uncharacterized protein {ECO:0000313|EnsemblPlants:AET01165})	T1.LowRFR.BGE016880-T1.HighRFR.BGE016880	0.0223941	1.7793	up-regulated
TRINITY_DN4444_c0_g1	Lcu.2RBY.7g000830.1	Patatin {ECO:0000256|RuleBase:RU361262} (3.1.1.- {ECO:0000256|RuleBase:RU361262})	T1.LowRFR.BGE016880-T1.HighRFR.BGE016880	0.00157353	1.03476	up-regulated
TRINITY_DN9048_c0_g3	Lcu.2RBY.7g001130.1	(Transcription factor {ECO:0000313|EMBL:KEH18267.1}) (Uncharacterized protein {ECO:0000313|EnsemblPlants:KEH18267})	T1.LowRFR.BGE016880-T1.HighRFR.BGE016880	0.00729117	1.41432	up-regulated
TRINITY_DN10813_c0_g1	Lcu.2RBY.7g001210.1	(Myo-inositol oxygenase {ECO:0000313|EMBL:KEH18252.1}) (Uncharacterized protein {ECO:0000313|EnsemblPlants:KEH18252})	T1.LowRFR.BGE016880-T1.HighRFR.BGE016880	0.00646155	-2.3851	down-regulated
TRINITY_DN26986_c0_g1	Lcu.2RBY.7g001310.1	(IQ calmodulin-binding motif protein {ECO:0000313|EMBL:AET01528.1}) (Uncharacterized protein {ECO:0000313|EnsemblPlants:AET01528})	T1.LowRFR.BGE016880-T1.HighRFR.BGE016880	0.0204751	-1.04234	down-regulated
TRINITY_DN11181_c1_g1	Lcu.2RBY.7g001590.1	(Pentatricopeptide (PPR) repeat protein {ECO:0000313|EMBL:KEH31634.1}) (Uncharacterized protein {ECO:0000313|EnsemblPlants:KEH31634})	T1.LowRFR.BGE016880-T1.HighRFR.BGE016880	0.0235765	-1.00508	down-regulated
TRINITY_DN19065_c0_g2	Lcu.2RBY.7g001740.1	Serine/threonine-protein kinase {ECO:0000256|PIRNR:PIRNR000641} (2.7.11.1 {ECO:0000256|PIRNR:PIRNR000641})	T1.LowRFR.BGE016880-T1.HighRFR.BGE016880	0.0117595	-2.22353	down-regulated
TRINITY_DN32679_c0_g1	Lcu.2RBY.7g001890.1	(RPM1 interacting protein 4 transcript protein {ECO:0000313|EMBL:KEH18185.1}) (Uncharacterized protein {ECO:0000313|EnsemblPlants:KEH18185})	T1.LowRFR.BGE016880-T1.HighRFR.BGE016880	0.0278161	-1.01267	down-regulated
TRINITY_DN34043_c0_g1	Lcu.2RBY.7g002120.1	(ER lumen protein retaining receptor-like protein {ECO:0000313|EMBL:KEH18128.1}) (Uncharacterized protein {ECO:0000313|EnsemblPlants:KEH18128})	T1.LowRFR.BGE016880-T1.HighRFR.BGE016880	0.00122446	2.30327	up-regulated
TRINITY_DN15158_c1_g1	Lcu.2RBY.7g003110.1	(Uncharacterized protein {ECO:0000313|EnsemblPlants:LPERR12G05680.1})	T1.LowRFR.BGE016880-T1.HighRFR.BGE016880	0.0249864	-3.67351	down-regulated
TRINITY_DN7362_c0_g4	Lcu.2RBY.7g003320.1	(Fatty acid hydroxylase superfamily protein {ECO:0000313|EMBL:AET01310.1}) (Uncharacterized protein {ECO:0000313|EnsemblPlants:AET01310})	T1.LowRFR.BGE016880-T1.HighRFR.BGE016880	0.00186776	1.00018	up-regulated
TRINITY_DN11312_c0_g5	Lcu.2RBY.7g003610.1	(Alpha/beta fold hydrolase {ECO:0000313|EMBL:KEH17957.1}) (Uncharacterized protein {ECO:0000313|EnsemblPlants:KEH17957})	T1.LowRFR.BGE016880-T1.HighRFR.BGE016880	0.0436774	-1.1664	down-regulated
TRINITY_DN13391_c0_g1	Lcu.2RBY.7g003740.1	(Cyclin p4 {ECO:0000313|EMBL:KEH17921.1}) (Cyclin-U4-1 {ECO:0000313|EMBL:AES83314.1}) (Uncharacterized protein {ECO:0000313|EMBL:AFK49541.1	T1.LowRFR.BGE016880-T1.HighRFR.BGE016880	0.0244851	2.53457	up-regulated
TRINITY_DN8353_c0_g1	Lcu.2RBY.7g003920.1	(Phospholipase D alpha {ECO:0000313|EMBL:KEH18335.1}) (Uncharacterized protein {ECO:0000313|EnsemblPlants:KEH18335})	T1.LowRFR.BGE016880-T1.HighRFR.BGE016880	0.00338903	1.14716	up-regulated
TRINITY_DN27067_c0_g2	Lcu.2RBY.7g004740.1	(Disease resistance protein (TIR-NBS-LRR class)	T1.LowRFR.BGE016880-T1.HighRFR.BGE016880	0.00557398	-2.59769	down-regulated
TRINITY_DN12041_c0_g1	Lcu.2RBY.7g006260.1	(Receptor-like kinase {ECO:0000313|EMBL:AET01779.1}) (Uncharacterized protein {ECO:0000313|EnsemblPlants:AET01779})	T1.LowRFR.BGE016880-T1.HighRFR.BGE016880	0.0195102	-2.68138	down-regulated
TRINITY_DN3724_c0_g2	Lcu.2RBY.7g006270.1	(Cytochrome P450 {ECO:0000313|EMBL:AAG44132.1})	T1.LowRFR.BGE016880-T1.HighRFR.BGE016880	0.00207475	-1.13602	down-regulated
TRINITY_DN196_c0_g2	Lcu.2RBY.7g006280.1	Lipoxygenase {ECO:0000256|RuleBase:RU003975} (1.13.11.- {ECO:0000256|RuleBase:RU003975})	T1.LowRFR.BGE016880-T1.HighRFR.BGE016880	0.00127885	-1.09269	down-regulated
TRINITY_DN58374_c0_g1	Lcu.2RBY.7g006990.1	(Uncharacterized protein {ECO:0000313|EMBL:BAT98237.1})	T1.LowRFR.BGE016880-T1.HighRFR.BGE016880	0.00410458	-2.63197	down-regulated
TRINITY_DN11646_c0_g1	Lcu.2RBY.7g008310.1	(Cytochrome P450 family 78 protein {ECO:0000313|EMBL:AET01993.1}) (Cytochrome P450 monooxygenase CYP78A29 {ECO:0000313|EMBL:ABC59089.1}) (Uncharacterized protein {ECO:0000313|EnsemblPlants:AET01993})	T1.LowRFR.BGE016880-T1.HighRFR.BGE016880	1.69e-05	-1.07283	down-regulated
TRINITY_DN46040_c0_g1	Lcu.2RBY.7g009450.1	(Pmr5/Cas1p GDSL/SGNH-like acyl-esterase family protein {ECO:0000313|EMBL:KEH18694.1}) (Uncharacterized protein {ECO:0000313|EnsemblPlants:KEH18694})	T1.LowRFR.BGE016880-T1.HighRFR.BGE016880	0.0109779	1.01107	up-regulated
TRINITY_DN7573_c1_g1	Lcu.2RBY.7g009750.1	(Uncharacterized protein {ECO:0000313|EnsemblPlants:KEH18714}) (rRNA processing/ribosome biogenesis protein {ECO:0000313|EMBL:KEH18714.1})	T1.LowRFR.BGE016880-T1.HighRFR.BGE016880	0.0223941	-1.62663	down-regulated
TRINITY_DN8217_c0_g1	Lcu.2RBY.7g010150.1	(BAG domain protein {ECO:0000313|EMBL:KEH18751.1}) (Uncharacterized protein {ECO:0000313|EnsemblPlants:KEH18751})	T1.LowRFR.BGE016880-T1.HighRFR.BGE016880	0.00011754	-1.73705	down-regulated
TRINITY_DN6677_c1_g1	Lcu.2RBY.7g012580.1	(NAD(P)-binding rossmann-fold protein {ECO:0000313|EMBL:AET02070.1}) (Uncharacterized protein {ECO:0000313|EnsemblPlants:AET02070})	T1.LowRFR.BGE016880-T1.HighRFR.BGE016880	0.000177999	1.00182	up-regulated
TRINITY_DN6997_c0_g1	Lcu.2RBY.7g014090.1	(Putative uncharacterized protein {ECO:0000313|EMBL:ACJ86138.1})	T1.LowRFR.BGE016880-T1.HighRFR.BGE016880	0.00129995	2.76237	up-regulated
TRINITY_DN8732_c0_g1	Lcu.2RBY.7g014770.1	Peptidyl-prolyl cis-trans isomerase {ECO:0000256|RuleBase:RU363019} (PPIase {ECO:0000256|RuleBase:RU363019}) (5.2.1.8 {ECO:0000256|RuleBase:RU363019})	T1.LowRFR.BGE016880-T1.HighRFR.BGE016880	0.00212801	-1.2142	down-regulated
TRINITY_DN5913_c0_g4	Lcu.2RBY.7g017520.1	(HXXXD-type acyl-transferase family protein {ECO:0000313|EMBL:KEH16419.1}) (Uncharacterized protein {ECO:0000313|EnsemblPlants:KEH16419})	T1.LowRFR.BGE016880-T1.HighRFR.BGE016880	0.00906116	1.01714	up-regulated
TRINITY_DN32474_c0_g1	Lcu.2RBY.7g019810.1	(Pathogenesis-related protein bet V I family protein {ECO:0000313|EMBL:KEH19270.1}) (Uncharacterized protein {ECO:0000313|EnsemblPlants:KEH19270})	T1.LowRFR.BGE016880-T1.HighRFR.BGE016880	4.51e-16	-5.34642	down-regulated
TRINITY_DN2875_c1_g1	Lcu.2RBY.7g020550.1	hypothetical protein	T1.LowRFR.BGE016880-T1.HighRFR.BGE016880	0.00777624	1.42317	up-regulated
TRINITY_DN8923_c0_g1	Lcu.2RBY.7g021730.1	Endochitinase (3.2.1.14) (Precursor)	T1.LowRFR.BGE016880-T1.HighRFR.BGE016880	0.00102484	1.54116	up-regulated
TRINITY_DN1754_c0_g1	Lcu.2RBY.7g023440.1	(Uncharacterized protein {ECO:0000313|EMBL:KOM31664.1})	T1.LowRFR.BGE016880-T1.HighRFR.BGE016880	0.00175917	1.05679	up-regulated
TRINITY_DN2493_c0_g1	Lcu.2RBY.7g023930.1	(Uncharacterized protein {ECO:0000313|EMBL:AFK49597.1})	T1.LowRFR.BGE016880-T1.HighRFR.BGE016880	0.00101608	1.32384	up-regulated
TRINITY_DN48679_c0_g1	Lcu.2RBY.7g027820.1	(Uncharacterized protein {ECO:0000313|EMBL:AFK37991.1	T1.LowRFR.BGE016880-T1.HighRFR.BGE016880	0.00101266	-1.94386	down-regulated
TRINITY_DN10591_c0_g1	Lcu.2RBY.7g028870.1	LcDXS3 1-deoxy-D-xylulose-5-phosphate synthase	T1.LowRFR.BGE016880-T1.HighRFR.BGE016880	0.00377057	-1.0911	down-regulated
TRINITY_DN10164_c0_g1	Lcu.2RBY.7g029280.1	(Hydroxyproline-rich glycoprotein family protein	T1.LowRFR.BGE016880-T1.HighRFR.BGE016880	0.00143225	-1.78767	down-regulated
TRINITY_DN9343_c0_g4	Lcu.2RBY.7g029860.1	(G-box element binding protein {ECO:0000313|EMBL:ABD59338.1})	T1.LowRFR.BGE016880-T1.HighRFR.BGE016880	3.65e-05	-2.21328	down-regulated
TRINITY_DN2060_c0_g3	Lcu.2RBY.7g029990.1	hypothetical protein	T1.LowRFR.BGE016880-T1.HighRFR.BGE016880	0.000611725	2.04414	up-regulated
TRINITY_DN2060_c0_g4	Lcu.2RBY.7g030010.1	(Transmembrane protein	T1.LowRFR.BGE016880-T1.HighRFR.BGE016880	0.0128177	1.0397	up-regulated
TRINITY_DN7570_c0_g1	Lcu.2RBY.7g030580.1	DNA-directed RNA polymerase {ECO:0000256|RuleBase:RU003805} (2.7.7.6 {ECO:0000256|RuleBase:RU003805})	T1.LowRFR.BGE016880-T1.HighRFR.BGE016880	0.0270701	-1.64577	down-regulated
TRINITY_DN3472_c0_g2	Lcu.2RBY.7g030810.1	(Polygalacturonase plant-like protein {ECO:0000313|EMBL:KEH20046.1}) (Uncharacterized protein {ECO:0000313|EnsemblPlants:KEH20046})	T1.LowRFR.BGE016880-T1.HighRFR.BGE016880	0.00401412	1.95334	up-regulated
TRINITY_DN4745_c0_g1	Lcu.2RBY.7g030880.1	(Uncharacterized protein {ECO:0000313|EMBL:KHN10614.1})	T1.LowRFR.BGE016880-T1.HighRFR.BGE016880	0.00891038	1.86516	up-regulated
TRINITY_DN1789_c0_g1	Lcu.2RBY.7g033720.1	(Uncharacterized protein {ECO:0000313|EMBL:BAT74547.1})	T1.LowRFR.BGE016880-T1.HighRFR.BGE016880	3.92e-05	2.71538	up-regulated
TRINITY_DN5556_c0_g4	Lcu.2RBY.7g035200.1	(Indole-3-acetic acid-amido synthetase {ECO:0000313|EMBL:KEH19704.1}) (Uncharacterized protein {ECO:0000313|EnsemblPlants:KEH19704})	T1.LowRFR.BGE016880-T1.HighRFR.BGE016880	0.0158748	-1.28607	down-regulated
TRINITY_DN58046_c0_g1	Lcu.2RBY.7g036440.1	(UDP-glycosyltransferase {ECO:0000313|EMBL:AGU14089.1})	T1.LowRFR.BGE016880-T1.HighRFR.BGE016880	0.00704773	-1.59714	down-regulated
TRINITY_DN6210_c0_g2	Lcu.2RBY.7g037220.1	hypothetical protein	T1.LowRFR.BGE016880-T1.HighRFR.BGE016880	0.0232134	1.48145	up-regulated
TRINITY_DN2039_c1_g1	Lcu.2RBY.7g038650.1	(Uncharacterized protein {ECO:0000313|EMBL:KEH19550.1	T1.LowRFR.BGE016880-T1.HighRFR.BGE016880	0.00613214	-1.54319	down-regulated
TRINITY_DN172_c1_g2	Lcu.2RBY.7g039780.1	(NAC transcription factor-like protein {ECO:0000313|EMBL:KEH19435.1}) (Uncharacterized protein {ECO:0000313|EnsemblPlants:KEH19435})	T1.LowRFR.BGE016880-T1.HighRFR.BGE016880	0.0433716	-1.32143	down-regulated
TRINITY_DN4958_c0_g1	Lcu.2RBY.7g040760.1	(Rhodanese-related sulfurtransferase {ECO:0000313|EMBL:AET03765.1}) (Uncharacterized protein {ECO:0000313|EnsemblPlants:AET03765})	T1.LowRFR.BGE016880-T1.HighRFR.BGE016880	0.000312235	-1.60545	down-regulated
TRINITY_DN22876_c0_g1	Lcu.2RBY.7g041620.1	Peroxidase {ECO:0000256|RuleBase:RU362060	T1.LowRFR.BGE016880-T1.HighRFR.BGE016880	0.00508822	1.42954	up-regulated
TRINITY_DN13351_c0_g1	Lcu.2RBY.7g043100.1	(Gibberellin-regulated family protein {ECO:0000313|EMBL:AET03802.1}) (Uncharacterized protein {ECO:0000313|EnsemblPlants:AET03802})	T1.LowRFR.BGE016880-T1.HighRFR.BGE016880	0.0416163	2.99945	up-regulated
TRINITY_DN10442_c0_g2	Lcu.2RBY.7g043500.1	(Salicylic acid carboxyl methyltransferase {ECO:0000313|EMBL:AET03889.1}) (Uncharacterized protein {ECO:0000313|EnsemblPlants:AET03889})	T1.LowRFR.BGE016880-T1.HighRFR.BGE016880	0.00191789	1.01308	up-regulated
TRINITY_DN2022_c0_g2	Lcu.2RBY.7g047120.1	(Methylesterase {ECO:0000313|EMBL:KEH20488.1}) (Uncharacterized protein {ECO:0000313|EnsemblPlants:KEH20488})	T1.LowRFR.BGE016880-T1.HighRFR.BGE016880	0.0178042	-1.14557	down-regulated
TRINITY_DN17565_c0_g1	Lcu.2RBY.7g047830.1	hypothetical protein	T1.LowRFR.BGE016880-T1.HighRFR.BGE016880	0.000251723	2.46035	up-regulated
TRINITY_DN2302_c0_g1	Lcu.2RBY.7g048760.1	(RNA-binding protein {ECO:0000313|EMBL:AES85887.1})	T1.LowRFR.BGE016880-T1.HighRFR.BGE016880	0.000506761	-1.37173	down-regulated
TRINITY_DN7980_c0_g1	Lcu.2RBY.7g048890.1	(MAP3K-like kinase {ECO:0000313|EMBL:KEH16526.1}) (Uncharacterized protein {ECO:0000313|EnsemblPlants:KEH16526})	T1.LowRFR.BGE016880-T1.HighRFR.BGE016880	0.000841434	-1.54087	down-regulated
TRINITY_DN8868_c0_g1	Lcu.2RBY.7g050010.1	(LRR receptor-like kinase {ECO:0000313|EMBL:KEH31489.1}) (Uncharacterized protein {ECO:0000313|EnsemblPlants:KEH31489})	T1.LowRFR.BGE016880-T1.HighRFR.BGE016880	4.71e-06	-1.11075	down-regulated
TRINITY_DN47776_c0_g1	Lcu.2RBY.7g051920.1	(Uncharacterized protein {ECO:0000313|EMBL:AES90757.1	T1.LowRFR.BGE016880-T1.HighRFR.BGE016880	8.39e-05	1.79114	up-regulated
TRINITY_DN41_c0_g1	Lcu.2RBY.7g053920.1	(Beta-amylase {ECO:0000313|EMBL:KEH31589.1}) (Uncharacterized protein {ECO:0000313|EnsemblPlants:KEH31589})	T1.LowRFR.BGE016880-T1.HighRFR.BGE016880	1.72e-05	1.27531	up-regulated
TRINITY_DN58092_c0_g1	Lcu.2RBY.7g054840.1	(Ethylene response factor 11 {ECO:0000313|EMBL:AEQ64867.1})	T1.LowRFR.BGE016880-T1.HighRFR.BGE016880	0.0444872	-1.55086	down-regulated
TRINITY_DN12954_c0_g2	Lcu.2RBY.7g055750.1	(Eukaryotic aspartyl protease family protein {ECO:0000313|EMBL:AES90915.1}) (Uncharacterized protein {ECO:0000313|EnsemblPlants:AES90915})	T1.LowRFR.BGE016880-T1.HighRFR.BGE016880	0.0270965	-2.78785	down-regulated
TRINITY_DN27765_c0_g1	Lcu.2RBY.7g056280.1	(Peptide/nitrate transporter {ECO:0000313|EMBL:AES90949.1}) (Uncharacterized protein {ECO:0000313|EnsemblPlants:AES90949})	T1.LowRFR.BGE016880-T1.HighRFR.BGE016880	0.0331109	-1.70154	down-regulated
TRINITY_DN3063_c0_g1	Lcu.2RBY.7g056470.1	(Protein YABBY 5 {ECO:0000313|EMBL:KHN09788.1})	T1.LowRFR.BGE016880-T1.HighRFR.BGE016880	0.0469828	-1.14049	down-regulated
TRINITY_DN7334_c0_g4	Lcu.2RBY.7g056560.1	(Transcription factor {ECO:0000313|EMBL:AES90959.1}) (Uncharacterized protein {ECO:0000313|EnsemblPlants:AES90959})	T1.LowRFR.BGE016880-T1.HighRFR.BGE016880	0.0138718	1.27768	up-regulated
TRINITY_DN9238_c0_g1	Lcu.2RBY.7g057140.1	(Subtilisin-like serine protease {ECO:0000313|EMBL:KEH31683.1}) (Uncharacterized protein {ECO:0000313|EnsemblPlants:KEH31683})	T1.LowRFR.BGE016880-T1.HighRFR.BGE016880	0.0138793	1.06083	up-regulated
TRINITY_DN3550_c0_g1	Lcu.2RBY.7g057480.1	(GRAS family transcription factor {ECO:0000313|EMBL:KEH31708.1}) (Uncharacterized protein {ECO:0000313|EnsemblPlants:KEH31708})	T1.LowRFR.BGE016880-T1.HighRFR.BGE016880	0.0313123	-1.97857	down-regulated
TRINITY_DN7748_c0_g1	Lcu.2RBY.7g058200.1	(NOP56-like pre RNA processing ribonucleoprotein {ECO:0000313|EMBL:AES91058.1}) (Uncharacterized protein {ECO:0000313|EMBL:AFK48590.1	T1.LowRFR.BGE016880-T1.HighRFR.BGE016880	0.0481674	-1.34003	down-regulated
TRINITY_DN11170_c0_g1	Lcu.2RBY.7g058730.1	Pectate lyase {ECO:0000256|RuleBase:RU361123} (4.2.2.2 {ECO:0000256|RuleBase:RU361123})	T1.LowRFR.BGE016880-T1.HighRFR.BGE016880	0.00454036	1.14843	up-regulated
TRINITY_DN3922_c0_g1	Lcu.2RBY.7g058840.1	(BTB/POZ and TAZ domain protein {ECO:0000313|EMBL:AES91088.1}) (Uncharacterized protein {ECO:0000313|EnsemblPlants:AES91088})	T1.LowRFR.BGE016880-T1.HighRFR.BGE016880	0.00899758	-1.24514	down-regulated
TRINITY_DN14821_c0_g2	Lcu.2RBY.7g060190.1	(Sec14p-like phosphatidylinositol transfer family protein {ECO:0000313|EMBL:KEH31814.1}) (Uncharacterized protein {ECO:0000313|EnsemblPlants:KEH31814})	T1.LowRFR.BGE016880-T1.HighRFR.BGE016880	0.00417787	1.26809	up-regulated
TRINITY_DN7050_c0_g1	Lcu.2RBY.7g061040.1	(Dynein light chain {ECO:0000313|EMBL:BAD99112.1})	T1.LowRFR.BGE016880-T1.HighRFR.BGE016880	0.000149102	-1.08811	down-regulated
TRINITY_DN5105_c0_g1	Lcu.2RBY.7g061460.1	(Delta-1-pyrroline-5-carboxylate dehydrogenase {ECO:0000313|EMBL:AES91213.1}) (Uncharacterized protein {ECO:0000313|EnsemblPlants:AES91213})	T1.LowRFR.BGE016880-T1.HighRFR.BGE016880	3.18e-08	1.33625	up-regulated
TRINITY_DN18447_c0_g2	Lcu.2RBY.7g062020.1	(Uncharacterized protein {ECO:0000313|EMBL:KRH56908.1	T1.LowRFR.BGE016880-T1.HighRFR.BGE016880	0.0436923	-2.25177	down-regulated
TRINITY_DN5895_c0_g1	Lcu.2RBY.7g062140.1	(NAC transcription factor-like protein {ECO:0000313|EMBL:KEH31941.1}) (Uncharacterized protein {ECO:0000313|EnsemblPlants:KEH31941})	T1.LowRFR.BGE016880-T1.HighRFR.BGE016880	0.0289278	-1.12794	down-regulated
TRINITY_DN22132_c0_g4	Lcu.2RBY.7g063330.1	LcFULb FRUITFULL (FUL) like gene	T1.LowRFR.BGE016880-T1.HighRFR.BGE016880	1.54e-05	1.89657	up-regulated
TRINITY_DN52777_c0_g1	Lcu.2RBY.7g063350.1	(Adenine nucleotide alpha hydrolase superfamily protein {ECO:0000313|EMBL:KEH32049.1}) (Uncharacterized protein {ECO:0000313|EnsemblPlants:KEH32049})	T1.LowRFR.BGE016880-T1.HighRFR.BGE016880	0.0361412	-2.36614	down-regulated
TRINITY_DN9729_c0_g2	Lcu.2RBY.7g064200.1	(DUF936 family protein {ECO:0000313|EMBL:KEH32094.1}) (Uncharacterized protein {ECO:0000313|EnsemblPlants:KEH32094})	T1.LowRFR.BGE016880-T1.HighRFR.BGE016880	0.00810371	-1.47703	down-regulated
TRINITY_DN9353_c0_g1	Lcu.2RBY.7g064270.1	(Uncharacterized protein {ECO:0000313|EnsemblPlants:ONIVA06G03820.1})	T1.LowRFR.BGE016880-T1.HighRFR.BGE016880	0.000722566	-4.60784	down-regulated
TRINITY_DN10739_c0_g1	Lcu.2RBY.7g064640.1	(Plant/MSJ11-3 protein	T1.LowRFR.BGE016880-T1.HighRFR.BGE016880	0.00865081	-1.86938	down-regulated
TRINITY_DN19667_c0_g1	Lcu.2RBY.7g065220.1	(Ethylene response factor {ECO:0000313|EMBL:AES91534.1}) (Uncharacterized protein {ECO:0000313|EnsemblPlants:AES91534})	T1.LowRFR.BGE016880-T1.HighRFR.BGE016880	0.034133	1.61008	up-regulated
TRINITY_DN18257_c0_g1	Lcu.2RBY.7g068590.1	Glycosyltransferase {ECO:0000256|RuleBase:RU362057} (2.4.1.- {ECO:0000256|RuleBase:RU362057})	T1.LowRFR.BGE016880-T1.HighRFR.BGE016880	0.0438602	-1.17221	down-regulated
TRINITY_DN9841_c0_g1	Lcu.2RBY.7g069200.1	CASP-like protein {ECO:0000256|RuleBase:RU361233}	T1.LowRFR.BGE016880-T1.HighRFR.BGE016880	0.0064043	-1.51474	down-regulated
TRINITY_DN4375_c0_g3	Lcu.2RBY.7g069940.1	(Uncharacterized protein {ECO:0000313|EMBL:AES91885.1	T1.LowRFR.BGE016880-T1.HighRFR.BGE016880	0.00810807	-1.14922	down-regulated
TRINITY_DN3161_c0_g1	Lcu.2RBY.7g069960.1	(Glyoxysomal fatty acid beta-oxidation MFP-A protein {ECO:0000313|EMBL:AES91892.2}) (Uncharacterized protein {ECO:0000313|EnsemblPlants:AES91892})	T1.LowRFR.BGE016880-T1.HighRFR.BGE016880	0.000927656	-1.0355	down-regulated
TRINITY_DN5734_c0_g1	Lcu.2RBY.7g070240.1	(Pumilio-like protein {ECO:0000313|EMBL:KEH32315.1}) (Uncharacterized protein {ECO:0000313|EnsemblPlants:KEH32315})	T1.LowRFR.BGE016880-T1.HighRFR.BGE016880	0.0135821	-1.76555	down-regulated
TRINITY_DN4351_c0_g1	Lcu.2RBY.7g071120.1	(Fip1 motif protein {ECO:0000313|EMBL:AES91970.1}) (Uncharacterized protein {ECO:0000313|EnsemblPlants:AES91970})	T1.LowRFR.BGE016880-T1.HighRFR.BGE016880	0.010625	-2.12626	down-regulated
TRINITY_DN14340_c0_g1	Lcu.2RBY.7g071140.1	(Plant invertase/pectin methylesterase inhibitor {ECO:0000313|EMBL:AES92008.1}) (Uncharacterized protein {ECO:0000313|EMBL:AFK46179.1	T1.LowRFR.BGE016880-T1.HighRFR.BGE016880	0.0259609	1.20312	up-regulated
TRINITY_DN7072_c6_g1	Lcu.2RBY.7g071470.1	hypothetical protein	T1.LowRFR.BGE016880-T1.HighRFR.BGE016880	0.0181001	-1.12393	down-regulated
TRINITY_DN7985_c0_g1	Lcu.2RBY.7g071570.1	Carboxypeptidase {ECO:0000256|RuleBase:RU361156} (3.4.16.- {ECO:0000256|RuleBase:RU361156})	T1.LowRFR.BGE016880-T1.HighRFR.BGE016880	0.0364166	-2.64891	down-regulated
TRINITY_DN3891_c0_g1	Lcu.2RBY.7g072230.1	(Uncharacterized protein {ECO:0000313|EMBL:AES92087.1	T1.LowRFR.BGE016880-T1.HighRFR.BGE016880	0.0425838	-1.18844	down-regulated
TRINITY_DN6409_c0_g1	Lcu.2RBY.7g074480.1	(Uncharacterized protein {ECO:0000313|EMBL:AFK37854.1})	T1.LowRFR.BGE016880-T1.HighRFR.BGE016880	9.41e-06	1.02706	up-regulated
TRINITY_DN46773_c0_g1	Lcu.2RBY.7g074850.1	(Uncharacterized protein {ECO:0000313|EMBL:AFK36285.1})	T1.LowRFR.BGE016880-T1.HighRFR.BGE016880	0.0375605	-1.12171	down-regulated
TRINITY_DN6246_c0_g2	Lcu.2RBY.7g075310.1	(Flavonoid glucosyltransferase {ECO:0000313|EMBL:AES92363.2}) (Uncharacterized protein {ECO:0000313|EnsemblPlants:AES92363})	T1.LowRFR.BGE016880-T1.HighRFR.BGE016880	0.00222835	1.38366	up-regulated
TRINITY_DN5096_c0_g1	Lcu.2RBY.7g075380.1	Non-specific serine/threonine protein kinase {ECO:0000256|SAAS:SAAS00027859} (2.7.11.1 {ECO:0000256|SAAS:SAAS00027859})	T1.LowRFR.BGE016880-T1.HighRFR.BGE016880	0.000665344	-1.64918	down-regulated
TRINITY_DN1372_c0_g1	Lcu.2RBY.7g076330.1	(Putative uncharacterized protein {ECO:0000313|EMBL:ACU13655.1})	T1.LowRFR.BGE016880-T1.HighRFR.BGE016880	3.32e-05	1.08058	up-regulated
TRINITY_DN19663_c0_g1	Lcu.2RBY.7g077130.1	(Cullin-like protein {ECO:0000313|EMBL:KEH32282.1}) (Uncharacterized protein {ECO:0000313|EnsemblPlants:KEH32282})	T1.LowRFR.BGE016880-T1.HighRFR.BGE016880	0.0331029	-1.38093	down-regulated
TRINITY_DN31673_c0_g1	Lcu.2RBY.7g077930.1	(F-box and associated interaction domain protein {ECO:0000313|EMBL:AES92725.1}) (Uncharacterized protein {ECO:0000313|EnsemblPlants:AES92725})	T1.LowRFR.BGE016880-T1.HighRFR.BGE016880	0.0311878	-1.09518	down-regulated
TRINITY_DN11488_c0_g1	Lcu.2RBY.7g078340.1	ATP-dependent 6-phosphofructokinase {ECO:0000256|HAMAP-Rule:MF_03186} (ATP-PFK {ECO:0000256|HAMAP-Rule:MF_03186}) (Phosphofructokinase {ECO:0000256|HAMAP-Rule:MF_03186}) (2.7.1.11 {ECO:0000256|HAMAP-Rule:MF_03186}) (Phosphohexokinase {ECO:0000256|HAMAP-Rule:MF_03186})	T1.LowRFR.BGE016880-T1.HighRFR.BGE016880	0.0249898	-1.16119	down-regulated
TRINITY_DN19355_c0_g1	Lcu.2RBY.7g078420.1	(Homeobox/lipid-binding domain protein {ECO:0000313|EMBL:KEH32729.1}) (Uncharacterized protein {ECO:0000313|EnsemblPlants:KEH32729})	T1.LowRFR.BGE016880-T1.HighRFR.BGE016880	0.00546064	2.15256	up-regulated
TRINITY_DN4241_c0_g1	Lcu.2RBY.L000020.1	(Four ACT domain ACT domain protein which protein {ECO:0000313|EMBL:AES97222.1}) (Uncharacterized protein {ECO:0000313|EnsemblPlants:AES97222})	T1.LowRFR.BGE016880-T1.HighRFR.BGE016880	0.000841434	-1.11884	down-regulated
TRINITY_DN16298_c0_g1	Lcu.2RBY.L000070.1	hypothetical protein	T1.LowRFR.BGE016880-T1.HighRFR.BGE016880	0.0158539	-1.57712	down-regulated
TRINITY_DN5584_c0_g2	Lcu.2RBY.L001170.1	(Transcription factor bHLH122-like protein {ECO:0000313|EMBL:AES69341.2}) (Uncharacterized protein {ECO:0000313|EnsemblPlants:AES69341})	T1.LowRFR.BGE016880-T1.HighRFR.BGE016880	0.00738009	-1.36602	down-regulated
TRINITY_DN2048_c1_g1	Lcu.2RBY.L001190.1	(Uncharacterized protein {ECO:0000313|EMBL:KRH11702.1	T1.LowRFR.BGE016880-T1.HighRFR.BGE016880	0.033605	1.25836	up-regulated
TRINITY_DN28342_c0_g1	Lcu.2RBY.L001380.1	(Uncharacterized protein {ECO:0000313|EMBL:KRH23765.1	T1.LowRFR.BGE016880-T1.HighRFR.BGE016880	0.0338548	1.67671	up-regulated
TRINITY_DN7986_c0_g4	Lcu.2RBY.L001390.1	(Uncharacterized protein {ECO:0000313|EMBL:KRH23763.1	T1.LowRFR.BGE016880-T1.HighRFR.BGE016880	0.00073621	1.22668	up-regulated
TRINITY_DN2385_c0_g1	Lcu.2RBY.L005010.1	Xyloglucan endotransglucosylase/hydrolase {ECO:0000256|RuleBase:RU361120} (2.4.1.207 {ECO:0000256|RuleBase:RU361120})	T1.LowRFR.BGE016880-T1.HighRFR.BGE016880	0.0497591	-1.33372	down-regulated
TRINITY_DN4934_c0_g1	Lcu.2RBY.L005440.1	(Ribosomal methyltransferase {ECO:0000313|EMBL:AET02450.2}) (Uncharacterized protein {ECO:0000313|EnsemblPlants:AET02450})	T1.LowRFR.BGE016880-T1.HighRFR.BGE016880	0.0073051	-1.42451	down-regulated
TRINITY_DN806_c0_g1	Lcu.2RBY.L005830.1	(KDPG and KHG aldolase {ECO:0000313|EMBL:ABN08950.1}) (Uncharacterized protein {ECO:0000313|EnsemblPlants:AES77355})	T1.LowRFR.BGE016880-T1.HighRFR.BGE016880	0.0355812	1.01445	up-regulated
TRINITY_DN12930_c0_g3	Lcu.2RBY.L006980.1	(ATP synthase beta subunit {ECO:0000313|EMBL:AAL37108.1}) (Fragment)	T1.LowRFR.BGE016880-T1.HighRFR.BGE016880	9.37e-07	1.28106	up-regulated
TRINITY_DN22430_c0_g2	Lcu.2RBY.L008000.1	(Uncharacterized protein {ECO:0000313|EMBL:AES74646.1	T1.LowRFR.BGE016880-T1.HighRFR.BGE016880	0.00222835	2.77912	up-regulated
TRINITY_DN59578_c0_g1	Lcu.2RBY.L008330.1	(Fasciclin-like arabinogalactan protein {ECO:0000313|EMBL:KEH39201.1}) (Uncharacterized protein {ECO:0000313|EnsemblPlants:KEH39201})	T1.LowRFR.BGE016880-T1.HighRFR.BGE016880	0.0243167	1.08333	up-regulated
TRINITY_DN10084_c0_g3	Lcu.2RBY.L010470.1	hypothetical protein	T1.LowRFR.BGE016880-T1.HighRFR.BGE016880	0.0433409	-1.59324	down-regulated
TRINITY_DN15998_c0_g1	Lcu.2RBY.L010680.1	hypothetical protein	T1.LowRFR.BGE016880-T1.HighRFR.BGE016880	0.0499067	4.7464	up-regulated
TRINITY_DN31452_c0_g1	Lcu.2RBY.L010770.1	(Uncharacterized protein {ECO:0000313|EMBL:CEG35069.1})	T1.LowRFR.BGE016880-T1.HighRFR.BGE016880	0.0258291	2.99059	up-regulated
TRINITY_DN6140_c0_g2	Lcu.2RBY.L010800.1	(Uncharacterized protein {ECO:0000313|EMBL:AFK39619.1})	T1.LowRFR.BGE016880-T1.HighRFR.BGE016880	0.0493724	3.24656	up-regulated
TRINITY_DN10189_c0_g1	Lcu.2RBY.L011190.1	(Triacylglycerol lipase-like protein {ECO:0000313|EMBL:KEH24656.1}) (Uncharacterized protein {ECO:0000313|EnsemblPlants:KEH24656})	T1.LowRFR.BGE016880-T1.HighRFR.BGE016880	9.41e-06	-4.16958	down-regulated
TRINITY_DN33910_c0_g1	Lcu.2RBY.L012520.1	(Plant organelle RNA recognition domain protein {ECO:0000313|EMBL:KEH26074.1}) (Uncharacterized protein {ECO:0000313|EnsemblPlants:KEH26074})	T1.LowRFR.BGE016880-T1.HighRFR.BGE016880	0.0433842	-1.38316	down-regulated
TRINITY_DN5772_c0_g2	Lcu.2RBY.L012990.1	(Glucan endo-1	T1.LowRFR.BGE016880-T1.HighRFR.BGE016880	0.0108553	-1.86005	down-regulated
TRINITY_DN40433_c0_g1	Lcu.2RBY.L013420.1	(Uncharacterized protein {ECO:0000313|EMBL:AES67300.1	T1.LowRFR.BGE016880-T1.HighRFR.BGE016880	0.0248979	-1.06977	down-regulated
TRINITY_DN12940_c2_g1	Lcu.2RBY.L015820.1	Spermidine synthase 2 (SPDSY 2) (2.5.1.16) (Putrescine aminopropyltransferase 2)	T1.LowRFR.BGE016880-T1.HighRFR.BGE016880	0.0168075	1.11395	up-regulated
TRINITY_DN12263_c0_g3	Lcu.2RBY.L018990.1	hypothetical protein	T1.LowRFR.BGE016880-T1.HighRFR.BGE016880	0.0014252	-2.04211	down-regulated
TRINITY_DN5462_c0_g1	Lcu.2RBY.L020360.1	(Salt tolerance-like protein {ECO:0000313|EMBL:AES59602.1}) (Uncharacterized protein {ECO:0000313|EMBL:AFK42880.1	T1.LowRFR.BGE016880-T1.HighRFR.BGE016880	0.00999995	-1.27331	down-regulated
TRINITY_DN53926_c0_g1	Lcu.2RBY.L021310.1	(RPA 70kDa subunit {ECO:0000313|EMBL:AAQ23194.1})	T1.LowRFR.BGE016880-T1.HighRFR.BGE016880	0.00536801	1.2666	up-regulated

## Sheet: BGE_DEG_LowHigh
target	BGE_DEG_Lc2.0_gene	BGE_DEG_Lc2.0_gene_des	contrast	adj.pval	log2FC	up.down
TRINITY_DN2887_c0_g1	Lcu.2RBY.1g000380.1	(Transmembrane protein putative {ECO:0000313|EMBL:AET01021.1}) (Uncharacterized protein {ECO:0000313|EnsemblPlants:AET01021})	Low-High	0.0165216	-1.34138	down-regulated
TRINITY_DN15843_c0_g1	Lcu.2RBY.1g001010.1	(Uncharacterized protein {ECO:0000313|EMBL:KEH28473.1	Low-High	0.0097792	1.70855	up-regulated
TRINITY_DN634_c0_g2	Lcu.2RBY.1g005390.1	(Transmembrane amino acid transporter family protein {ECO:0000313|EMBL:KEH40510.1}) (Uncharacterized protein {ECO:0000313|EnsemblPlants:KEH40510})	Low-High	0.00389061	-1.00196	down-regulated
TRINITY_DN2941_c0_g1	Lcu.2RBY.1g006460.1	(Polyketide cyclase/dehydrase and lipid transporter {ECO:0000313|EMBL:KEH40554.1}) (Uncharacterized protein {ECO:0000313|EMBL:AFK49330.1	Low-High	0.000148048	-1.64752	down-regulated
TRINITY_DN6872_c0_g2	Lcu.2RBY.1g008400.1	(Organic cation/carnitine transporter {ECO:0000313|EMBL:AES87562.2}) (Uncharacterized protein {ECO:0000313|EnsemblPlants:AES87562})	Low-High	0.00501228	-1.74532	down-regulated
TRINITY_DN40966_c0_g1	Lcu.2RBY.1g009540.1	(Ethylene response factor 8 {ECO:0000313|EMBL:AEQ64868.1})	Low-High	4.42e-05	-1.05996	down-regulated
TRINITY_DN8809_c0_g1	Lcu.2RBY.1g026630.1	Peroxidase {ECO:0000256|RuleBase:RU362060	Low-High	0.0104398	-1.46928	down-regulated
TRINITY_DN18649_c0_g1	Lcu.2RBY.1g030450.1	(Harpin-induced-like protein {ECO:0000313|EMBL:KEH41914.1}) (Uncharacterized protein {ECO:0000313|EnsemblPlants:KEH41914})	Low-High	0.0255356	1.50109	up-regulated
TRINITY_DN15331_c2_g2	Lcu.2RBY.1g035940.1	(Cysteine-rich receptor-like protein kinase {ECO:0000313|EMBL:AES85101.1})	Low-High	0.0164912	-1.35596	down-regulated
TRINITY_DN29102_c0_g2	Lcu.2RBY.1g037420.1	Amine oxidase {ECO:0000256|RuleBase:RU000672} (1.4.3.- {ECO:0000256|RuleBase:RU000672})	Low-High	0.0388163	1.04303	up-regulated
TRINITY_DN986_c1_g1	Lcu.2RBY.1g040350.1	LcAGL6/13d AGAMOUS 6/ AGAMOUS 13 like gene. Chickpea NCBI GeneID 101488623	Low-High	1.12e-09	3.05435	up-regulated
TRINITY_DN2841_c0_g2	Lcu.2RBY.1g040350.1	LcAGL6/13d AGAMOUS 6/ AGAMOUS 13 like gene. Chickpea NCBI GeneID 101488623	Low-High	7.57e-07	2.44079	up-regulated
TRINITY_DN13248_c0_g1	Lcu.2RBY.1g041850.1	(Uncharacterized protein {ECO:0000313|EMBL:AFK34890.1})	Low-High	0.041086	-1.02831	down-regulated
TRINITY_DN13417_c0_g1	Lcu.2RBY.1g043480.1	(EF hand calcium-binding family protein {ECO:0000313|EMBL:AET03254.1}) (Uncharacterized protein {ECO:0000313|EnsemblPlants:AET03254})	Low-High	0.0048055	1.01761	up-regulated
TRINITY_DN1120_c0_g1	Lcu.2RBY.1g043930.1	(Putative uncharacterized protein {ECO:0000313|EMBL:EFJ24090.1})	Low-High	0.000210014	-1.08154	down-regulated
TRINITY_DN187_c0_g2	Lcu.2RBY.1g045260.1	Glycosyltransferase {ECO:0000256|RuleBase:RU362057} (2.4.1.- {ECO:0000256|RuleBase:RU362057})	Low-High	0.000934261	-2.18534	down-regulated
TRINITY_DN3340_c0_g1	Lcu.2RBY.1g045760.1	(CDPK adapter protein putative {ECO:0000313|EMBL:KEH43867.1}) (Uncharacterized protein {ECO:0000313|EnsemblPlants:KEH43867})	Low-High	0.00232998	-1.03497	down-regulated
TRINITY_DN60006_c0_g1	Lcu.2RBY.1g046000.1	(Uncharacterized protein {ECO:0000313|EMBL:KEH43563.1	Low-High	0.00307187	2.19618	up-regulated
TRINITY_DN18855_c0_g1	Lcu.2RBY.1g048220.1	(ABA induced plasma membrane protein {ECO:0000313|EMBL:KEH43462.1}) (Uncharacterized protein {ECO:0000313|EnsemblPlants:KEH43462})	Low-High	0.00710119	1.13927	up-regulated
TRINITY_DN8883_c0_g1	Lcu.2RBY.1g049420.1	(Cytochrome P450 monooxygenase CYP76X2 {ECO:0000313|EMBL:ABC59105.1}) (Fragment)	Low-High	4.42e-05	-1.03899	down-regulated
TRINITY_DN544_c0_g1	Lcu.2RBY.1g049680.1	Non-seed lectin (Precursor)	Low-High	6.71e-08	1.25993	up-regulated
TRINITY_DN58752_c0_g1	Lcu.2RBY.1g057220.1	(Uncharacterized protein {ECO:0000313|EMBL:AFK44111.1	Low-High	0.00190665	-1.11611	down-regulated
TRINITY_DN32006_c0_g1	Lcu.2RBY.1g060610.1	(P-loop nucleoside triphosphate hydrolase superfamily protein {ECO:0000313|EMBL:KEH42828.1}) (Uncharacterized protein {ECO:0000313|EnsemblPlants:KEH42828})	Low-High	0.00607923	1.65699	up-regulated
TRINITY_DN13751_c4_g1	Lcu.2RBY.1g061660.1	Long-chain-alcohol oxidase {ECO:0000256|PIRNR:PIRNR028937} (1.1.3.20 {ECO:0000256|PIRNR:PIRNR028937})	Low-High	0.000694914	1.14979	up-regulated
TRINITY_DN12496_c0_g1	Lcu.2RBY.1g062250.1	(Sieve element occlusion b {ECO:0000313|EMBL:ADN32807.1}) (Sieve element occlusion protein {ECO:0000313|EMBL:AES61014.1}) (Uncharacterized protein {ECO:0000313|EnsemblPlants:AES61014})	Low-High	0.000295188	-2.02592	down-regulated
TRINITY_DN58649_c0_g1	Lcu.2RBY.1g063710.1	Basic helix-loop-helix protein A	Low-High	0.0411002	-1.24136	down-regulated
TRINITY_DN9454_c0_g1	Lcu.2RBY.1g064630.1	(Histone-arginine methyltransferase	Low-High	0.00782199	-1.1852	down-regulated
TRINITY_DN15409_c0_g1	Lcu.2RBY.1g066870.1	Auxin-induced protein {ECO:0000256|RuleBase:RU004549}	Low-High	0.000139083	1.12556	up-regulated
TRINITY_DN52729_c0_g1	Lcu.2RBY.1g071390.1	(Plant basic secretory protein (BSP) family protein {ECO:0000313|EMBL:KEH44066.1}) (Uncharacterized protein {ECO:0000313|EMBL:AFK40641.1	Low-High	0.00347518	-1.07411	down-regulated
TRINITY_DN4583_c0_g1	Lcu.2RBY.1g072140.1	(Uncharacterized protein {ECO:0000313|EMBL:KRH35794.1	Low-High	0.0113729	-1.19499	down-regulated
TRINITY_DN41398_c0_g1	Lcu.2RBY.1g073690.1	(Uncharacterized protein {ECO:0000313|EMBL:KEH44214.1	Low-High	0.000268751	2.44042	up-regulated
TRINITY_DN14758_c0_g1	Lcu.2RBY.2g001210.1	(Auxin-induced 5NG4-like protein {ECO:0000313|EMBL:AES63366.1}) (Uncharacterized protein {ECO:0000313|EnsemblPlants:AES63366})	Low-High	0.0188818	-1.09257	down-regulated
TRINITY_DN19064_c1_g3	Lcu.2RBY.2g001380.1	(GT2 {ECO:0000313|EMBL:ACT34897.1}) (UDP-glucosyltransferase family protein {ECO:0000313|EMBL:AES63394.1}) (Uncharacterized protein {ECO:0000313|EnsemblPlants:AES63394})	Low-High	0.0200261	-1.11421	down-regulated
TRINITY_DN34244_c0_g1	Lcu.2RBY.2g002530.1	(LRR receptor-like kinase family protein {ECO:0000313|EMBL:AES63597.1}) (Uncharacterized protein {ECO:0000313|EnsemblPlants:AES63597})	Low-High	0.000252263	-1.06218	down-regulated
TRINITY_DN36028_c0_g1	Lcu.2RBY.2g003580.1	hypothetical protein	Low-High	0.00212757	1.09338	up-regulated
TRINITY_DN11546_c1_g1	Lcu.2RBY.2g004060.1	(Pentatricopeptide (PPR) repeat protein {ECO:0000313|EMBL:AES60016.1}) (Uncharacterized protein {ECO:0000313|EnsemblPlants:AES60016})	Low-High	0.0103598	-1.21382	down-regulated
TRINITY_DN2340_c0_g1	Lcu.2RBY.2g004600.1	LcSPL3a	Low-High	4.86e-05	-2.72427	down-regulated
TRINITY_DN18921_c0_g1	Lcu.2RBY.2g006160.1	(Peroxisomal targeting signal type 2 receptor {ECO:0000313|EMBL:KEH36597.1}) (Uncharacterized protein {ECO:0000313|EnsemblPlants:KEH36597})	Low-High	0.00437776	-1.25759	down-regulated
TRINITY_DN32497_c0_g1	Lcu.2RBY.2g006250.1	(LRR receptor-like serine/threonine-protein kinase GSO1 {ECO:0000313|EMBL:AES83942.1})	Low-High	0.0091263	-1.31222	down-regulated
TRINITY_DN6676_c0_g1	Lcu.2RBY.2g007620.1	hypothetical protein	Low-High	0.000321911	1.08805	up-regulated
TRINITY_DN20828_c0_g1	Lcu.2RBY.2g009150.1	(Adenylate isopentenyltransferase {ECO:0000313|EMBL:BAE75939.1}) (2.5.1.27 {ECO:0000313|EMBL:BAE75939.1})	Low-High	0.00387327	-1.22278	down-regulated
TRINITY_DN1066_c0_g1	Lcu.2RBY.2g009720.1	(Myb transcription factor {ECO:0000313|EMBL:KEH36848.1}) (Uncharacterized protein {ECO:0000313|EnsemblPlants:KEH36848})	Low-High	3.18e-13	2.82755	up-regulated
TRINITY_DN39796_c0_g1	Lcu.2RBY.2g010350.1	(PPR containing plant-like protein {ECO:0000313|EMBL:KEH36915.1}) (Uncharacterized protein {ECO:0000313|EnsemblPlants:KEH36915})	Low-High	0.0312998	-1.07365	down-regulated
TRINITY_DN10774_c0_g1	Lcu.2RBY.2g012070.1	(Uncharacterized protein {ECO:0000313|EMBL:KHN14404.1}) (Fragment)	Low-High	0.010226	-1.03171	down-regulated
TRINITY_DN2315_c2_g2	Lcu.2RBY.2g015430.1	(Uncharacterized protein {ECO:0000313|EMBL:AFK35708.1})	Low-High	0.00567485	-1.49128	down-regulated
TRINITY_DN59665_c0_g1	Lcu.2RBY.2g015940.1	(Uncharacterized protein {ECO:0000313|EMBL:AES65014.1	Low-High	0.00361449	-1.26595	down-regulated
TRINITY_DN41865_c0_g1	Lcu.2RBY.2g016810.1	ABA-responsive protein ABR17	Low-High	0.00279173	-1.44719	down-regulated
TRINITY_DN324_c0_g2	Lcu.2RBY.2g017120.1	(Topless-like protein {ECO:0000313|EMBL:AES91919.2}) (Uncharacterized protein {ECO:0000313|EnsemblPlants:AES91919})	Low-High	2.89e-07	-1.67187	down-regulated
TRINITY_DN13591_c0_g1	Lcu.2RBY.2g017280.1	(Uncharacterized protein {ECO:0000313|EMBL:AFK36443.1})	Low-High	0.000623389	1.08886	up-regulated
TRINITY_DN31320_c0_g1	Lcu.2RBY.2g017960.1	(Multidrug resistance protein ABC transporter family protein {ECO:0000313|EMBL:KEH37259.1}) (Uncharacterized protein {ECO:0000313|EnsemblPlants:KEH37259})	Low-High	0.0153507	1.13348	up-regulated
TRINITY_DN14261_c0_g1	Lcu.2RBY.2g021080.1	(Transcription factor/transcription regulator {ECO:0000313|EMBL:AES65207.1}) (Uncharacterized protein {ECO:0000313|EnsemblPlants:AES65207})	Low-High	0.000514515	1.0939	up-regulated
TRINITY_DN16966_c0_g1	Lcu.2RBY.2g021490.1	(OSBP(Oxysterol-binding protein)-related protein 4C {ECO:0000313|EMBL:AES65297.2}) (Uncharacterized protein {ECO:0000313|EnsemblPlants:AES65297})	Low-High	0.000562604	1.1967	up-regulated
TRINITY_DN6691_c0_g1	Lcu.2RBY.2g021850.1	DNA ligase {ECO:0000256|RuleBase:RU000617} (6.5.1.1 {ECO:0000256|RuleBase:RU000617})	Low-High	2.69e-05	1.051	up-regulated
TRINITY_DN4194_c0_g4	Lcu.2RBY.2g021910.1	(Transcription factor {ECO:0000313|EMBL:AES65328.1}) (Uncharacterized protein {ECO:0000313|EnsemblPlants:AES65328})	Low-High	0.00936619	-1.04672	down-regulated
TRINITY_DN16_c0_g1	Lcu.2RBY.2g022570.1	(Type 2 acyl-CoA diacylglycerol acyltransferase {ECO:0000313|EMBL:AET03523.2}) (Uncharacterized protein {ECO:0000313|EnsemblPlants:AET03523})	Low-High	0.000170982	-1.28231	down-regulated
TRINITY_DN11356_c0_g1	Lcu.2RBY.2g022960.1	Beta-galactosidase {ECO:0000256|RuleBase:RU000675} (3.2.1.23 {ECO:0000256|RuleBase:RU000675})	Low-High	0.0130696	1.0896	up-regulated
TRINITY_DN17019_c0_g1	Lcu.2RBY.2g023420.1	(Cytokinin oxidase/dehydrogenase-like protein {ECO:0000313|EMBL:AES65435.1}) (FAD linked oxidase	Low-High	0.0338027	1.12086	up-regulated
TRINITY_DN35783_c0_g1	Lcu.2RBY.2g024080.1	(Chitinase {ECO:0000313|EMBL:KEH37516.1}) (Uncharacterized protein {ECO:0000313|EnsemblPlants:KEH37516})	Low-High	0.00212757	-1.40116	down-regulated
TRINITY_DN40275_c0_g1	Lcu.2RBY.2g025700.1	(Plant invertase/pectin methylesterase inhibitor {ECO:0000313|EMBL:KEH37631.1}) (Uncharacterized protein {ECO:0000313|EnsemblPlants:KEH37631})	Low-High	0.000240848	1.23756	up-regulated
TRINITY_DN8229_c0_g1	Lcu.2RBY.2g037160.1	LcGA20oxC	Low-High	1.48e-07	3.39954	up-regulated
TRINITY_DN2841_c1_g1	Lcu.2RBY.2g037240.1	LcAGL6/13c AGAMOUS 6/ AGAMOUS 13 like gene. Chickpea NCBI GeneID 101491642	Low-High	2.2e-09	3.91298	up-regulated
TRINITY_DN6092_c0_g1	Lcu.2RBY.2g037900.1	(Putative DRE-binding protein DREB1 {ECO:0000313|EMBL:ABY78835.1})	Low-High	4.37e-05	-2.26768	down-regulated
TRINITY_DN10686_c0_g1	Lcu.2RBY.2g038000.1	(Dehydration-responsive element-binding protein 1B {ECO:0000313|EMBL:KEH26591.1}) (Uncharacterized protein {ECO:0000313|EnsemblPlants:KEH26591})	Low-High	0.0130209	-1.13625	down-regulated
TRINITY_DN10971_c0_g1	Lcu.2RBY.2g042760.1	(Alcohol acyltransferase {ECO:0000313|EMBL:KEH26169.1}) (Uncharacterized protein {ECO:0000313|EnsemblPlants:KEH26169})	Low-High	0.000874611	1.03133	up-regulated
TRINITY_DN6603_c0_g1	Lcu.2RBY.2g044900.1	(Putative uncharacterized protein {ECO:0000313|EMBL:EFJ35139.1})	Low-High	0.000116271	-1.30358	down-regulated
TRINITY_DN9989_c0_g1	Lcu.2RBY.2g045610.1	(Heat shock cognate 70 kDa-like protein {ECO:0000313|EMBL:KEH25731.1}) (Uncharacterized protein {ECO:0000313|EnsemblPlants:KEH25731})	Low-High	0.00194717	-2.08647	down-regulated
TRINITY_DN59189_c0_g1	Lcu.2RBY.2g049550.1	(EF hand calcium-binding family protein {ECO:0000313|EMBL:AES75041.1}) (Uncharacterized protein {ECO:0000313|EnsemblPlants:AES75041})	Low-High	0.0091263	-1.12097	down-regulated
TRINITY_DN19348_c0_g1	Lcu.2RBY.2g053200.1	LcSEP12b SEPALLATA1/SEPALLATA2 like gene. Chickpea NCBI GeneID 101508487	Low-High	0.000373562	2.87863	up-regulated
TRINITY_DN12934_c0_g1	Lcu.2RBY.2g058250.1	(Pathogen-inducible alpha-dioxygenase {ECO:0000313|EMBL:KEH24892.1}) (Uncharacterized protein {ECO:0000313|EnsemblPlants:KEH24892})	Low-High	8.32e-05	1.86778	up-regulated
TRINITY_DN10981_c0_g2	Lcu.2RBY.2g058520.1	(Uncharacterized protein {ECO:0000313|EMBL:AES80709.1	Low-High	0.0442778	2.54062	up-regulated
TRINITY_DN12893_c0_g1	Lcu.2RBY.2g063780.1	(Plastocyanin-like domain protein {ECO:0000313|EMBL:KEH16093.1}) (Uncharacterized protein {ECO:0000313|EnsemblPlants:KEH16093})	Low-High	0.00204114	-1.52918	down-regulated
TRINITY_DN19427_c0_g1	Lcu.2RBY.2g064300.1	(PPR containing plant-like protein {ECO:0000313|EMBL:KEH17497.1}) (Uncharacterized protein {ECO:0000313|EnsemblPlants:KEH17497})	Low-High	0.000427693	-1.0113	down-regulated
TRINITY_DN12092_c0_g1	Lcu.2RBY.2g070180.1	(PPR containing plant-like protein {ECO:0000313|EMBL:AES65841.1}) (Uncharacterized protein {ECO:0000313|EnsemblPlants:AES65841})	Low-High	0.0375646	-1.03365	down-regulated
TRINITY_DN9213_c0_g1	Lcu.2RBY.2g072810.1	(GH3 auxin-responsive promoter {ECO:0000313|EMBL:ABN09059.1}) (Indole-3-acetic acid-amido synthetase {ECO:0000313|EMBL:AES66797.1}) (Uncharacterized protein {ECO:0000313|EnsemblPlants:AES66797})	Low-High	0.000791024	-3.28859	down-regulated
TRINITY_DN14858_c0_g1	Lcu.2RBY.2g074840.1	(NAC transcription factor-like protein {ECO:0000313|EMBL:AES66224.1}) (NAC1 {ECO:0000313|EMBL:AEE99077.1}) (Uncharacterized protein {ECO:0000313|EnsemblPlants:AES66224})	Low-High	0.0189132	-1.10261	down-regulated
TRINITY_DN34739_c0_g1	Lcu.2RBY.2g075150.1	(Glutathione S-transferase	Low-High	0.000110345	1.2652	up-regulated
TRINITY_DN723_c0_g1	Lcu.2RBY.2g075820.1	(2OG-Fe(II) oxygenase family oxidoreductase {ECO:0000313|EMBL:KEH38517.1}) (Uncharacterized protein {ECO:0000313|EnsemblPlants:KEH38517})	Low-High	0.000107692	-1.1073	down-regulated
TRINITY_DN12371_c0_g1	Lcu.2RBY.2g077660.1	(Uncharacterized protein {ECO:0000313|EMBL:AES66533.1	Low-High	0.000117357	-1.9033	down-regulated
TRINITY_DN20909_c0_g1	Lcu.2RBY.2g077720.1	(Uncharacterized protein {ECO:0000313|EMBL:AES66534.1	Low-High	0.0451203	-1.14674	down-regulated
TRINITY_DN7135_c0_g2	Lcu.2RBY.2g080480.1	(DUF2921 family protein {ECO:0000313|EMBL:KEH38736.1}) (Uncharacterized protein {ECO:0000313|EnsemblPlants:KEH38736})	Low-High	0.00155019	-1.31653	down-regulated
TRINITY_DN8322_c0_g1	Lcu.2RBY.2g081320.1	(NAC transcription factor-like protein {ECO:0000313|EMBL:KEH38791.1}) (Uncharacterized protein {ECO:0000313|EnsemblPlants:KEH38791})	Low-High	8.48e-06	1.45795	up-regulated
TRINITY_DN12658_c0_g1	Lcu.2RBY.2g083770.1	(Phytosulfokine protein {ECO:0000313|EMBL:KEH38949.1}) (Uncharacterized protein {ECO:0000313|EnsemblPlants:KEH38949})	Low-High	0.0301913	-1.41333	down-regulated
TRINITY_DN32375_c0_g1	Lcu.2RBY.2g083880.1	(Stress responsive A/B barrel domain protein {ECO:0000313|EMBL:KEH38958.1}) (Uncharacterized protein {ECO:0000313|EMBL:AFK40582.1	Low-High	0.0115458	1.02421	up-regulated
TRINITY_DN7230_c0_g1	Lcu.2RBY.2g084170.1	Calcium-transporting ATPase {ECO:0000256|RuleBase:RU361146} (3.6.3.8 {ECO:0000256|RuleBase:RU361146})	Low-High	0.0001636	1.05291	up-regulated
TRINITY_DN12491_c0_g1	Lcu.2RBY.2g084480.1	(Pollen Ole e I family allergen {ECO:0000313|EMBL:AES67091.1}) (Uncharacterized protein {ECO:0000313|EnsemblPlants:AES67091})	Low-High	0.0210371	1.31094	up-regulated
TRINITY_DN30883_c0_g1	Lcu.2RBY.2g085210.1	(Uncharacterized protein {ECO:0000313|EMBL:KRH26690.1	Low-High	0.0102075	-1.55485	down-regulated
TRINITY_DN4549_c0_g1	Lcu.2RBY.2g085850.1	hypothetical protein	Low-High	0.00158214	-1.01573	down-regulated
TRINITY_DN8285_c0_g1	Lcu.2RBY.2g087790.1	(Uncharacterized protein {ECO:0000313|EnsemblPlants:KEH39052}) (Wound-responsive family protein {ECO:0000313|EMBL:KEH39052.1})	Low-High	0.0423339	1.58438	up-regulated
TRINITY_DN1377_c1_g2	Lcu.2RBY.2g087970.1	(Uncharacterized protein {ECO:0000313|EnsemblPlants:KEH39064}) (Wound-responsive family protein {ECO:0000313|EMBL:KEH39064.1})	Low-High	0.0121657	1.11851	up-regulated
TRINITY_DN5259_c2_g1	Lcu.2RBY.2g089190.1	(C2H2-like zinc finger protein	Low-High	0.0196938	-1.1602	down-regulated
TRINITY_DN17815_c0_g1	Lcu.2RBY.2g093960.1	(Epidermal patterning factor-like protein {ECO:0000313|EMBL:AES67831.1}) (Uncharacterized protein {ECO:0000313|EnsemblPlants:AES67831})	Low-High	0.00208932	1.78212	up-regulated
TRINITY_DN12774_c0_g1	Lcu.2RBY.2g096100.1	LcGA3oxBC	Low-High	0.000210014	-1.95135	down-regulated
TRINITY_DN14659_c0_g1	Lcu.2RBY.2g096400.1	(TPR repeat protein {ECO:0000313|EMBL:KEH39605.1}) (Uncharacterized protein {ECO:0000313|EnsemblPlants:KEH39605})	Low-High	0.0127754	2.38872	up-regulated
TRINITY_DN12932_c0_g1	Lcu.2RBY.3g000520.1	(Cellulose synthase-like protein D3 {ECO:0000313|EMBL:AES68287.1}) (Uncharacterized protein {ECO:0000313|EnsemblPlants:AES68287})	Low-High	0.0187132	-1.36718	down-regulated
TRINITY_DN16304_c0_g1	Lcu.2RBY.3g001570.1	(Glycoside hydrolase family 5 protein {ECO:0000313|EMBL:AES68505.1}) (Uncharacterized protein {ECO:0000313|EnsemblPlants:AES68505})	Low-High	0.00637698	-1.32249	down-regulated
TRINITY_DN29168_c0_g1	Lcu.2RBY.3g001860.1	(Soluble acid invertase FRUCT2 {ECO:0000313|EMBL:AES68467.2}) (Uncharacterized protein {ECO:0000313|EnsemblPlants:AES68467})	Low-High	0.0229835	-1.5955	down-regulated
TRINITY_DN8101_c0_g1	Lcu.2RBY.3g002320.1	(Derlin-2 protein {ECO:0000313|EMBL:KEH32845.1}) (Uncharacterized protein {ECO:0000313|EnsemblPlants:KEH32845})	Low-High	0.00148883	-1.30835	down-regulated
TRINITY_DN58721_c0_g1	Lcu.2RBY.3g002380.1	(Sugar porter (SP) family MFS transporter {ECO:0000313|EMBL:AES68429.1}) (Uncharacterized protein {ECO:0000313|EnsemblPlants:AES68429})	Low-High	0.0489264	-1.15422	down-regulated
TRINITY_DN11388_c0_g3	Lcu.2RBY.3g005030.1	Vicianin hydrolase {ECO:0000312|EMBL:ABD03937.1} (VH {ECO:0000303|PubMed:17548373}) (3.2.1.119) (Fragment) (Precursor)	Low-High	3.38e-08	-4.5857	down-regulated
TRINITY_DN59580_c0_g1	Lcu.2RBY.3g010780.1	hypothetical protein	Low-High	0.00324907	-1.87902	down-regulated
TRINITY_DN2566_c0_g1	Lcu.2RBY.3g012390.1	(Transcription factor radialis-like protein {ECO:0000313|EMBL:AES68669.1}) (Uncharacterized protein {ECO:0000313|EnsemblPlants:AES68669})	Low-High	0.00797988	-1.33052	down-regulated
TRINITY_DN14472_c0_g1	Lcu.2RBY.3g016660.1	(Flavonoid 3' 5' hydroxylase {ECO:0000313|EMBL:ADW66160.1})	Low-High	0.0179372	-1.83676	down-regulated
TRINITY_DN31016_c0_g1	Lcu.2RBY.3g018050.1	(HXXXD-type acyl-transferase family protein {ECO:0000313|EMBL:KEH33678.1}) (Uncharacterized protein {ECO:0000313|EnsemblPlants:KEH33678})	Low-High	0.0390773	-1.11698	down-regulated
TRINITY_DN8667_c1_g4	Lcu.2RBY.3g029190.1	(WRKY I type transcription factor 33 {ECO:0000313|EMBL:AKM20827.1})	Low-High	0.00713165	-1.01872	down-regulated
TRINITY_DN14516_c0_g1	Lcu.2RBY.3g032520.1	(Glutathione S-transferase	Low-High	0.0064637	-3.03798	down-regulated
TRINITY_DN9916_c0_g1	Lcu.2RBY.3g033740.1	Trehalose 6-phosphate phosphatase {ECO:0000256|RuleBase:RU361117} (3.1.3.12 {ECO:0000256|RuleBase:RU361117})	Low-High	0.000137302	-1.13105	down-regulated
TRINITY_DN5857_c0_g2	Lcu.2RBY.3g035370.1	(AP2 domain class transcription factor {ECO:0000313|EMBL:AES71317.1}) (Uncharacterized protein {ECO:0000313|EMBL:AFK46551.1	Low-High	0.000247019	1.30968	up-regulated
TRINITY_DN58885_c0_g1	Lcu.2RBY.3g035680.1	(Nodulin MtN21/EamA-like transporter family protein {ECO:0000313|EMBL:AES71304.1}) (Uncharacterized protein {ECO:0000313|EnsemblPlants:AES71304})	Low-High	0.0426625	-1.47719	down-regulated
TRINITY_DN7996_c0_g1	Lcu.2RBY.3g036690.1	(Uncharacterized protein {ECO:0000313|EMBL:KRH31193.1	Low-High	0.0264708	-1.04818	down-regulated
TRINITY_DN47630_c0_g1	Lcu.2RBY.3g037650.1	LcELF4a EARLY FLOWERING 4 like gene. Chickpea NCBI GeneID 101498412	Low-High	0.000481684	2.24682	up-regulated
TRINITY_DN32925_c0_g1	Lcu.2RBY.3g037650.1	LcELF4a EARLY FLOWERING 4 like gene. Chickpea NCBI GeneID 101498412	Low-High	0.000627275	1.83724	up-regulated
TRINITY_DN1183_c0_g2	Lcu.2RBY.3g037750.1	(Cytochrome P450 enzyme {ECO:0000313|EMBL:BAF56237.1})	Low-High	0.00498022	1.11624	up-regulated
TRINITY_DN9383_c0_g1	Lcu.2RBY.3g042960.1	Glycosyltransferase {ECO:0000256|RuleBase:RU362057} (2.4.1.- {ECO:0000256|RuleBase:RU362057})	Low-High	0.00637698	-1.63564	down-regulated
TRINITY_DN4395_c0_g1	Lcu.2RBY.3g044860.1	(Predicted protein {ECO:0000313|EMBL:EFH61743.1})	Low-High	0.00765959	-1.71935	down-regulated
TRINITY_DN6440_c0_g1	Lcu.2RBY.3g045080.1	(Metal ion-binding protein	Low-High	0.00036899	-1.46059	down-regulated
TRINITY_DN12929_c0_g1	Lcu.2RBY.3g046440.1	(Chalcone and stilbene synthase family protein {ECO:0000313|EMBL:AES71898.1}) (Uncharacterized protein {ECO:0000313|EnsemblPlants:AES71898})	Low-High	0.013255	-1.51249	down-regulated
TRINITY_DN2405_c0_g2	Lcu.2RBY.3g048910.1	(Uncharacterized protein {ECO:0000313|EMBL:AES72156.1	Low-High	0.000108842	-1.71415	down-regulated
TRINITY_DN4381_c0_g1	Lcu.2RBY.3g049140.1	(G protein coupled receptor {ECO:0000313|EMBL:AES72177.1}) (Uncharacterized protein {ECO:0000313|EnsemblPlants:AES72177})	Low-High	0.000735113	-1.33558	down-regulated
TRINITY_DN31871_c0_g1	Lcu.2RBY.3g050790.1	(Signal peptidase I family protein {ECO:0000313|EMBL:KEH35327.1}) (Uncharacterized protein {ECO:0000313|EnsemblPlants:KEH35327})	Low-High	0.0340353	-1.03664	down-regulated
TRINITY_DN13295_c0_g1	Lcu.2RBY.3g052770.1	Trehalose 6-phosphate phosphatase {ECO:0000256|RuleBase:RU361117} (3.1.3.12 {ECO:0000256|RuleBase:RU361117})	Low-High	0.0430484	1.22688	up-regulated
TRINITY_DN32425_c0_g1	Lcu.2RBY.3g055340.1	(Uncharacterized protein {ECO:0000313|EMBL:KEH35543.1	Low-High	0.00448762	-1.58409	down-regulated
TRINITY_DN19454_c0_g1	Lcu.2RBY.3g055690.1	Peroxidase {ECO:0000256|RuleBase:RU362060	Low-High	1.03e-08	-1.30364	down-regulated
TRINITY_DN14720_c0_g1	Lcu.2RBY.3g055990.1	(Uncharacterized protein {ECO:0000313|EnsemblPlants:AES72749}) (WRKY family transcription factor {ECO:0000313|EMBL:AES72749.2})	Low-High	0.0493336	-1.06668	down-regulated
TRINITY_DN7457_c0_g1	Lcu.2RBY.3g057140.1	LcGA20oxG	Low-High	3.97e-07	3.57691	up-regulated
TRINITY_DN26493_c0_g2	Lcu.2RBY.3g057230.1	DNA topoisomerase {ECO:0000256|RuleBase:RU362092} (5.99.1.2 {ECO:0000256|RuleBase:RU362092})	Low-High	0.0364394	-1.01678	down-regulated
TRINITY_DN9565_c0_g1	Lcu.2RBY.3g062910.1	(Cytochrome B5 {ECO:0000313|EMBL:AES83947.1}) (Cytochrome b5-like heme/steroid-binding domain protein {ECO:0000313|EMBL:KEH35789.1}) (Uncharacterized protein {ECO:0000313|EnsemblPlants:KEH35789})	Low-High	0.00210547	-2.13702	down-regulated
TRINITY_DN12424_c1_g1	Lcu.2RBY.3g063520.1	Branched-chain-amino-acid aminotransferase {ECO:0000256|RuleBase:RU004517} (2.6.1.42 {ECO:0000256|RuleBase:RU004517})	Low-High	0.0249789	1.60729	up-regulated
TRINITY_DN12886_c0_g1	Lcu.2RBY.3g064420.1	(Uncharacterized protein {ECO:0000313|EnsemblPlants:AES73431}) (WRKY family transcription factor {ECO:0000313|EMBL:AES73431.1})	Low-High	0.00532184	-1.55803	down-regulated
TRINITY_DN9950_c0_g1	Lcu.2RBY.3g066350.1	(Uncharacterized protein {ECO:0000313|EMBL:AES73642.1	Low-High	0.0211816	-1.0292	down-regulated
TRINITY_DN11338_c0_g1	Lcu.2RBY.3g068350.1	(PPR containing plant-like protein {ECO:0000313|EMBL:AES73838.2}) (Uncharacterized protein {ECO:0000313|EnsemblPlants:AES73838})	Low-High	0.0307131	-1.05794	down-regulated
TRINITY_DN23459_c0_g1	Lcu.2RBY.3g072920.1	(Serine/Threonine kinase family protein {ECO:0000313|EMBL:KEH36322.1}) (Uncharacterized protein {ECO:0000313|EnsemblPlants:KEH36322})	Low-High	0.00105926	-1.06261	down-regulated
TRINITY_DN57982_c0_g1	Lcu.2RBY.3g075620.1	Endochitinase A2 (3.2.1.14) (Precursor)	Low-High	0.000740689	-2.08294	down-regulated
TRINITY_DN8521_c0_g1	Lcu.2RBY.4g002050.1	(Uncharacterized protein {ECO:0000313|EMBL:BAT98603.1})	Low-High	3.58e-10	-1.64299	down-regulated
TRINITY_DN20593_c0_g1	Lcu.2RBY.4g002800.1	(Lipid transfer protein {ECO:0000313|EMBL:KEH28702.1}) (Uncharacterized protein {ECO:0000313|EnsemblPlants:KEH28702})	Low-High	0.00686421	1.12323	up-regulated
TRINITY_DN15406_c0_g1	Lcu.2RBY.4g004770.1	(Abscisic acid receptor {ECO:0000313|EMBL:AES86752.1}) (Uncharacterized protein {ECO:0000313|EMBL:AFK43729.1	Low-High	1.76e-05	-1.79188	down-regulated
TRINITY_DN9588_c0_g1	Lcu.2RBY.4g005950.1	(UPF0481 protein {ECO:0000313|EMBL:KHM99181.1})	Low-High	9.34e-05	-1.04172	down-regulated
TRINITY_DN20719_c0_g1	Lcu.2RBY.4g005950.1	(UPF0481 protein {ECO:0000313|EMBL:KHM99181.1})	Low-High	0.00591993	-1.10195	down-regulated
TRINITY_DN10762_c0_g1	Lcu.2RBY.4g008240.1	(Plant/T7H20-70 protein {ECO:0000313|EMBL:KEH28972.1}) (Uncharacterized protein {ECO:0000313|EnsemblPlants:KEH28972})	Low-High	0.0473579	-1.21554	down-regulated
TRINITY_DN8366_c0_g2	Lcu.2RBY.4g008300.1	(RHO guanyl-nucleotide exchange factor {ECO:0000313|EMBL:KEH28978.1}) (RopGEF7b {ECO:0000313|EMBL:AEE89676.1}) (Uncharacterized protein {ECO:0000313|EnsemblPlants:KEH28978})	Low-High	7.57e-07	1.24437	up-regulated
TRINITY_DN354_c0_g1	Lcu.2RBY.4g012720.1	(Uncharacterized protein {ECO:0000313|EMBL:AFK45482.1})	Low-High	0.00685234	-1.16183	down-regulated
TRINITY_DN3149_c0_g2	Lcu.2RBY.4g014080.1	Non-specific lipid-transfer protein 1 (LTP1) (Precursor)	Low-High	0.0448148	-1.79398	down-regulated
TRINITY_DN5354_c0_g2	Lcu.2RBY.4g016550.1	(Plant invertase/pectin methylesterase inhibitor {ECO:0000313|EMBL:KEH29367.1}) (Uncharacterized protein {ECO:0000313|EMBL:AFK49039.1	Low-High	0.000691101	-1.78766	down-regulated
TRINITY_DN5354_c0_g1	Lcu.2RBY.4g016630.1	(Plant invertase/pectin methylesterase inhibitor {ECO:0000313|EMBL:KEH29361.1}) (Uncharacterized protein {ECO:0000313|EnsemblPlants:KEH29361})	Low-High	0.000241429	-1.54312	down-regulated
TRINITY_DN13816_c0_g1	Lcu.2RBY.4g018300.1	(Salicylic acid carboxyl methyltransferase {ECO:0000313|EMBL:KEH40177.1}) (Uncharacterized protein {ECO:0000313|EnsemblPlants:KEH40177})	Low-High	0.00707355	1.52363	up-regulated
TRINITY_DN465_c1_g1	Lcu.2RBY.4g021020.1	Methylthioribose-1-phosphate isomerase {ECO:0000256|HAMAP-Rule:MF_03119} (M1Pi {ECO:0000256|HAMAP-Rule:MF_03119}) (MTR-1-P isomerase {ECO:0000256|HAMAP-Rule:MF_03119}) (5.3.1.23 {ECO:0000256|HAMAP-Rule:MF_03119}) (S-methyl-5-thioribose-1-phosphate isomerase {ECO:0000256|HAMAP-Rule:MF_03119}) (Translation initiation factor eIF-2B subunit alpha/beta/delta-like protein {ECO:0000256|HAMAP-Rule:MF_031…	Low-High	3.89e-10	1.98478	up-regulated
TRINITY_DN3265_c0_g1	Lcu.2RBY.4g023170.1	((E)-beta-ocimene/myrcene synthase {ECO:0000313|EMBL:KEH29582.1}) (Uncharacterized protein {ECO:0000313|EnsemblPlants:KEH29582})	Low-High	7.94e-06	1.04481	up-regulated
TRINITY_DN1611_c1_g2	Lcu.2RBY.4g023270.1	(B-box type zinc finger protein {ECO:0000313|EMBL:KEH29631.1}) (Uncharacterized protein {ECO:0000313|EnsemblPlants:KEH29631})	Low-High	0.024756	-1.42566	down-regulated
TRINITY_DN9038_c1_g1	Lcu.2RBY.4g023680.1	(Septum-promoting GTP-binding-like protein {ECO:0000313|EMBL:AES88100.1}) (Uncharacterized protein {ECO:0000313|EnsemblPlants:AES88100})	Low-High	0.0154592	-1.00339	down-regulated
TRINITY_DN3053_c0_g5	Lcu.2RBY.4g027370.1	(Gland-specific fatty acyl-CoA reductase {ECO:0000313|EMBL:KEH29873.1}) (Uncharacterized protein {ECO:0000313|EnsemblPlants:KEH29873})	Low-High	1.42e-07	2.8417	up-regulated
TRINITY_DN3053_c0_g1	Lcu.2RBY.4g027410.1	(Gland-specific fatty acyl-CoA reductase {ECO:0000313|EMBL:AES88360.2}) (Uncharacterized protein {ECO:0000313|EMBL:AFK38315.1	Low-High	9.37e-06	1.0587	up-regulated
TRINITY_DN4895_c0_g1	Lcu.2RBY.4g035460.1	(Putative copper-transporting ATPase 3 {ECO:0000313|EMBL:KHN44909.1}) (3.6.3.4 {ECO:0000313|EMBL:KHN44909.1})	Low-High	0.000131579	-1.36818	down-regulated
TRINITY_DN347_c0_g2	Lcu.2RBY.4g036980.1	Lipoxygenase {ECO:0000256|RuleBase:RU003975} (1.13.11.- {ECO:0000256|RuleBase:RU003975})	Low-High	0.000626796	-1.16576	down-regulated
TRINITY_DN2304_c0_g2	Lcu.2RBY.4g036980.1	Lipoxygenase {ECO:0000256|RuleBase:RU003975} (1.13.11.- {ECO:0000256|RuleBase:RU003975})	Low-High	0.00676777	-1.09829	down-regulated
TRINITY_DN16577_c0_g1	Lcu.2RBY.4g036980.1	Lipoxygenase {ECO:0000256|RuleBase:RU003975} (1.13.11.- {ECO:0000256|RuleBase:RU003975})	Low-High	0.00713564	-1.37437	down-regulated
TRINITY_DN3759_c0_g1	Lcu.2RBY.4g036980.1	Lipoxygenase {ECO:0000256|RuleBase:RU003975} (1.13.11.- {ECO:0000256|RuleBase:RU003975})	Low-High	0.0187995	-1.04462	down-regulated
TRINITY_DN19436_c0_g2	Lcu.2RBY.4g036980.1	Lipoxygenase {ECO:0000256|RuleBase:RU003975} (1.13.11.- {ECO:0000256|RuleBase:RU003975})	Low-High	0.0306893	-1.01235	down-regulated
TRINITY_DN997_c0_g1	Lcu.2RBY.4g037200.1	(Cyanogenic beta-glucosidase	Low-High	0.000227268	-4.02668	down-regulated
TRINITY_DN14016_c0_g2	Lcu.2RBY.4g046300.1	(Helix loop helix DNA-binding domain protein {ECO:0000313|EMBL:AES89666.1}) (Uncharacterized protein {ECO:0000313|EnsemblPlants:AES89666})	Low-High	0.00153877	1.47976	up-regulated
TRINITY_DN871_c0_g3	Lcu.2RBY.4g046380.1	(O-acyltransferase WSD1-like protein {ECO:0000313|EMBL:AES89670.2}) (Uncharacterized protein {ECO:0000313|EnsemblPlants:AES89670})	Low-High	4.54e-05	1.25394	up-regulated
TRINITY_DN27000_c0_g1	Lcu.2RBY.4g046570.1	(Uncharacterized protein {ECO:0000313|EnsemblPlants:AES89690}) (Zinc finger C-x8-C-x5-C-x3-H type family protein {ECO:0000313|EMBL:AES89690.1})	Low-High	0.00710119	2.18249	up-regulated
TRINITY_DN8505_c1_g1	Lcu.2RBY.4g050110.1	(PPR containing plant-like protein {ECO:0000313|EMBL:AES89960.2}) (Uncharacterized protein {ECO:0000313|EnsemblPlants:AES89960})	Low-High	0.00181418	-1.0581	down-regulated
TRINITY_DN10572_c0_g1	Lcu.2RBY.4g052180.1	(DnaJ heat shock amino-terminal domain protein {ECO:0000313|EMBL:KEH30888.1}) (Uncharacterized protein {ECO:0000313|EnsemblPlants:KEH30888})	Low-High	0.000223551	1.22604	up-regulated
TRINITY_DN327_c0_g5	Lcu.2RBY.4g056200.1	(Plant-specific domain TIGR01615 family protein {ECO:0000313|EMBL:KEH31061.1}) (Uncharacterized protein {ECO:0000313|EnsemblPlants:KEH31061})	Low-High	0.0268796	1.20291	up-regulated
TRINITY_DN49476_c0_g1	Lcu.2RBY.4g057800.1	(Uncharacterized protein {ECO:0000313|EMBL:ESQ55232.1})	Low-High	0.00641868	1.46553	up-regulated
TRINITY_DN9991_c0_g1	Lcu.2RBY.4g060110.1	(Leguminosin group485 secreted peptide {ECO:0000313|EMBL:AES90616.1}) (Uncharacterized protein {ECO:0000313|EnsemblPlants:AES90616})	Low-High	0.0390295	1.36259	up-regulated
TRINITY_DN827_c0_g3	Lcu.2RBY.4g060530.1	(Phosphate-responsive 1 family protein {ECO:0000313|EMBL:AES90647.1}) (Uncharacterized protein {ECO:0000313|EMBL:AFK38707.1	Low-High	0.000276216	-1.07729	down-regulated
TRINITY_DN12228_c0_g1	Lcu.2RBY.4g062520.1	(Uncharacterized protein {ECO:0000313|EnsemblPlants:KEH31360}) (WRKY family transcription factor {ECO:0000313|EMBL:KEH31360.1})	Low-High	0.00707355	-1.5172	down-regulated
TRINITY_DN29165_c0_g1	Lcu.2RBY.4g062710.1	(LRR receptor-like kinase family protein {ECO:0000313|EMBL:KEH31370.1}) (Uncharacterized protein {ECO:0000313|EnsemblPlants:KEH31370})	Low-High	0.00584178	-1.297	down-regulated
TRINITY_DN3624_c0_g1	Lcu.2RBY.4g065770.1	(Transmembrane amino acid transporter family protein {ECO:0000313|EMBL:AET04792.1}) (Uncharacterized protein {ECO:0000313|EnsemblPlants:AET04792})	Low-High	0.00283079	1.41602	up-regulated
TRINITY_DN39751_c0_g1	Lcu.2RBY.4g072370.1	(RALF {ECO:0000313|EMBL:AET04092.1}) (Uncharacterized protein {ECO:0000313|EMBL:AFK45396.1	Low-High	0.00383074	1.05295	up-regulated
TRINITY_DN7895_c0_g1	Lcu.2RBY.4g072980.1	(Kelch repeat F-box protein {ECO:0000313|EMBL:KEH20583.1}) (Uncharacterized protein {ECO:0000313|EnsemblPlants:KEH20583})	Low-High	0.000461127	1.55809	up-regulated
TRINITY_DN11855_c0_g1	Lcu.2RBY.4g076940.1	(Transmembrane protein	Low-High	0.00747949	-1.19837	down-regulated
TRINITY_DN7490_c0_g2	Lcu.2RBY.4g078330.1	(Tetraspanin family protein {ECO:0000313|EMBL:AET05110.1}) (Uncharacterized protein {ECO:0000313|EnsemblPlants:AET05110})	Low-High	0.00192651	1.26625	up-regulated
TRINITY_DN3090_c0_g1	Lcu.2RBY.4g078660.1	(Myo-inositol oxygenase {ECO:0000313|EMBL:AET05152.1}) (Uncharacterized protein {ECO:0000313|EnsemblPlants:AET05152})	Low-High	2.65e-05	1.1277	up-regulated
TRINITY_DN8645_c0_g1	Lcu.2RBY.4g079780.1	(RAB GTPase-like protein A5B {ECO:0000313|EMBL:AET05276.2}) (Uncharacterized protein {ECO:0000313|EnsemblPlants:AET05276})	Low-High	0.0365775	-1.15842	down-regulated
TRINITY_DN7683_c0_g1	Lcu.2RBY.5g001270.1	(12-oxophytodienoic acid 10	Low-High	0.0438104	-1.10529	down-regulated
TRINITY_DN2951_c0_g2	Lcu.2RBY.5g001660.1	Chalcone synthase 6 (2.3.1.74) (Naregenin-chalcone synthase 6)	Low-High	0.0163045	-2.34294	down-regulated
TRINITY_DN11005_c0_g1	Lcu.2RBY.5g003420.1	(Anthocyanidin synthase {ECO:0000313|EMBL:ABU40983.1}) (Leucoanthocyanidin dioxygenase-like protein {ECO:0000313|EMBL:AES94147.1}) (Uncharacterized protein {ECO:0000313|EnsemblPlants:AES94147})	Low-High	0.00176471	-2.87527	down-regulated
TRINITY_DN27997_c0_g2	Lcu.2RBY.5g004080.1	(Peptide/nitrate transporter {ECO:0000313|EMBL:AES94244.1}) (Uncharacterized protein {ECO:0000313|EnsemblPlants:AES94244})	Low-High	1.11e-07	-1.01789	down-regulated
TRINITY_DN1841_c0_g1	Lcu.2RBY.5g004450.1	(Homeobox associated leucine zipper protein {ECO:0000313|EMBL:AES94305.1}) (Uncharacterized protein {ECO:0000313|EnsemblPlants:AES94305})	Low-High	2.71e-07	1.29534	up-regulated
TRINITY_DN45861_c0_g1	Lcu.2RBY.5g004670.1	(Expansin-B1-like protein {ECO:0000313|EMBL:AES94346.2}) (Uncharacterized protein {ECO:0000313|EMBL:AFK34658.1	Low-High	0.000127324	-3.25307	down-regulated
TRINITY_DN23915_c0_g1	Lcu.2RBY.5g005300.1	(Basic helix loop helix (BHLH) DNA-binding family protein {ECO:0000313|EMBL:AES94460.2}) (Uncharacterized protein {ECO:0000313|EnsemblPlants:AES94460})	Low-High	0.0126034	-1.52579	down-regulated
TRINITY_DN9822_c0_g1	Lcu.2RBY.5g006670.1	LcSTP sugar transport protein like gene	Low-High	3.9e-06	1.99092	up-regulated
TRINITY_DN59405_c0_g1	Lcu.2RBY.5g007600.1	(Uncharacterized protein {ECO:0000313|EMBL:KRH28536.1	Low-High	1.04e-07	1.12556	up-regulated
TRINITY_DN9689_c0_g2	Lcu.2RBY.5g009250.1	(P-loop nucleoside triphosphate hydrolase superfamily protein {ECO:0000313|EMBL:AES95029.2}) (Uncharacterized protein {ECO:0000313|EnsemblPlants:AES95029})	Low-High	4.74e-07	-1.95718	down-regulated
TRINITY_DN10007_c0_g1	Lcu.2RBY.5g018440.1	Glycosyltransferase {ECO:0000256|RuleBase:RU362057} (2.4.1.- {ECO:0000256|RuleBase:RU362057})	Low-High	0.0182649	-1.44015	down-regulated
TRINITY_DN11946_c0_g2	Lcu.2RBY.5g020250.1	(Glucose-methanol-choline (GMC) oxidoreductase family protein {ECO:0000313|EMBL:AES96777.1}) (Uncharacterized protein {ECO:0000313|EnsemblPlants:AES96777})	Low-High	0.0265898	1.17911	up-regulated
TRINITY_DN1001_c0_g4	Lcu.2RBY.5g020480.1	(Ribonuclease T2 family protein {ECO:0000313|EMBL:AES96747.1}) (Uncharacterized protein {ECO:0000313|EnsemblPlants:AES96747})	Low-High	0.0293359	-1.48337	down-regulated
TRINITY_DN7634_c0_g1	Lcu.2RBY.5g023720.1	(Glutathione S-transferase	Low-High	6.7e-05	-1.54951	down-regulated
TRINITY_DN32492_c0_g1	Lcu.2RBY.5g034580.1	LcTEMa TEMPRANILLO like gene. Chickpea NCBI GeneID 101503485	Low-High	0.0137016	1.72816	up-regulated
TRINITY_DN10023_c0_g1	Lcu.2RBY.5g041810.1	(UDP-glucosyltransferase family protein {ECO:0000313|EMBL:AES98096.1}) (Uncharacterized protein {ECO:0000313|EnsemblPlants:AES98096})	Low-High	7.27e-05	-1.91003	down-regulated
TRINITY_DN465_c2_g2	Lcu.2RBY.5g044280.1	LcSVPb SVP/AGL24 like gene	Low-High	1.42e-07	-1.65253	down-regulated
TRINITY_DN58792_c0_g1	Lcu.2RBY.5g050550.1	(Long-chain acyl-CoA synthetase {ECO:0000313|EMBL:AES99066.1}) (Uncharacterized protein {ECO:0000313|EnsemblPlants:AES99066})	Low-High	0.0291687	1.18564	up-regulated
TRINITY_DN13549_c0_g1	Lcu.2RBY.5g054150.1	(R2R3 MYB protein {ECO:0000313|EMBL:AIT76566.1})	Low-High	0.00430691	-1.43946	down-regulated
TRINITY_DN48048_c0_g1	Lcu.2RBY.5g056340.1	(Lachrymatory-factor synthase {ECO:0000313|EMBL:KHN20873.1})	Low-High	0.0239344	1.41485	up-regulated
TRINITY_DN7304_c0_g1	Lcu.2RBY.5g056350.1	Laccase {ECO:0000256|RuleBase:RU361119} (1.10.3.2 {ECO:0000256|RuleBase:RU361119}) (Benzenediol:oxygen oxidoreductase {ECO:0000256|RuleBase:RU361119}) (Diphenol oxidase {ECO:0000256|RuleBase:RU361119}) (Urishiol oxidase {ECO:0000256|RuleBase:RU361119})	Low-High	0.00273233	1.23736	up-regulated
TRINITY_DN3711_c1_g1	Lcu.2RBY.5g057090.1	(Leucoanthocyanidin dioxygenase-like protein {ECO:0000313|EMBL:AES99604.1}) (Uncharacterized protein {ECO:0000313|EnsemblPlants:AES99604})	Low-High	0.000322465	-1.15704	down-regulated
TRINITY_DN52616_c0_g1	Lcu.2RBY.5g057670.1	(Abscisic acid receptor {ECO:0000313|EMBL:AES99652.1}) (Uncharacterized protein {ECO:0000313|EnsemblPlants:AES99652})	Low-High	0.000170872	-1.35004	down-regulated
TRINITY_DN2216_c0_g5	Lcu.2RBY.5g059310.1	(Leguminosin group485 secreted peptide {ECO:0000313|EMBL:AES99770.1}) (Uncharacterized protein {ECO:0000313|EnsemblPlants:AES99770})	Low-High	2.73e-05	-2.1011	down-regulated
TRINITY_DN7781_c0_g1	Lcu.2RBY.5g059310.1	(Leguminosin group485 secreted peptide {ECO:0000313|EMBL:AES99770.1}) (Uncharacterized protein {ECO:0000313|EnsemblPlants:AES99770})	Low-High	0.000143801	-2.17568	down-regulated
TRINITY_DN1213_c0_g1	Lcu.2RBY.5g059360.1	(Leguminosin group485 secreted peptide {ECO:0000313|EMBL:AES99773.1}) (Uncharacterized protein {ECO:0000313|EnsemblPlants:AES99773})	Low-High	0.000131579	-1.49924	down-regulated
TRINITY_DN13556_c0_g3	Lcu.2RBY.5g063080.1	hypothetical protein	Low-High	0.0104671	-1.44171	down-regulated
TRINITY_DN16525_c0_g1	Lcu.2RBY.5g063080.1	hypothetical protein	Low-High	0.0432115	-1.19298	down-regulated
TRINITY_DN40064_c0_g1	Lcu.2RBY.5g063110.1	(Uncharacterized protein {ECO:0000313|EMBL:AET02980.2	Low-High	0.00051391	-1.22425	down-regulated
TRINITY_DN15184_c0_g1	Lcu.2RBY.5g064390.1	(Geranyl-diphosphate synthase {ECO:0000313|EMBL:AEL29573.1})	Low-High	0.0418367	-1.17835	down-regulated
TRINITY_DN10882_c0_g2	Lcu.2RBY.5g066790.1	(Uncharacterized protein {ECO:0000313|EnsemblPlants:KEH39811}) (Wall-associated receptor kinase-like protein {ECO:0000313|EMBL:KEH39811.1})	Low-High	0.00014813	-1.68943	down-regulated
TRINITY_DN85_c0_g3	Lcu.2RBY.5g067690.1	(Lipid transfer protein {ECO:0000313|EMBL:AES59035.2}) (Uncharacterized protein {ECO:0000313|EnsemblPlants:AES59035})	Low-High	2.62e-07	-1.07885	down-regulated
TRINITY_DN5604_c0_g1	Lcu.2RBY.5g070560.1	hypothetical protein	Low-High	0.00154434	2.56174	up-regulated
TRINITY_DN47514_c0_g1	Lcu.2RBY.5g070940.1	(Uncharacterized protein {ECO:0000313|EMBL:KEH39999.1	Low-High	0.000170872	-1.45697	down-regulated
TRINITY_DN1881_c0_g1	Lcu.2RBY.5g073100.1	Protein DETOXIFICATION {ECO:0000256|RuleBase:RU004914} (Multidrug and toxic compound extrusion protein {ECO:0000256|RuleBase:RU004914})	Low-High	0.00833091	-2.31811	down-regulated
TRINITY_DN6485_c0_g1	Lcu.2RBY.5g073610.1	(Dihydroflavonol reductase {ECO:0000313|EMBL:AES85399.1})	Low-High	0.00210547	-2.3043	down-regulated
TRINITY_DN6485_c0_g2	Lcu.2RBY.5g073610.1	(Dihydroflavonol reductase {ECO:0000313|EMBL:AES85399.1})	Low-High	0.0356345	-1.82619	down-regulated
TRINITY_DN34434_c0_g1	Lcu.2RBY.6g000580.1	(Alpha/beta hydrolase fold protein {ECO:0000313|EMBL:KEH21489.1}) (Uncharacterized protein {ECO:0000313|EMBL:AFK46820.1	Low-High	0.0117883	-1.70195	down-regulated
TRINITY_DN5876_c0_g1	Lcu.2RBY.6g000730.1	Either FTb1 or FTb2	Low-High	3.76e-12	2.65006	up-regulated
TRINITY_DN45823_c0_g1	Lcu.2RBY.6g003840.1	(ABI five-binding protein {ECO:0000313|EMBL:KEH21656.1}) (Uncharacterized protein {ECO:0000313|EnsemblPlants:KEH21656})	Low-High	0.031359	1.28472	up-regulated
TRINITY_DN662_c1_g1	Lcu.2RBY.6g009290.1	(Uncharacterized protein {ECO:0000313|EMBL:AES78002.1	Low-High	4.86e-05	2.28743	up-regulated
TRINITY_DN9527_c0_g1	Lcu.2RBY.6g011210.1	(Transmembrane protein	Low-High	0.0136134	-1.01515	down-regulated
TRINITY_DN4912_c0_g4	Lcu.2RBY.6g013790.1	(Lysosomal cystine transporter family protein {ECO:0000313|EMBL:KEH17405.1}) (Uncharacterized protein {ECO:0000313|EnsemblPlants:KEH17405})	Low-High	1.01e-06	-1.16231	down-regulated
TRINITY_DN12036_c0_g1	Lcu.2RBY.6g026200.1	(Lipid transfer protein {ECO:0000313|EMBL:AES79384.1}) (Uncharacterized protein {ECO:0000313|EMBL:AFK35244.1	Low-High	0.00012642	1.70835	up-regulated
TRINITY_DN58342_c0_g1	Lcu.2RBY.6g029380.1	(Leucoanthocyanidin dioxygenase-like protein {ECO:0000313|EMBL:KEH23177.1}) (Uncharacterized protein {ECO:0000313|EnsemblPlants:KEH23177})	Low-High	0.000294968	-2.96922	down-regulated
TRINITY_DN12761_c0_g1	Lcu.2RBY.6g030150.1	Ammonium transporter {ECO:0000256|RuleBase:RU362002}	Low-High	0.0011042	-2.04702	down-regulated
TRINITY_DN7652_c0_g2	Lcu.2RBY.6g030580.1	(Macrophage migration inhibition factor-like protein {ECO:0000313|EMBL:AES79606.1}) (Uncharacterized protein {ECO:0000313|EnsemblPlants:AES79606})	Low-High	7.7e-09	-1.54267	down-regulated
TRINITY_DN26675_c0_g1	Lcu.2RBY.6g030580.1	(Macrophage migration inhibition factor-like protein {ECO:0000313|EMBL:AES79606.1}) (Uncharacterized protein {ECO:0000313|EnsemblPlants:AES79606})	Low-High	0.0476452	-1.36317	down-regulated
TRINITY_DN5827_c0_g1	Lcu.2RBY.6g033120.1	(Uncharacterized protein {ECO:0000313|EnsemblPlants:AES79852}) (WRKY transcription factor {ECO:0000313|EMBL:AES79852.1})	Low-High	0.000241187	-1.29684	down-regulated
TRINITY_DN8734_c0_g1	Lcu.2RBY.6g034210.1	(Dihydroflavonol 4-reductase-like protein {ECO:0000313|EMBL:AES79924.1}) (Uncharacterized protein {ECO:0000313|EnsemblPlants:AES79924})	Low-High	0.00520079	-1.42853	down-regulated
TRINITY_DN9049_c0_g1	Lcu.2RBY.6g043070.1	(Salicylic acid carboxyl methyltransferase {ECO:0000313|EMBL:AES80753.1}) (Uncharacterized protein {ECO:0000313|EnsemblPlants:AES80753})	Low-High	0.0306893	-1.64086	down-regulated
TRINITY_DN8076_c0_g1	Lcu.2RBY.6g043850.1	LcFTa1 Chickpea NCBI GeneID 101497376	Low-High	0.0046609	1.61714	up-regulated
TRINITY_DN8806_c0_g1	Lcu.2RBY.6g047690.1	(Uncharacterized protein {ECO:0000313|EMBL:KHN08900.1})	Low-High	0.000730228	-1.30015	down-regulated
TRINITY_DN11868_c0_g2	Lcu.2RBY.6g048900.1	(Cytokinin oxidase/dehydrogenase-like protein {ECO:0000313|EMBL:AES81318.1}) (Uncharacterized protein {ECO:0000313|EnsemblPlants:AES81318})	Low-High	5.8e-06	1.19148	up-regulated
TRINITY_DN1419_c0_g2	Lcu.2RBY.6g050860.1	LcFLOR1	Low-High	4.86e-05	-1.04408	down-regulated
TRINITY_DN10678_c0_g1	Lcu.2RBY.6g051040.1	(Myb-like transcription factor family protein {ECO:0000313|EMBL:AES81463.1}) (Uncharacterized protein {ECO:0000313|EnsemblPlants:AES81463})	Low-High	0.00641868	-1.34854	down-regulated
TRINITY_DN1793_c2_g2	Lcu.2RBY.6g053830.1	hypothetical protein	Low-High	0.0236547	-1.34181	down-regulated
TRINITY_DN3606_c0_g2	Lcu.2RBY.6g053840.1	(Phospholipase A1 {ECO:0000313|EMBL:KEH23856.1}) (Uncharacterized protein {ECO:0000313|EnsemblPlants:KEH23856})	Low-High	1.12e-09	-1.22513	down-regulated
TRINITY_DN61740_c0_g1	Lcu.2RBY.6g053930.1	(PRA1 family protein {ECO:0000313|EMBL:KEH23866.1}) (Uncharacterized protein {ECO:0000313|EnsemblPlants:KEH23866})	Low-High	0.00825864	-1.03138	down-regulated
TRINITY_DN662_c0_g1	Lcu.2RBY.6g056610.1	(Uncharacterized protein {ECO:0000313|EMBL:AFK35764.1	Low-High	0.000167331	1.75265	up-regulated
TRINITY_DN662_c0_g2	Lcu.2RBY.6g056610.1	(Uncharacterized protein {ECO:0000313|EMBL:AFK35764.1	Low-High	0.00135831	2.15689	up-regulated
TRINITY_DN40133_c0_g1	Lcu.2RBY.6g058080.1	(Plastocyanin-like domain protein {ECO:0000313|EMBL:AES80881.1}) (Uncharacterized protein {ECO:0000313|EnsemblPlants:AES80881})	Low-High	0.00820927	1.05702	up-regulated
TRINITY_DN1949_c0_g1	Lcu.2RBY.6g059520.1	(35 kDa seed maturation protein	Low-High	0.0342844	-1.70491	down-regulated
TRINITY_DN1611_c0_g1	Lcu.2RBY.6g062070.1	(E3 ubiquitin-protein ligase PUB23-like protein {ECO:0000313|EMBL:KEH24248.1}) (Uncharacterized protein {ECO:0000313|EnsemblPlants:KEH24248})	Low-High	0.00487751	-1.31597	down-regulated
TRINITY_DN13201_c0_g3	Lcu.2RBY.6g063160.1	hypothetical protein	Low-High	0.0203386	1.09191	up-regulated
TRINITY_DN10952_c0_g1	Lcu.2RBY.6g063210.1	hypothetical protein	Low-High	0.0420456	1.03165	up-regulated
TRINITY_DN10850_c2_g1	Lcu.2RBY.6g063230.1	(Gag-pol polyprotein {ECO:0000313|EMBL:AAO73529.1})	Low-High	0.00269609	1.44656	up-regulated
TRINITY_DN540_c0_g1	Lcu.2RBY.6g065510.1	LcPIF6 Chickpea NCBI GeneID 101490374	Low-High	6.97e-13	2.11886	up-regulated
TRINITY_DN7827_c0_g1	Lcu.2RBY.6g066680.1	(Calmodulin-binding protein {ECO:0000313|EMBL:KEH24478.1}) (Uncharacterized protein {ECO:0000313|EnsemblPlants:KEH24478})	Low-High	0.00326764	-1.02146	down-regulated
TRINITY_DN26140_c0_g1	Lcu.2RBY.7g000240.1	(Matrix metalloproteinase {ECO:0000313|EMBL:AET01165.2}) (Uncharacterized protein {ECO:0000313|EnsemblPlants:AET01165})	Low-High	0.00794142	1.39619	up-regulated
TRINITY_DN553_c0_g1	Lcu.2RBY.7g000320.1	(Nodulin MtN21/EamA-like transporter family protein {ECO:0000313|EMBL:AET01174.2}) (Uncharacterized protein {ECO:0000313|EnsemblPlants:AET01174})	Low-High	0.0072636	-1.76066	down-regulated
TRINITY_DN9048_c0_g3	Lcu.2RBY.7g001130.1	(Transcription factor {ECO:0000313|EMBL:KEH18267.1}) (Uncharacterized protein {ECO:0000313|EnsemblPlants:KEH18267})	Low-High	3.27e-10	2.29774	up-regulated
TRINITY_DN10813_c0_g1	Lcu.2RBY.7g001210.1	(Myo-inositol oxygenase {ECO:0000313|EMBL:KEH18252.1}) (Uncharacterized protein {ECO:0000313|EnsemblPlants:KEH18252})	Low-High	0.00193868	-1.20229	down-regulated
TRINITY_DN32679_c0_g1	Lcu.2RBY.7g001890.1	(RPM1 interacting protein 4 transcript protein {ECO:0000313|EMBL:KEH18185.1}) (Uncharacterized protein {ECO:0000313|EnsemblPlants:KEH18185})	Low-High	0.000591447	-1.00194	down-regulated
TRINITY_DN7362_c0_g1	Lcu.2RBY.7g003310.1	(Fatty acid hydroxylase superfamily protein {ECO:0000313|EMBL:KEH17984.1}) (Uncharacterized protein {ECO:0000313|EnsemblPlants:KEH17984})	Low-High	6.31e-06	1.15182	up-regulated
TRINITY_DN58374_c0_g1	Lcu.2RBY.7g006990.1	(Uncharacterized protein {ECO:0000313|EMBL:BAT98237.1})	Low-High	0.0103073	-1.12701	down-regulated
TRINITY_DN16365_c0_g1	Lcu.2RBY.7g010080.1	Malate synthase {ECO:0000256|RuleBase:RU000555} (2.3.3.9 {ECO:0000256|RuleBase:RU000555})	Low-High	0.0291687	1.04329	up-regulated
TRINITY_DN6997_c0_g1	Lcu.2RBY.7g014090.1	(Putative uncharacterized protein {ECO:0000313|EMBL:ACJ86138.1})	Low-High	9.55e-08	2.00344	up-regulated
TRINITY_DN6040_c0_g2	Lcu.2RBY.7g019740.1	(Pathogenesis-related protein 10a {ECO:0000313|EMBL:AFV09180.1})	Low-High	5.8e-06	-3.45593	down-regulated
TRINITY_DN32474_c0_g1	Lcu.2RBY.7g019810.1	(Pathogenesis-related protein bet V I family protein {ECO:0000313|EMBL:KEH19270.1}) (Uncharacterized protein {ECO:0000313|EnsemblPlants:KEH19270})	Low-High	0.000111229	-2.79985	down-regulated
TRINITY_DN6040_c1_g2	Lcu.2RBY.7g019990.1	(Ripening-related protein {ECO:0000313|EMBL:AAQ72568.1})	Low-High	0.00202844	1.02252	up-regulated
TRINITY_DN6561_c0_g2	Lcu.2RBY.7g025320.1	hypothetical protein	Low-High	0.0496617	-1.04266	down-regulated
TRINITY_DN9343_c0_g4	Lcu.2RBY.7g029860.1	(G-box element binding protein {ECO:0000313|EMBL:ABD59338.1})	Low-High	9.32e-06	-1.07582	down-regulated
TRINITY_DN2060_c0_g3	Lcu.2RBY.7g029990.1	hypothetical protein	Low-High	6.17e-05	1.02354	up-regulated
TRINITY_DN6591_c0_g1	Lcu.2RBY.7g044220.1	(MYB family transcription factor {ECO:0000313|EMBL:AET03907.1}) (Uncharacterized protein {ECO:0000313|EnsemblPlants:AET03907})	Low-High	0.000905724	-1.12298	down-regulated
TRINITY_DN22203_c0_g1	Lcu.2RBY.7g046090.1	(PQ-loop protein/transmembrane family protein {ECO:0000313|EMBL:AET03980.2}) (Uncharacterized protein {ECO:0000313|EnsemblPlants:AET03980})	Low-High	0.0126034	2.05479	up-regulated
TRINITY_DN8868_c0_g1	Lcu.2RBY.7g050010.1	(LRR receptor-like kinase {ECO:0000313|EMBL:KEH31489.1}) (Uncharacterized protein {ECO:0000313|EnsemblPlants:KEH31489})	Low-High	1.68e-09	-1.05932	down-regulated
TRINITY_DN27765_c0_g1	Lcu.2RBY.7g056280.1	(Peptide/nitrate transporter {ECO:0000313|EMBL:AES90949.1}) (Uncharacterized protein {ECO:0000313|EnsemblPlants:AES90949})	Low-High	0.0100263	-1.4501	down-regulated
TRINITY_DN4492_c0_g1	Lcu.2RBY.7g061360.1	(Peptide/nitrate transporter {ECO:0000313|EMBL:AES91185.2}) (Uncharacterized protein {ECO:0000313|EnsemblPlants:AES91185})	Low-High	0.00227511	2.91014	up-regulated
TRINITY_DN4513_c0_g1	Lcu.2RBY.7g062250.1	LcTOC1a Chickpea NCBI GeneID 101500788	Low-High	4.86e-05	1.01513	up-regulated
TRINITY_DN13186_c0_g2	Lcu.2RBY.7g063320.1	(MADS-box transcription factor {ECO:0000313|EMBL:KEH32046.1}) (Uncharacterized protein {ECO:0000313|EnsemblPlants:KEH32046})	Low-High	7.11e-05	2.17552	up-regulated
TRINITY_DN22132_c0_g4	Lcu.2RBY.7g063330.1	LcFULb FRUITFULL (FUL) like gene	Low-High	1.24e-12	1.98631	up-regulated
TRINITY_DN10583_c0_g1	Lcu.2RBY.7g064940.1	(Aspartate racemase {ECO:0000313|EMBL:AES91480.2}) (Uncharacterized protein {ECO:0000313|EnsemblPlants:AES91480})	Low-High	0.00950674	1.26678	up-regulated
TRINITY_DN9841_c0_g1	Lcu.2RBY.7g069200.1	CASP-like protein {ECO:0000256|RuleBase:RU361233}	Low-High	0.000154206	-1.022	down-regulated
TRINITY_DN3894_c0_g1	Lcu.2RBY.7g069720.1	(Protein phosphatase 2C-like protein {ECO:0000313|EMBL:AES91864.2}) (Uncharacterized protein {ECO:0000313|EnsemblPlants:AES91864})	Low-High	0.000241429	-1.29319	down-regulated
TRINITY_DN35078_c0_g1	Lcu.2RBY.7g069970.1	(RING-H2 zinc finger protein {ECO:0000313|EMBL:KEH32299.1}) (Uncharacterized protein {ECO:0000313|EnsemblPlants:KEH32299})	Low-High	0.00159518	1.25618	up-regulated
TRINITY_DN3891_c0_g1	Lcu.2RBY.7g072230.1	(Uncharacterized protein {ECO:0000313|EMBL:AES92087.1	Low-High	0.000598187	-1.02645	down-regulated
TRINITY_DN11792_c0_g1	Lcu.2RBY.7g077910.1	(Ovary protein induced by treatment with gibberellic acid {ECO:0000313|EMBL:CAA87711.1}) (Fragment)	Low-High	0.00204278	1.90161	up-regulated
TRINITY_DN19355_c0_g1	Lcu.2RBY.7g078420.1	(Homeobox/lipid-binding domain protein {ECO:0000313|EMBL:KEH32729.1}) (Uncharacterized protein {ECO:0000313|EnsemblPlants:KEH32729})	Low-High	0.00379492	1.17831	up-regulated
TRINITY_DN16298_c0_g1	Lcu.2RBY.L000070.1	hypothetical protein	Low-High	0.0312998	-1.03228	down-regulated
TRINITY_DN28342_c0_g1	Lcu.2RBY.L001380.1	(Uncharacterized protein {ECO:0000313|EMBL:KRH23765.1	Low-High	0.000264084	1.18545	up-regulated
TRINITY_DN36950_c0_g1	Lcu.2RBY.L004070.1	(Uncharacterized protein {ECO:0000313|EMBL:AET03159.1	Low-High	0.000760236	1.22396	up-regulated
TRINITY_DN32032_c0_g1	Lcu.2RBY.L004420.1	(AP2 domain class transcription factor {ECO:0000313|EMBL:KEH36640.1}) (Uncharacterized protein {ECO:0000313|EnsemblPlants:KEH36640})	Low-High	0.0113794	1.27382	up-regulated
TRINITY_DN10189_c0_g1	Lcu.2RBY.L011190.1	(Triacylglycerol lipase-like protein {ECO:0000313|EMBL:KEH24656.1}) (Uncharacterized protein {ECO:0000313|EnsemblPlants:KEH24656})	Low-High	0.00197342	-1.07206	down-regulated

## Sheet: Lupa_DEG_T1
target	Lupa_DEG_Lc2.0_gene	Lupa_DEG_Lc2.0_gene_des	contrast	adj.pval	log2FC	up.down
TRINITY_DN5925_c0_g1	Lcu.2RBY.1g000440.1	(Putative fasciclin-like arabinogalactan protein FLA2 {ECO:0000313|EMBL:BAE71278.1})	T1.LowRFR.Lupa-T1.HighRFR.Lupa	0.00101212	-1.08053	down-regulated
TRINITY_DN1138_c0_g1	Lcu.2RBY.1g001070.1	(Late embryogenesis abundant protein {ECO:0000313|EMBL:AET00855.1}) (Uncharacterized protein {ECO:0000313|EnsemblPlants:AET00855})	T1.LowRFR.Lupa-T1.HighRFR.Lupa	0.00176806	1.15076	up-regulated
TRINITY_DN3599_c1_g1	Lcu.2RBY.1g001560.1	(Transmembrane protein	T1.LowRFR.Lupa-T1.HighRFR.Lupa	0.0161843	-1.11987	down-regulated
TRINITY_DN4667_c0_g1	Lcu.2RBY.1g001840.1	(Nucleic acid-binding protein {ECO:0000313|EMBL:AET00655.1}) (Uncharacterized protein {ECO:0000313|EnsemblPlants:AET00655})	T1.LowRFR.Lupa-T1.HighRFR.Lupa	0.00117222	-1.50109	down-regulated
TRINITY_DN4912_c0_g3	Lcu.2RBY.1g006670.1	hypothetical protein	T1.LowRFR.Lupa-T1.HighRFR.Lupa	0.0350294	-1.24639	down-regulated
TRINITY_DN53800_c0_g1	Lcu.2RBY.1g007030.1	(2,4-dihydroxyhept-2-ene-1,7-dioic acid aldolase	T1.LowRFR.Lupa-T1.HighRFR.Lupa	0.0193173	-1.03761	down-regulated
TRINITY_DN4740_c0_g2	Lcu.2RBY.1g010330.1	Pectate lyase {ECO:0000256|RuleBase:RU361123} (4.2.2.2 {ECO:0000256|RuleBase:RU361123})	T1.LowRFR.Lupa-T1.HighRFR.Lupa	0.000351523	2.11083	up-regulated
TRINITY_DN6328_c0_g1	Lcu.2RBY.1g013110.1	(Cytochrome b6f complex subunit (PetM)	T1.LowRFR.Lupa-T1.HighRFR.Lupa	0.000714945	1.14369	up-regulated
TRINITY_DN4968_c0_g1	Lcu.2RBY.1g013300.1	(Long-chain fatty acyl CoA ligase {ECO:0000313|EMBL:KEH40770.1}) (Uncharacterized protein {ECO:0000313|EnsemblPlants:KEH40770})	T1.LowRFR.Lupa-T1.HighRFR.Lupa	0.00321863	-1.13448	down-regulated
TRINITY_DN7448_c0_g4	Lcu.2RBY.1g014770.1	(Cytochrome P450 family protein {ECO:0000313|EMBL:KEH40842.1}) (Uncharacterized protein {ECO:0000313|EnsemblPlants:KEH40842})	T1.LowRFR.Lupa-T1.HighRFR.Lupa	0.00323961	-1.19789	down-regulated
TRINITY_DN7773_c0_g1	Lcu.2RBY.1g016350.1	(Inosine-uridine preferring nucleoside hydrolase {ECO:0000313|EMBL:AES60051.2}) (Uncharacterized protein {ECO:0000313|EnsemblPlants:AES60051})	T1.LowRFR.Lupa-T1.HighRFR.Lupa	0.0387553	-1.42693	down-regulated
TRINITY_DN7662_c0_g1	Lcu.2RBY.1g017880.1	(Neurogenic locus notch-like protein {ECO:0000313|EMBL:KEH41065.1}) (Uncharacterized protein {ECO:0000313|EnsemblPlants:KEH41065})	T1.LowRFR.Lupa-T1.HighRFR.Lupa	0.0458106	1.12496	up-regulated
TRINITY_DN2476_c0_g2	Lcu.2RBY.1g020340.1	hypothetical protein	T1.LowRFR.Lupa-T1.HighRFR.Lupa	0.043777	-1.13488	down-regulated
TRINITY_DN8099_c0_g1	Lcu.2RBY.1g021970.1	hypothetical protein	T1.LowRFR.Lupa-T1.HighRFR.Lupa	0.0090325	-1.56018	down-regulated
TRINITY_DN1183_c0_g2	Lcu.2RBY.1g023420.1	(IQ calmodulin-binding motif protein	T1.LowRFR.Lupa-T1.HighRFR.Lupa	0.017934	-1.51343	down-regulated
TRINITY_DN1784_c2_g1	Lcu.2RBY.1g024810.1	(Hydrolyzing O-glycosyl compounds hydrolase {ECO:0000313|EMBL:KEH18775.1}) (Uncharacterized protein {ECO:0000313|EnsemblPlants:KEH18775})	T1.LowRFR.Lupa-T1.HighRFR.Lupa	0.0404566	1.97645	up-regulated
TRINITY_DN31295_c0_g1	Lcu.2RBY.1g028170.1	(Plant invertase/pectin methylesterase inhibitor protein {ECO:0000313|EMBL:AES88792.1}) (Uncharacterized protein {ECO:0000313|EnsemblPlants:AES88792})	T1.LowRFR.Lupa-T1.HighRFR.Lupa	0.020641	2.78328	up-regulated
TRINITY_DN7718_c0_g1	Lcu.2RBY.1g037010.1	E3 ubiquitin-protein ligase {ECO:0000256|RuleBase:RU201113} (6.3.2.- {ECO:0000256|RuleBase:RU201113})	T1.LowRFR.Lupa-T1.HighRFR.Lupa	0.00119632	-1.18787	down-regulated
TRINITY_DN15883_c0_g1	Lcu.2RBY.1g044780.1	(AP2 domain class transcription factor {ECO:0000313|EMBL:AES62326.1}) (Uncharacterized protein {ECO:0000313|EnsemblPlants:AES62326})	T1.LowRFR.Lupa-T1.HighRFR.Lupa	0.0307312	2.06348	up-regulated
TRINITY_DN13580_c0_g1	Lcu.2RBY.1g045260.1	Glycosyltransferase {ECO:0000256|RuleBase:RU362057} (2.4.1.- {ECO:0000256|RuleBase:RU362057})	T1.LowRFR.Lupa-T1.HighRFR.Lupa	0.00469385	-2.10469	down-regulated
TRINITY_DN11254_c2_g1	Lcu.2RBY.1g046450.1	(PPR containing plant-like protein {ECO:0000313|EMBL:AES62230.2}) (Uncharacterized protein {ECO:0000313|EnsemblPlants:AES62230})	T1.LowRFR.Lupa-T1.HighRFR.Lupa	0.0136238	-1.16914	down-regulated
TRINITY_DN1981_c0_g1	Lcu.2RBY.1g047110.1	(PIP2-3 {ECO:0000313|EMBL:AHG32324.1})	T1.LowRFR.Lupa-T1.HighRFR.Lupa	1.29049e-05	1.2744	up-regulated
TRINITY_DN52224_c0_g1	Lcu.2RBY.1g048450.1	(Piriformospora indica-insensitive-like protein {ECO:0000313|EMBL:AES62096.2}) (Uncharacterized protein {ECO:0000313|EnsemblPlants:AES62096})	T1.LowRFR.Lupa-T1.HighRFR.Lupa	0.00110554	-1.39234	down-regulated
TRINITY_DN4572_c1_g5	Lcu.2RBY.1g051180.1	hypothetical protein	T1.LowRFR.Lupa-T1.HighRFR.Lupa	0.00823415	-1.03966	down-regulated
TRINITY_DN25755_c0_g1	Lcu.2RBY.1g051380.1	(Ankyrin repeat PH and SEC7 domain secG-like protein {ECO:0000313|EMBL:AES61829.1}) (Uncharacterized protein {ECO:0000313|EnsemblPlants:AES61829}) (Vapyrin-like protein {ECO:0000313|EMBL:ADC33496.1})	T1.LowRFR.Lupa-T1.HighRFR.Lupa	0.0133913	-1.37105	down-regulated
TRINITY_DN94_c3_g1	Lcu.2RBY.1g052100.1	(Uncharacterized protein {ECO:0000313|EMBL:KRH69300.1	T1.LowRFR.Lupa-T1.HighRFR.Lupa	0.00993738	1.78418	up-regulated
TRINITY_DN9242_c0_g1	Lcu.2RBY.1g053970.1	(Polygalacturonase/glycoside hydrolase family protein {ECO:0000313|EMBL:AES61595.2}) (Uncharacterized protein {ECO:0000313|EnsemblPlants:AES61595})	T1.LowRFR.Lupa-T1.HighRFR.Lupa	0.00137653	1.67629	up-regulated
TRINITY_DN1374_c0_g1	Lcu.2RBY.1g054590.1	Peptidyl-prolyl cis-trans isomerase	T1.LowRFR.Lupa-T1.HighRFR.Lupa	4.04677e-05	1.13935	up-regulated
TRINITY_DN6237_c0_g2	Lcu.2RBY.1g057910.1	(Trihelix transcription factor {ECO:0000313|EMBL:AES61254.1}) (Uncharacterized protein {ECO:0000313|EnsemblPlants:AES61254})	T1.LowRFR.Lupa-T1.HighRFR.Lupa	0.0151706	-1.00498	down-regulated
TRINITY_DN8221_c0_g1	Lcu.2RBY.1g059020.1	(Carboxyl-terminal peptidase {ECO:0000313|EMBL:AES61171.1}) (Uncharacterized protein {ECO:0000313|EnsemblPlants:AES61171})	T1.LowRFR.Lupa-T1.HighRFR.Lupa	0.0129561	-1.23883	down-regulated
TRINITY_DN17189_c0_g1	Lcu.2RBY.1g059120.1	(BnaA01g34300D protein {ECO:0000313|EMBL:CDY21199.1}) (BnaA10g13950D protein {ECO:0000313|EMBL:CDX92356.1})	T1.LowRFR.Lupa-T1.HighRFR.Lupa	0.0179227	1.7302	up-regulated
TRINITY_DN2943_c0_g1	Lcu.2RBY.1g060880.1	(Uncharacterized protein {ECO:0000313|EMBL:KEH40923.1	T1.LowRFR.Lupa-T1.HighRFR.Lupa	0.0209577	-1.06229	down-regulated
TRINITY_DN13456_c0_g1	Lcu.2RBY.1g062170.1	(Sieve element occlusion by forisomes 2 {ECO:0000313|EMBL:ADN32803.1}) (Sieve element occlusion protein {ECO:0000313|EMBL:AES61031.1}) (Uncharacterized protein {ECO:0000313|EnsemblPlants:AES61031})	T1.LowRFR.Lupa-T1.HighRFR.Lupa	0.00236311	-1.19946	down-regulated
TRINITY_DN9500_c0_g1	Lcu.2RBY.1g062340.1	(Sieve element occlusion c {ECO:0000313|EMBL:ADN32808.1}) (Sieve element occlusion protein {ECO:0000313|EMBL:AES61011.1}) (Uncharacterized protein {ECO:0000313|EnsemblPlants:AES61011})	T1.LowRFR.Lupa-T1.HighRFR.Lupa	0.0225182	-1.51619	down-regulated
TRINITY_DN10630_c0_g1	Lcu.2RBY.1g063120.1	(CCT motif protein {ECO:0000313|EMBL:KEH42657.1}) (Uncharacterized protein {ECO:0000313|EnsemblPlants:KEH42657})	T1.LowRFR.Lupa-T1.HighRFR.Lupa	0.0465687	-1.24755	down-regulated
TRINITY_DN8798_c0_g2	Lcu.2RBY.1g065780.1	(Desacetoxyvindoline 4-hydroxylase	T1.LowRFR.Lupa-T1.HighRFR.Lupa	0.00203848	-1.0952	down-regulated
TRINITY_DN4707_c0_g1	Lcu.2RBY.1g069710.1	(Actin-depolymerizing factor {ECO:0000313|EMBL:AES84646.1}) (Cofilin/actin-depolymerizing factor-like protein {ECO:0000313|EMBL:KEH42380.1}) (Uncharacterized protein {ECO:0000313|EMBL:AFK41269.1	T1.LowRFR.Lupa-T1.HighRFR.Lupa	0.000829614	1.02515	up-regulated
TRINITY_DN7122_c0_g1	Lcu.2RBY.1g069850.1	(Nodulin MtN21/EamA-like transporter family protein {ECO:0000313|EMBL:AES60764.1}) (Uncharacterized protein {ECO:0000313|EnsemblPlants:AES60764})	T1.LowRFR.Lupa-T1.HighRFR.Lupa	0.0432022	1.02334	up-regulated
TRINITY_DN36341_c0_g1	Lcu.2RBY.1g070630.1	(Uncharacterized protein {ECO:0000313|EMBL:ESW17260.1})	T1.LowRFR.Lupa-T1.HighRFR.Lupa	0.00120554	-1.39215	down-regulated
TRINITY_DN4748_c0_g1	Lcu.2RBY.1g072180.1	(Uncharacterized protein {ECO:0000313|EMBL:KRH35794.1	T1.LowRFR.Lupa-T1.HighRFR.Lupa	0.0216652	2.4129	up-regulated
TRINITY_DN812_c2_g1	Lcu.2RBY.1g077840.1	(Pollen protein Ole E I-like protein {ECO:0000313|EMBL:KEH40675.1}) (Uncharacterized protein {ECO:0000313|EnsemblPlants:KEH40675})	T1.LowRFR.Lupa-T1.HighRFR.Lupa	0.0028749	-1.28141	down-regulated
TRINITY_DN1777_c0_g1	Lcu.2RBY.2g000110.1	(Lysine ketoglutarate reductase trans-splicing-like protein {ECO:0000313|EMBL:AES63134.2}) (Uncharacterized protein {ECO:0000313|EnsemblPlants:AES63134})	T1.LowRFR.Lupa-T1.HighRFR.Lupa	0.00220701	1.29874	up-regulated
TRINITY_DN4198_c0_g1	Lcu.2RBY.2g000690.1	(DUF936 family protein {ECO:0000313|EMBL:KEH17037.1}) (Uncharacterized protein {ECO:0000313|EnsemblPlants:KEH17037})	T1.LowRFR.Lupa-T1.HighRFR.Lupa	0.00101674	-1.15217	down-regulated
TRINITY_DN47878_c0_g1	Lcu.2RBY.2g000920.1	(Cyclin-like F-box {ECO:0000313|EMBL:ABN08294.1}) (F-box plant-like protein {ECO:0000313|EMBL:AES63299.1}) (Uncharacterized protein {ECO:0000313|EnsemblPlants:AES63299})	T1.LowRFR.Lupa-T1.HighRFR.Lupa	0.0487244	1.23696	up-regulated
TRINITY_DN258_c0_g4	Lcu.2RBY.2g001590.1	Peroxidase {ECO:0000256|RuleBase:RU362060	T1.LowRFR.Lupa-T1.HighRFR.Lupa	0.000125986	1.24065	up-regulated
TRINITY_DN10943_c0_g1	Lcu.2RBY.2g001910.1	(Uncharacterized protein {ECO:0000313|EMBL:KDO60598.1})	T1.LowRFR.Lupa-T1.HighRFR.Lupa	0.00972579	-1.5672	down-regulated
TRINITY_DN4342_c0_g2	Lcu.2RBY.2g002100.1	(DNL zinc finger protein {ECO:0000313|EMBL:KEH29577.1}) (Uncharacterized protein {ECO:0000313|EnsemblPlants:KEH29577})	T1.LowRFR.Lupa-T1.HighRFR.Lupa	0.000338895	-1.20653	down-regulated
TRINITY_DN4136_c0_g1	Lcu.2RBY.2g002480.1	(Cytochrome P450 family protein {ECO:0000313|EMBL:AES63588.1}) (Uncharacterized protein {ECO:0000313|EnsemblPlants:AES63588})	T1.LowRFR.Lupa-T1.HighRFR.Lupa	0.01267	1.00491	up-regulated
TRINITY_DN36608_c0_g1	Lcu.2RBY.2g003580.1	hypothetical protein	T1.LowRFR.Lupa-T1.HighRFR.Lupa	0.00071794	2.414	up-regulated
TRINITY_DN6868_c0_g1	Lcu.2RBY.2g003680.1	(Uncharacterized protein {ECO:0000313|EMBL:KRH10788.1	T1.LowRFR.Lupa-T1.HighRFR.Lupa	0.0080845	-1.04551	down-regulated
TRINITY_DN1335_c2_g1	Lcu.2RBY.2g004830.1	(Transmembrane protein	T1.LowRFR.Lupa-T1.HighRFR.Lupa	0.000330116	-1.19612	down-regulated
TRINITY_DN8426_c0_g3	Lcu.2RBY.2g005470.1	Glutamate receptor {ECO:0000256|PIRNR:PIRNR037090}	T1.LowRFR.Lupa-T1.HighRFR.Lupa	0.00527133	1.58588	up-regulated
TRINITY_DN4666_c0_g2	Lcu.2RBY.2g008200.1	(Acyl-CoA-binding domain protein {ECO:0000313|EMBL:AES64218.2}) (Uncharacterized protein {ECO:0000313|EnsemblPlants:AES64218})	T1.LowRFR.Lupa-T1.HighRFR.Lupa	0.0282844	3.12414	up-regulated
TRINITY_DN42761_c0_g1	Lcu.2RBY.2g008420.1	(Transmembrane protein	T1.LowRFR.Lupa-T1.HighRFR.Lupa	0.0381483	-1.26355	down-regulated
TRINITY_DN9136_c0_g1	Lcu.2RBY.2g008780.1	(F-box/LRR protein {ECO:0000313|EMBL:AES64324.1}) (Uncharacterized protein {ECO:0000313|EnsemblPlants:AES64324})	T1.LowRFR.Lupa-T1.HighRFR.Lupa	0.0462477	-1.12356	down-regulated
TRINITY_DN4611_c0_g1	Lcu.2RBY.2g009520.1	(Uncharacterized protein {ECO:0000313|EMBL:AFK39231.1})	T1.LowRFR.Lupa-T1.HighRFR.Lupa	0.00650262	1.41415	up-regulated
TRINITY_DN5067_c0_g1	Lcu.2RBY.2g009720.1	(Myb transcription factor {ECO:0000313|EMBL:KEH36848.1}) (Uncharacterized protein {ECO:0000313|EnsemblPlants:KEH36848})	T1.LowRFR.Lupa-T1.HighRFR.Lupa	0.000697741	4.51195	up-regulated
TRINITY_DN9909_c1_g3	Lcu.2RBY.2g011480.1	(Uncharacterized protein {ECO:0000313|EMBL:KHN34217.1})	T1.LowRFR.Lupa-T1.HighRFR.Lupa	0.0237516	1.85369	up-regulated
TRINITY_DN14941_c0_g1	Lcu.2RBY.2g015220.1	(Uncharacterized protein {ECO:0000313|EMBL:AES64931.1	T1.LowRFR.Lupa-T1.HighRFR.Lupa	0.0165123	1.27093	up-regulated
TRINITY_DN6231_c0_g1	Lcu.2RBY.2g016310.1	(Alpha-L-arabinofuranosidase/beta-D-xylosidase {ECO:0000313|EMBL:AES65046.1}) (Uncharacterized protein {ECO:0000313|EnsemblPlants:AES65046})	T1.LowRFR.Lupa-T1.HighRFR.Lupa	0.0420737	1.36815	up-regulated
TRINITY_DN12708_c0_g1	Lcu.2RBY.2g018550.1	(2OG-Fe(II) oxygenase family oxidoreductase {ECO:0000313|EMBL:KEH37309.1}) (Uncharacterized protein {ECO:0000313|EnsemblPlants:KEH37309})	T1.LowRFR.Lupa-T1.HighRFR.Lupa	0.0306034	-1.66083	down-regulated
TRINITY_DN5553_c0_g1	Lcu.2RBY.2g021210.1	(Pumilio-family RNA-binding repeatprotein {ECO:0000313|EMBL:AES65229.1}) (Uncharacterized protein {ECO:0000313|EnsemblPlants:AES65229})	T1.LowRFR.Lupa-T1.HighRFR.Lupa	0.0171597	-1.07375	down-regulated
TRINITY_DN7349_c0_g1	Lcu.2RBY.2g021590.1	(Uncharacterized protein {ECO:0000313|EnsemblPlants:AES65315}) (Ypt/Rab-GAP domain of gyp1p superfamily protein {ECO:0000313|EMBL:AES65315.1})	T1.LowRFR.Lupa-T1.HighRFR.Lupa	0.000340379	-1.91577	down-regulated
TRINITY_DN2634_c0_g1	Lcu.2RBY.2g021780.1	(Major intrinsic protein (MIP) family transporter {ECO:0000313|EMBL:AES94283.1}) (Uncharacterized protein {ECO:0000313|EnsemblPlants:AES94283})	T1.LowRFR.Lupa-T1.HighRFR.Lupa	0.0202086	1.7663	up-regulated
TRINITY_DN5184_c0_g1	Lcu.2RBY.2g022910.1	(GATA type zinc finger transcription factor family protein {ECO:0000313|EMBL:AES65386.1}) (Uncharacterized protein {ECO:0000313|EnsemblPlants:AES65386})	T1.LowRFR.Lupa-T1.HighRFR.Lupa	0.00198972	-1.3574	down-regulated
TRINITY_DN2073_c1_g1	Lcu.2RBY.2g022960.1	Beta-galactosidase {ECO:0000256|RuleBase:RU000675} (3.2.1.23 {ECO:0000256|RuleBase:RU000675})	T1.LowRFR.Lupa-T1.HighRFR.Lupa	3.04763e-05	1.46154	up-regulated
TRINITY_DN2286_c0_g1	Lcu.2RBY.2g023900.1	(Protein phosphatase 2C ABI2-like protein {ECO:0000313|EMBL:KEH37500.1}) (Uncharacterized protein {ECO:0000313|EnsemblPlants:KEH37500})	T1.LowRFR.Lupa-T1.HighRFR.Lupa	0.00206747	1.1959	up-regulated
TRINITY_DN4365_c0_g2	Lcu.2RBY.2g025010.1	(Adipocyte plasma membrane-associated-like protein {ECO:0000313|EMBL:AES65567.1}) (Uncharacterized protein {ECO:0000313|EnsemblPlants:AES65567})	T1.LowRFR.Lupa-T1.HighRFR.Lupa	0.0026647	1.25523	up-regulated
TRINITY_DN8745_c0_g1	Lcu.2RBY.2g025570.1	Auxin response factor {ECO:0000256|RuleBase:RU004561}	T1.LowRFR.Lupa-T1.HighRFR.Lupa	0.00491561	-1.147	down-regulated
TRINITY_DN12149_c0_g1	Lcu.2RBY.2g028130.1	(Chlorophyllase enzyme {ECO:0000313|EMBL:AES76626.1}) (Uncharacterized protein {ECO:0000313|EnsemblPlants:AES76626})	T1.LowRFR.Lupa-T1.HighRFR.Lupa	0.0149947	-1.4639	down-regulated
TRINITY_DN1386_c0_g4	Lcu.2RBY.2g032050.1	Sucrose synthase {ECO:0000256|RuleBase:RU280817} (2.4.1.13 {ECO:0000256|RuleBase:RU280817})	T1.LowRFR.Lupa-T1.HighRFR.Lupa	0.0390233	-1.03889	down-regulated
TRINITY_DN42491_c0_g1	Lcu.2RBY.2g037450.1	(Gag/pol polyprotein {ECO:0000313|EMBL:AAQ82033.1}) (Fragment)	T1.LowRFR.Lupa-T1.HighRFR.Lupa	0.0306411	-2.12722	down-regulated
TRINITY_DN17879_c0_g1	Lcu.2RBY.2g037450.1	(Gag/pol polyprotein {ECO:0000313|EMBL:AAQ82033.1}) (Fragment)	T1.LowRFR.Lupa-T1.HighRFR.Lupa	0.0430096	-2.07521	down-regulated
TRINITY_DN15320_c0_g2	Lcu.2RBY.2g045240.1	(ABC transporter-like family-protein {ECO:0000313|EMBL:KEH25780.1}) (Uncharacterized protein {ECO:0000313|EnsemblPlants:KEH25780})	T1.LowRFR.Lupa-T1.HighRFR.Lupa	0.0190351	-1.71453	down-regulated
TRINITY_DN11137_c0_g1	Lcu.2RBY.2g050960.1	(GDSL-like lipase/acylhydrolase {ECO:0000313|EMBL:AES74973.1}) (Uncharacterized protein {ECO:0000313|EnsemblPlants:AES74973})	T1.LowRFR.Lupa-T1.HighRFR.Lupa	0.016181	-3.07532	down-regulated
TRINITY_DN7024_c2_g1	Lcu.2RBY.2g052270.1	(Uncharacterized protein {ECO:0000313|EnsemblPlants:KEH25277}) (Zinc finger	T1.LowRFR.Lupa-T1.HighRFR.Lupa	0.00358558	-1.42209	down-regulated
TRINITY_DN19858_c0_g2	Lcu.2RBY.2g052270.1	(Uncharacterized protein {ECO:0000313|EnsemblPlants:KEH25277}) (Zinc finger	T1.LowRFR.Lupa-T1.HighRFR.Lupa	0.0253213	-1.57463	down-regulated
TRINITY_DN8304_c0_g2	Lcu.2RBY.2g054070.1	(Biotin carboxyl carrier acetyl-CoA carboxylase {ECO:0000313|EMBL:AES74934.1}) (Uncharacterized protein {ECO:0000313|EnsemblPlants:AES74934})	T1.LowRFR.Lupa-T1.HighRFR.Lupa	0.00431634	-1.33738	down-regulated
TRINITY_DN8322_c1_g1	Lcu.2RBY.2g054230.1	Glycosyltransferase {ECO:0000256|RuleBase:RU362057} (2.4.1.- {ECO:0000256|RuleBase:RU362057})	T1.LowRFR.Lupa-T1.HighRFR.Lupa	0.0100037	1.54264	up-regulated
TRINITY_DN11254_c0_g1	Lcu.2RBY.2g055620.1	(Transcription factor HB29-like protein {ECO:0000313|EMBL:AES74711.2}) (Uncharacterized protein {ECO:0000313|EnsemblPlants:AES74711})	T1.LowRFR.Lupa-T1.HighRFR.Lupa	0.00661264	-1.0405	down-regulated
TRINITY_DN8832_c0_g1	Lcu.2RBY.2g057770.1	(Ferredoxin-thioredoxin reductase catalytic chain {ECO:0000313|EMBL:KEH24929.1}) (Uncharacterized protein {ECO:0000313|EnsemblPlants:KEH24929})	T1.LowRFR.Lupa-T1.HighRFR.Lupa	0.000934216	1.02691	up-regulated
TRINITY_DN10380_c0_g1	Lcu.2RBY.2g058480.1	(NHL repeat protein {ECO:0000313|EMBL:KEH24879.1}) (Uncharacterized protein {ECO:0000313|EnsemblPlants:KEH24879})	T1.LowRFR.Lupa-T1.HighRFR.Lupa	0.00586783	-1.94844	down-regulated
TRINITY_DN2413_c0_g1	Lcu.2RBY.2g059020.1	Carbonic anhydrase	T1.LowRFR.Lupa-T1.HighRFR.Lupa	1.81279e-05	1.33155	up-regulated
TRINITY_DN12950_c0_g1	Lcu.2RBY.2g059830.1	(Raffinose synthase or seed inhibition protein {ECO:0000313|EMBL:KEH24792.1}) (Uncharacterized protein {ECO:0000313|EnsemblPlants:KEH24792})	T1.LowRFR.Lupa-T1.HighRFR.Lupa	0.00319908	1.57788	up-regulated
TRINITY_DN542_c0_g4	Lcu.2RBY.2g060260.1	Auxin efflux carrier component {ECO:0000256|RuleBase:RU362108}	T1.LowRFR.Lupa-T1.HighRFR.Lupa	0.0222089	-1.03661	down-regulated
TRINITY_DN7794_c0_g1	Lcu.2RBY.2g072480.1	(Monoterpene synthase {ECO:0000313|EMBL:KEH38236.1}) (Uncharacterized protein {ECO:0000313|EnsemblPlants:KEH38236})	T1.LowRFR.Lupa-T1.HighRFR.Lupa	0.000602942	1.84154	up-regulated
TRINITY_DN33566_c0_g1	Lcu.2RBY.2g074000.1	(Leucoanthocyanidin dioxygenase-like protein {ECO:0000313|EMBL:AES66399.2}) (Uncharacterized protein {ECO:0000313|EnsemblPlants:AES66399})	T1.LowRFR.Lupa-T1.HighRFR.Lupa	0.0012694	2.78752	up-regulated
TRINITY_DN6227_c0_g2	Lcu.2RBY.2g074310.1	(Cysteine-rich TM module stress tolerance protein {ECO:0000313|EMBL:AES66446.1}) (Uncharacterized protein {ECO:0000313|EnsemblPlants:AES66446})	T1.LowRFR.Lupa-T1.HighRFR.Lupa	0.0227298	1.20888	up-regulated
TRINITY_DN26373_c0_g1	Lcu.2RBY.2g081630.1	(2-nonaprenyl-3-methyl-6-methoxy-1	T1.LowRFR.Lupa-T1.HighRFR.Lupa	0.0309328	1.66704	up-regulated
TRINITY_DN31598_c0_g1	Lcu.2RBY.2g082570.1	(NAD(P)H-quinone oxidoreductase subunit M {ECO:0000313|EMBL:KEH35355.1}) (Uncharacterized protein {ECO:0000313|EnsemblPlants:KEH35355})	T1.LowRFR.Lupa-T1.HighRFR.Lupa	0.0161843	2.03581	up-regulated
TRINITY_DN10103_c0_g1	Lcu.2RBY.2g083140.1	(Putative zinc finger protein {ECO:0000313|EMBL:CAA60828.1})	T1.LowRFR.Lupa-T1.HighRFR.Lupa	0.0019124	1.10914	up-regulated
TRINITY_DN12291_c0_g1	Lcu.2RBY.2g084960.1	(Late embryogenesis abundant protein {ECO:0000313|EMBL:AES67102.1}) (Uncharacterized protein {ECO:0000313|EMBL:AFK49557.1	T1.LowRFR.Lupa-T1.HighRFR.Lupa	0.0380464	-1.01027	down-regulated
TRINITY_DN4127_c0_g1	Lcu.2RBY.2g085050.1	(Protein kinase {ECO:0000313|EMBL:ABD32759.1})	T1.LowRFR.Lupa-T1.HighRFR.Lupa	0.00491561	-1.4901	down-regulated
TRINITY_DN2489_c0_g1	Lcu.2RBY.2g089070.1	(Uncharacterized protein {ECO:0000313|EMBL:KEH39184.1	T1.LowRFR.Lupa-T1.HighRFR.Lupa	0.0104017	-1.25702	down-regulated
TRINITY_DN2119_c0_g1	Lcu.2RBY.2g091600.1	hypothetical protein	T1.LowRFR.Lupa-T1.HighRFR.Lupa	0.0109461	1.50578	up-regulated
TRINITY_DN971_c0_g1	Lcu.2RBY.2g093240.1	Auxin-induced protein {ECO:0000256|RuleBase:RU004549}	T1.LowRFR.Lupa-T1.HighRFR.Lupa	0.00218213	-1.00579	down-regulated
TRINITY_DN8277_c0_g1	Lcu.2RBY.3g001170.1	(Uncharacterized protein {ECO:0000313|EMBL:AFK46340.1})	T1.LowRFR.Lupa-T1.HighRFR.Lupa	0.0404055	-1.02245	down-regulated
TRINITY_DN3159_c0_g1	Lcu.2RBY.3g001630.1	(Major intrinsic protein (MIP) family transporter {ECO:0000313|EMBL:AES68497.1}) (Uncharacterized protein {ECO:0000313|EnsemblPlants:AES68497})	T1.LowRFR.Lupa-T1.HighRFR.Lupa	3.13108e-07	1.59376	up-regulated
TRINITY_DN13329_c0_g1	Lcu.2RBY.3g002800.1	(Uncharacterized protein {ECO:0000313|EMBL:AES68387.1	T1.LowRFR.Lupa-T1.HighRFR.Lupa	0.0490965	-1.24254	down-regulated
TRINITY_DN4936_c1_g1	Lcu.2RBY.3g002830.1	(Transmembrane protein	T1.LowRFR.Lupa-T1.HighRFR.Lupa	0.00229237	-1.4735	down-regulated
TRINITY_DN33097_c0_g1	Lcu.2RBY.3g003860.1	(Carboxy-terminal region remorin {ECO:0000313|EMBL:AES69187.1}) (Uncharacterized protein {ECO:0000313|EnsemblPlants:AES69187})	T1.LowRFR.Lupa-T1.HighRFR.Lupa	0.0291254	-2.5281	down-regulated
TRINITY_DN6042_c0_g1	Lcu.2RBY.3g005000.1	(Leguminosin group485 secreted peptide {ECO:0000313|EMBL:KEH33171.1}) (Uncharacterized protein {ECO:0000313|EMBL:AFK34236.1	T1.LowRFR.Lupa-T1.HighRFR.Lupa	0.00503608	-3.05743	down-regulated
TRINITY_DN4093_c0_g1	Lcu.2RBY.3g007410.1	(F-box/WD-40 repeat plant protein {ECO:0000313|EMBL:AES69753.1}) (Uncharacterized protein {ECO:0000313|EnsemblPlants:AES69753})	T1.LowRFR.Lupa-T1.HighRFR.Lupa	0.0114869	-2.03516	down-regulated
TRINITY_DN2275_c0_g1	Lcu.2RBY.3g008400.1	(Uncharacterized protein {ECO:0000313|EMBL:AFK45735.1})	T1.LowRFR.Lupa-T1.HighRFR.Lupa	0.00176281	1.05751	up-regulated
TRINITY_DN2408_c0_g1	Lcu.2RBY.3g012390.1	(Transcription factor radialis-like protein {ECO:0000313|EMBL:AES68669.1}) (Uncharacterized protein {ECO:0000313|EnsemblPlants:AES68669})	T1.LowRFR.Lupa-T1.HighRFR.Lupa	7.79803e-05	1.6355	up-regulated
TRINITY_DN11264_c0_g1	Lcu.2RBY.3g017590.1	(Polygalacturonase/glycoside hydrolase family protein {ECO:0000313|EMBL:KEH33635.1}) (Uncharacterized protein {ECO:0000313|EnsemblPlants:KEH33635})	T1.LowRFR.Lupa-T1.HighRFR.Lupa	0.0236722	-1.11693	down-regulated
TRINITY_DN1307_c1_g1	Lcu.2RBY.3g018030.1	(Uncharacterized protein {ECO:0000313|EMBL:EOY32294.1})	T1.LowRFR.Lupa-T1.HighRFR.Lupa	0.0236722	-1.7404	down-regulated
TRINITY_DN7194_c0_g1	Lcu.2RBY.3g022610.1	(Indole-3-acetate O-methyltransferase-like protein {ECO:0000313|EMBL:KEH33933.1}) (Uncharacterized protein {ECO:0000313|EnsemblPlants:KEH33933})	T1.LowRFR.Lupa-T1.HighRFR.Lupa	0.0139984	2.14231	up-regulated
TRINITY_DN15469_c0_g1	Lcu.2RBY.3g023400.1	(Multidrug resistance protein ABC transporter family protein {ECO:0000313|EMBL:KEH33999.1}) (Uncharacterized protein {ECO:0000313|EnsemblPlants:KEH33999})	T1.LowRFR.Lupa-T1.HighRFR.Lupa	0.0353655	1.47222	up-regulated
TRINITY_DN37722_c0_g1	Lcu.2RBY.3g024860.1	hypothetical protein	T1.LowRFR.Lupa-T1.HighRFR.Lupa	0.0446504	1.05855	up-regulated
TRINITY_DN41890_c0_g1	Lcu.2RBY.3g026420.1	hypothetical protein	T1.LowRFR.Lupa-T1.HighRFR.Lupa	0.0158104	1.69772	up-regulated
TRINITY_DN59059_c0_g1	Lcu.2RBY.3g028180.1	(Transmembrane protein	T1.LowRFR.Lupa-T1.HighRFR.Lupa	0.0197931	1.27554	up-regulated
TRINITY_DN9630_c0_g1	Lcu.2RBY.3g029900.1	(Translocon at the inner envelope membrane ofs 110 protein {ECO:0000313|EMBL:KEH34416.1}) (Uncharacterized protein {ECO:0000313|EnsemblPlants:KEH34416})	T1.LowRFR.Lupa-T1.HighRFR.Lupa	0.0481842	-1.48792	down-regulated
TRINITY_DN2080_c0_g2	Lcu.2RBY.3g030200.1	(Expansin {ECO:0000313|EMBL:ABM66452.1})	T1.LowRFR.Lupa-T1.HighRFR.Lupa	4.64896e-05	2.74171	up-regulated
TRINITY_DN28736_c0_g1	Lcu.2RBY.3g032520.1	(Glutathione S-transferase	T1.LowRFR.Lupa-T1.HighRFR.Lupa	0.0225182	-1.88192	down-regulated
TRINITY_DN15186_c0_g1	Lcu.2RBY.3g033830.1	(Transport membrane protein {ECO:0000313|EMBL:AGC79032.1})	T1.LowRFR.Lupa-T1.HighRFR.Lupa	0.0388738	1.43456	up-regulated
TRINITY_DN22009_c0_g1	Lcu.2RBY.3g034070.1	(Sulfate transporter 1.2-like protein {ECO:0000313|EMBL:AKV94657.1})	T1.LowRFR.Lupa-T1.HighRFR.Lupa	0.00110602	1.49453	up-regulated
TRINITY_DN22699_c0_g1	Lcu.2RBY.3g035440.1	(Nodulin MtN21/EamA-like transporter family protein {ECO:0000313|EMBL:AES71313.1}) (Uncharacterized protein {ECO:0000313|EnsemblPlants:AES71313})	T1.LowRFR.Lupa-T1.HighRFR.Lupa	0.0389724	2.05917	up-regulated
TRINITY_DN10394_c0_g1	Lcu.2RBY.3g035540.1	(Nodulin MtN21/EamA-like transporter family protein {ECO:0000313|EMBL:AES71309.1}) (Uncharacterized protein {ECO:0000313|EnsemblPlants:AES71309})	T1.LowRFR.Lupa-T1.HighRFR.Lupa	0.00104629	1.36115	up-regulated
TRINITY_DN18588_c0_g1	Lcu.2RBY.3g035910.1	(Uncharacterized protein {ECO:0000313|EMBL:AES71291.2	T1.LowRFR.Lupa-T1.HighRFR.Lupa	0.00109033	-1.02575	down-regulated
TRINITY_DN15637_c0_g1	Lcu.2RBY.3g037750.1	(Cytochrome P450 enzyme {ECO:0000313|EMBL:BAF56237.1})	T1.LowRFR.Lupa-T1.HighRFR.Lupa	0.00335312	3.02483	up-regulated
TRINITY_DN4383_c0_g1	Lcu.2RBY.3g040270.1	(Nudix hydrolase-like protein {ECO:0000313|EMBL:AES70958.1}) (Uncharacterized protein {ECO:0000313|EMBL:AFK42056.1	T1.LowRFR.Lupa-T1.HighRFR.Lupa	0.00282909	1.32514	up-regulated
TRINITY_DN12702_c0_g1	Lcu.2RBY.3g042920.1	Lipoxygenase {ECO:0000256|RuleBase:RU003975} (1.13.11.- {ECO:0000256|RuleBase:RU003975})	T1.LowRFR.Lupa-T1.HighRFR.Lupa	0.0043664	-1.06432	down-regulated
TRINITY_DN763_c0_g3	Lcu.2RBY.3g042960.1	Glycosyltransferase {ECO:0000256|RuleBase:RU362057} (2.4.1.- {ECO:0000256|RuleBase:RU362057})	T1.LowRFR.Lupa-T1.HighRFR.Lupa	0.00927312	-1.30321	down-regulated
TRINITY_DN6092_c1_g1	Lcu.2RBY.3g042960.1	Glycosyltransferase {ECO:0000256|RuleBase:RU362057} (2.4.1.- {ECO:0000256|RuleBase:RU362057})	T1.LowRFR.Lupa-T1.HighRFR.Lupa	0.0306034	-1.42036	down-regulated
TRINITY_DN3144_c0_g2	Lcu.2RBY.3g043130.1	Glycosyltransferase {ECO:0000256|RuleBase:RU362057} (2.4.1.- {ECO:0000256|RuleBase:RU362057})	T1.LowRFR.Lupa-T1.HighRFR.Lupa	0.0111598	1.23716	up-regulated
TRINITY_DN25791_c0_g1	Lcu.2RBY.3g043340.1	(Ubiquitin carboxyl-terminal hydrolase-like protein {ECO:0000313|EMBL:AES71609.2}) (Uncharacterized protein {ECO:0000313|EnsemblPlants:AES71609})	T1.LowRFR.Lupa-T1.HighRFR.Lupa	0.0460627	-2.24606	down-regulated
TRINITY_DN12648_c0_g1	Lcu.2RBY.3g044800.1	(Carbohydrate-binding X8 domain protein {ECO:0000313|EMBL:AES71724.1}) (Uncharacterized protein {ECO:0000313|EnsemblPlants:AES71724})	T1.LowRFR.Lupa-T1.HighRFR.Lupa	0.00562523	-1.72603	down-regulated
TRINITY_DN7511_c0_g1	Lcu.2RBY.3g046400.1	(Cation/H+ exchanger 3 {ECO:0000313|EMBL:AES71892.1}) (Uncharacterized protein {ECO:0000313|EnsemblPlants:AES71892})	T1.LowRFR.Lupa-T1.HighRFR.Lupa	0.000647994	1.80193	up-regulated
TRINITY_DN3195_c0_g1	Lcu.2RBY.3g048110.1	(NADH-ubiquinone reductase complex 1 MLRQ subunit {ECO:0000313|EMBL:AES72080.1}) (Uncharacterized protein {ECO:0000313|EMBL:AFK33923.1	T1.LowRFR.Lupa-T1.HighRFR.Lupa	0.000697741	1.01564	up-regulated
TRINITY_DN16747_c0_g1	Lcu.2RBY.3g048740.1	(Uncharacterized protein {ECO:0000313|EMBL:KHN44376.1})	T1.LowRFR.Lupa-T1.HighRFR.Lupa	4.70371e-06	1.52392	up-regulated
TRINITY_DN21901_c0_g1	Lcu.2RBY.3g048950.1	(Clathrin assembly protein {ECO:0000313|EMBL:AES72158.1}) (Uncharacterized protein {ECO:0000313|EnsemblPlants:AES72158})	T1.LowRFR.Lupa-T1.HighRFR.Lupa	0.0175886	-1.13415	down-regulated
TRINITY_DN18189_c0_g1	Lcu.2RBY.3g052460.1	(SnoaL-like domain protein {ECO:0000313|EMBL:AES72409.1}) (Uncharacterized protein {ECO:0000313|EnsemblPlants:AES72409})	T1.LowRFR.Lupa-T1.HighRFR.Lupa	0.0411967	-1.19069	down-regulated
TRINITY_DN21219_c0_g1	Lcu.2RBY.3g053130.1	Pectinesterase {ECO:0000256|RuleBase:RU000589} (3.1.1.11 {ECO:0000256|RuleBase:RU000589})	T1.LowRFR.Lupa-T1.HighRFR.Lupa	0.000833139	-1.37124	down-regulated
TRINITY_DN8290_c0_g1	Lcu.2RBY.3g053490.1	(Transmembrane protein	T1.LowRFR.Lupa-T1.HighRFR.Lupa	0.00926144	2.6072	up-regulated
TRINITY_DN10352_c0_g1	Lcu.2RBY.3g054550.1	(PRR response regulator {ECO:0000313|EMBL:AES72638.1}) (Uncharacterized protein {ECO:0000313|EnsemblPlants:AES72638})	T1.LowRFR.Lupa-T1.HighRFR.Lupa	6.53257e-05	1.46009	up-regulated
TRINITY_DN57548_c0_g1	Lcu.2RBY.3g054830.1	(MFS transporter {ECO:0000313|EMBL:AES72681.1}) (Uncharacterized protein {ECO:0000313|EnsemblPlants:AES72681})	T1.LowRFR.Lupa-T1.HighRFR.Lupa	0.000212188	-1.15233	down-regulated
TRINITY_DN31042_c0_g1	Lcu.2RBY.3g054870.1	(Response to low sulfur protein	T1.LowRFR.Lupa-T1.HighRFR.Lupa	0.000965397	1.79295	up-regulated
TRINITY_DN2961_c0_g1	Lcu.2RBY.3g055420.1	(Expansin A10 {ECO:0000313|EMBL:KEH35550.1}) (Uncharacterized protein {ECO:0000313|EnsemblPlants:KEH35550})	T1.LowRFR.Lupa-T1.HighRFR.Lupa	5.89645e-06	2.42793	up-regulated
TRINITY_DN214_c3_g1	Lcu.2RBY.3g056070.1	(Brassinosteroid receptor {ECO:0000313|EMBL:BAC99050.1})	T1.LowRFR.Lupa-T1.HighRFR.Lupa	0.00486402	-1.00489	down-regulated
TRINITY_DN9558_c0_g1	Lcu.2RBY.3g057140.1	LcGA20oxG	T1.LowRFR.Lupa-T1.HighRFR.Lupa	0.00748822	2.77046	up-regulated
TRINITY_DN2583_c0_g1	Lcu.2RBY.3g059250.1	(Meiosis chromosome segregation family protein {ECO:0000313|EMBL:AES73011.2}) (Uncharacterized protein {ECO:0000313|EnsemblPlants:AES73011})	T1.LowRFR.Lupa-T1.HighRFR.Lupa	0.0018669	1.29204	up-regulated
TRINITY_DN11513_c0_g1	Lcu.2RBY.3g059920.1	(Uncharacterized protein {ECO:0000313|EnsemblPlants:AES73084}) (Zinc-binding alcohol dehydrogenase family protein {ECO:0000313|EMBL:AES73084.1})	T1.LowRFR.Lupa-T1.HighRFR.Lupa	1.62967e-05	1.61604	up-regulated
TRINITY_DN2642_c0_g1	Lcu.2RBY.3g062270.1	Kinesin-like protein {ECO:0000256|RuleBase:RU000394}	T1.LowRFR.Lupa-T1.HighRFR.Lupa	0.00629586	-1.05279	down-regulated
TRINITY_DN4351_c0_g1	Lcu.2RBY.3g062300.1	(LRR receptor-like kinase family protein {ECO:0000313|EMBL:AES73336.1}) (Uncharacterized protein {ECO:0000313|EnsemblPlants:AES73336})	T1.LowRFR.Lupa-T1.HighRFR.Lupa	0.0389993	-1.44312	down-regulated
TRINITY_DN8759_c0_g1	Lcu.2RBY.3g064500.1	(Serine/Threonine kinase family protein {ECO:0000313|EMBL:AES73444.1}) (Uncharacterized protein {ECO:0000313|EnsemblPlants:AES73444})	T1.LowRFR.Lupa-T1.HighRFR.Lupa	0.00115287	-1.24951	down-regulated
TRINITY_DN4686_c0_g1	Lcu.2RBY.3g064580.1	(Uncharacterized protein {ECO:0000313|EMBL:AES73455.1	T1.LowRFR.Lupa-T1.HighRFR.Lupa	0.00335312	-1.06794	down-regulated
TRINITY_DN5554_c0_g1	Lcu.2RBY.3g065290.1	Peroxidase {ECO:0000256|RuleBase:RU362060	T1.LowRFR.Lupa-T1.HighRFR.Lupa	0.0209577	-1.21908	down-regulated
TRINITY_DN2773_c0_g2	Lcu.2RBY.3g069770.1	(DUF1005 family protein {ECO:0000313|EMBL:AES73913.1}) (Uncharacterized protein {ECO:0000313|EnsemblPlants:AES73913})	T1.LowRFR.Lupa-T1.HighRFR.Lupa	0.0121865	-1.11745	down-regulated
TRINITY_DN4614_c0_g1	Lcu.2RBY.3g070980.1	(Mannan endo-1	T1.LowRFR.Lupa-T1.HighRFR.Lupa	0.00993738	-1.44142	down-regulated
TRINITY_DN13841_c0_g1	Lcu.2RBY.3g071650.1	Cytokinin riboside 5'-monophosphate phosphoribohydrolase {ECO:0000256|RuleBase:RU363015} (3.2.2.n1 {ECO:0000256|RuleBase:RU363015})	T1.LowRFR.Lupa-T1.HighRFR.Lupa	0.00191768	1.26817	up-regulated
TRINITY_DN4760_c0_g1	Lcu.2RBY.3g074680.1	(SAUR-like auxin-responsive family protein {ECO:0000313|EMBL:AES71928.1}) (Uncharacterized protein {ECO:0000313|EnsemblPlants:AES71928})	T1.LowRFR.Lupa-T1.HighRFR.Lupa	0.00190749	3.07006	up-regulated
TRINITY_DN15605_c0_g1	Lcu.2RBY.3g074700.1	hypothetical protein	T1.LowRFR.Lupa-T1.HighRFR.Lupa	0.0154872	3.12809	up-regulated
TRINITY_DN44_c2_g1	Lcu.2RBY.3g074850.1	hypothetical protein	T1.LowRFR.Lupa-T1.HighRFR.Lupa	0.0394608	2.54991	up-regulated
TRINITY_DN2391_c1_g5	Lcu.2RBY.3g074880.1	(SAUR-like auxin-responsive family protein {ECO:0000313|EMBL:AES71921.1}) (Uncharacterized protein {ECO:0000313|EnsemblPlants:AES71921})	T1.LowRFR.Lupa-T1.HighRFR.Lupa	0.0324403	2.69785	up-regulated
TRINITY_DN44_c0_g2	Lcu.2RBY.3g075280.1	hypothetical protein	T1.LowRFR.Lupa-T1.HighRFR.Lupa	0.01267	1.89132	up-regulated
TRINITY_DN2809_c0_g1	Lcu.2RBY.3g075730.1	(Cytochrome C-type biogenesis protein CcmE {ECO:0000313|EMBL:AES88973.1}) (Uncharacterized protein {ECO:0000313|EnsemblPlants:AES88973})	T1.LowRFR.Lupa-T1.HighRFR.Lupa	0.0380464	-1.24072	down-regulated
TRINITY_DN20443_c0_g1	Lcu.2RBY.4g002050.1	(Uncharacterized protein {ECO:0000313|EMBL:BAT98603.1})	T1.LowRFR.Lupa-T1.HighRFR.Lupa	0.000833139	-1.79509	down-regulated
TRINITY_DN19954_c0_g1	Lcu.2RBY.4g008670.1	(Disease resistance protein (TIR-NBS-LRR class) {ECO:0000313|EMBL:KEH29022.1}) (Uncharacterized protein {ECO:0000313|EnsemblPlants:KEH29022})	T1.LowRFR.Lupa-T1.HighRFR.Lupa	0.0284894	2.15739	up-regulated
TRINITY_DN8255_c0_g1	Lcu.2RBY.4g010460.1	(3-ketoacyl-CoA thiolase 2	T1.LowRFR.Lupa-T1.HighRFR.Lupa	0.000558439	1.20272	up-regulated
TRINITY_DN1019_c0_g1	Lcu.2RBY.4g012250.1	(Cytochrome P450 family 71 protein {ECO:0000313|EMBL:AES97131.1}) (Uncharacterized protein {ECO:0000313|EnsemblPlants:AES97131})	T1.LowRFR.Lupa-T1.HighRFR.Lupa	0.019158	1.12351	up-regulated
TRINITY_DN14486_c0_g1	Lcu.2RBY.4g012520.1	(Cytochrome P450 family 71 protein {ECO:0000313|EMBL:KEH29140.1}) (Uncharacterized protein {ECO:0000313|EnsemblPlants:KEH29140})	T1.LowRFR.Lupa-T1.HighRFR.Lupa	0.00130817	1.92677	up-regulated
TRINITY_DN1019_c0_g2	Lcu.2RBY.4g012590.1	(Cytochrome P450 family 71 protein {ECO:0000313|EMBL:KEH29140.1}) (Uncharacterized protein {ECO:0000313|EnsemblPlants:KEH29140})	T1.LowRFR.Lupa-T1.HighRFR.Lupa	0.000440775	1.55772	up-regulated
TRINITY_DN6631_c0_g1	Lcu.2RBY.4g016630.1	(Plant invertase/pectin methylesterase inhibitor {ECO:0000313|EMBL:KEH29361.1}) (Uncharacterized protein {ECO:0000313|EnsemblPlants:KEH29361})	T1.LowRFR.Lupa-T1.HighRFR.Lupa	0.0416543	1.43377	up-regulated
TRINITY_DN933_c0_g1	Lcu.2RBY.4g016870.1	Trehalose 6-phosphate phosphatase {ECO:0000256|RuleBase:RU361117} (3.1.3.12 {ECO:0000256|RuleBase:RU361117})	T1.LowRFR.Lupa-T1.HighRFR.Lupa	0.000143004	1.21886	up-regulated
TRINITY_DN2639_c0_g1	Lcu.2RBY.4g018300.1	(Salicylic acid carboxyl methyltransferase {ECO:0000313|EMBL:KEH40177.1}) (Uncharacterized protein {ECO:0000313|EnsemblPlants:KEH40177})	T1.LowRFR.Lupa-T1.HighRFR.Lupa	0.000207716	1.58602	up-regulated
TRINITY_DN8347_c0_g1	Lcu.2RBY.4g021080.1	hypothetical protein	T1.LowRFR.Lupa-T1.HighRFR.Lupa	0.00103443	3.37334	up-regulated
TRINITY_DN3367_c4_g1	Lcu.2RBY.4g021370.1	(Caffeic acid O-methyltransferase {ECO:0000313|EMBL:AES87941.1}) (Uncharacterized protein {ECO:0000313|EMBL:AFK48346.1	T1.LowRFR.Lupa-T1.HighRFR.Lupa	0.0306034	-1.84323	down-regulated
TRINITY_DN17520_c0_g1	Lcu.2RBY.4g021370.1	(Caffeic acid O-methyltransferase {ECO:0000313|EMBL:AES87941.1}) (Uncharacterized protein {ECO:0000313|EMBL:AFK48346.1	T1.LowRFR.Lupa-T1.HighRFR.Lupa	0.035686	-1.72352	down-regulated
TRINITY_DN7658_c0_g2	Lcu.2RBY.4g021370.1	(Caffeic acid O-methyltransferase {ECO:0000313|EMBL:AES87941.1}) (Uncharacterized protein {ECO:0000313|EMBL:AFK48346.1	T1.LowRFR.Lupa-T1.HighRFR.Lupa	0.0365026	-1.55715	down-regulated
TRINITY_DN1993_c0_g1	Lcu.2RBY.4g023170.1	((E)-beta-ocimene/myrcene synthase {ECO:0000313|EMBL:KEH29582.1}) (Uncharacterized protein {ECO:0000313|EnsemblPlants:KEH29582})	T1.LowRFR.Lupa-T1.HighRFR.Lupa	0.00232936	1.43867	up-regulated
TRINITY_DN1447_c0_g2	Lcu.2RBY.4g023790.1	Protein DETOXIFICATION {ECO:0000256|RuleBase:RU004914} (Multidrug and toxic compound extrusion protein {ECO:0000256|RuleBase:RU004914})	T1.LowRFR.Lupa-T1.HighRFR.Lupa	0.000446136	1.83079	up-regulated
TRINITY_DN7649_c0_g1	Lcu.2RBY.4g027150.1	(UDP-D-apiose/UDP-D-xylose synthase {ECO:0000313|EMBL:AES88326.1}) (Uncharacterized protein {ECO:0000313|EnsemblPlants:AES88326})	T1.LowRFR.Lupa-T1.HighRFR.Lupa	0.0319112	1.11091	up-regulated
TRINITY_DN52217_c0_g1	Lcu.2RBY.4g036760.1	(Leucine-rich receptor-like kinase family protein {ECO:0000313|EMBL:AES92125.1}) (Uncharacterized protein {ECO:0000313|EnsemblPlants:AES92125})	T1.LowRFR.Lupa-T1.HighRFR.Lupa	0.0282205	-1.49479	down-regulated
TRINITY_DN47870_c0_g1	Lcu.2RBY.4g038550.1	(Cysteine/histidine-rich C1 domain protein {ECO:0000313|EMBL:KEH30369.1}) (Uncharacterized protein {ECO:0000313|EnsemblPlants:KEH30369})	T1.LowRFR.Lupa-T1.HighRFR.Lupa	0.0195843	-2.79153	down-regulated
TRINITY_DN44_c1_g1	Lcu.2RBY.4g041440.1	(SAUR-like auxin-responsive family protein {ECO:0000313|EMBL:AES89297.1}) (Uncharacterized protein {ECO:0000313|EnsemblPlants:AES89297})	T1.LowRFR.Lupa-T1.HighRFR.Lupa	0.0129506	1.85726	up-regulated
TRINITY_DN44_c1_g2	Lcu.2RBY.4g041450.1	(SAUR-like auxin-responsive family protein {ECO:0000313|EMBL:AES89355.1}) (Uncharacterized protein {ECO:0000313|EMBL:AFK34073.1	T1.LowRFR.Lupa-T1.HighRFR.Lupa	0.00108484	2.59198	up-regulated
TRINITY_DN7217_c0_g1	Lcu.2RBY.4g041500.1	(Auxin-induced protein 6B {ECO:0000313|EMBL:KHN11779.1})	T1.LowRFR.Lupa-T1.HighRFR.Lupa	0.00759795	2.78538	up-regulated
TRINITY_DN3650_c0_g2	Lcu.2RBY.4g041500.1	(Auxin-induced protein 6B {ECO:0000313|EMBL:KHN11779.1})	T1.LowRFR.Lupa-T1.HighRFR.Lupa	0.0110125	3.34453	up-regulated
TRINITY_DN7217_c0_g2	Lcu.2RBY.4g041680.1	(SAUR-like auxin-responsive family protein {ECO:0000313|EMBL:AES89326.1}) (Uncharacterized protein {ECO:0000313|EMBL:AFK35610.1	T1.LowRFR.Lupa-T1.HighRFR.Lupa	0.0183787	3.20227	up-regulated
TRINITY_DN4215_c0_g1	Lcu.2RBY.4g041710.1	(Auxin-induced protein 6B {ECO:0000313|EMBL:KHN11779.1})	T1.LowRFR.Lupa-T1.HighRFR.Lupa	0.00232757	1.96022	up-regulated
TRINITY_DN3350_c0_g1	Lcu.2RBY.4g041990.1	(Ubiquitin-conjugating enzyme E2 {ECO:0000313|EMBL:AES89381.1}) (Uncharacterized protein {ECO:0000313|EnsemblPlants:AES89381})	T1.LowRFR.Lupa-T1.HighRFR.Lupa	3.13108e-07	1.244	up-regulated
TRINITY_DN9977_c0_g1	Lcu.2RBY.4g042350.1	(Pathogenesis-related thaumatin family protein {ECO:0000313|EMBL:KEH30510.1}) (Uncharacterized protein {ECO:0000313|EnsemblPlants:KEH30510})	T1.LowRFR.Lupa-T1.HighRFR.Lupa	0.0328979	-1.50366	down-regulated
TRINITY_DN12263_c0_g1	Lcu.2RBY.4g044230.1	(SAUR-like auxin-responsive family protein {ECO:0000313|EMBL:KEH30617.1}) (Uncharacterized protein {ECO:0000313|EnsemblPlants:KEH30617})	T1.LowRFR.Lupa-T1.HighRFR.Lupa	0.0257584	1.0206	up-regulated
TRINITY_DN5311_c0_g1	Lcu.2RBY.4g048790.1	(Plastocyanin-like domain protein {ECO:0000313|EMBL:AES89875.2}) (Uncharacterized protein {ECO:0000313|EMBL:AFK41191.1	T1.LowRFR.Lupa-T1.HighRFR.Lupa	0.000535193	-1.17406	down-regulated
TRINITY_DN10016_c0_g1	Lcu.2RBY.4g049180.1	(Sesquiterpene synthase {ECO:0000313|EMBL:KEH30760.1}) (Uncharacterized protein {ECO:0000313|EnsemblPlants:KEH30760}) (Wound-inducible putative cytosolic terpene synthase 1 {ECO:0000313|EMBL:AAV36464.1})	T1.LowRFR.Lupa-T1.HighRFR.Lupa	0.0211274	1.75122	up-regulated
TRINITY_DN5877_c0_g1	Lcu.2RBY.4g050090.1	(Transmembrane protein	T1.LowRFR.Lupa-T1.HighRFR.Lupa	0.00236266	1.19737	up-regulated
TRINITY_DN13648_c0_g1	Lcu.2RBY.4g050240.1	(Carboxy-terminal region remorin {ECO:0000313|EMBL:AES89982.1}) (Uncharacterized protein {ECO:0000313|EnsemblPlants:AES89982})	T1.LowRFR.Lupa-T1.HighRFR.Lupa	0.00198111	-1.93628	down-regulated
TRINITY_DN16409_c0_g1	Lcu.2RBY.4g051660.1	(Phosphoglucomutase/phosphomannomutase family protein {ECO:0000313|EMBL:AES90102.1}) (Uncharacterized protein {ECO:0000313|EnsemblPlants:AES90102})	T1.LowRFR.Lupa-T1.HighRFR.Lupa	0.0390589	1.00478	up-regulated
TRINITY_DN36541_c0_g1	Lcu.2RBY.4g051730.1	(Cytochrome P450 family-dependent fatty acid hydroxylase {ECO:0000313|EMBL:KEH34209.1}) (Uncharacterized protein {ECO:0000313|EnsemblPlants:KEH34209})	T1.LowRFR.Lupa-T1.HighRFR.Lupa	0.0225862	-1.29491	down-regulated
TRINITY_DN15206_c0_g2	Lcu.2RBY.4g051940.1	hypothetical protein	T1.LowRFR.Lupa-T1.HighRFR.Lupa	0.0320518	-1.00148	down-regulated
TRINITY_DN17582_c0_g1	Lcu.2RBY.4g052170.1	(Transmembrane protein	T1.LowRFR.Lupa-T1.HighRFR.Lupa	0.0169329	-1.20241	down-regulated
TRINITY_DN9528_c0_g1	Lcu.2RBY.4g052180.1	(DnaJ heat shock amino-terminal domain protein {ECO:0000313|EMBL:KEH30888.1}) (Uncharacterized protein {ECO:0000313|EnsemblPlants:KEH30888})	T1.LowRFR.Lupa-T1.HighRFR.Lupa	0.00349945	2.15216	up-regulated
TRINITY_DN3956_c0_g1	Lcu.2RBY.4g053700.1	(Myb-like transcription factor family protein {ECO:0000313|EMBL:KEH30917.1}) (Uncharacterized protein {ECO:0000313|EnsemblPlants:KEH30917})	T1.LowRFR.Lupa-T1.HighRFR.Lupa	0.00609448	1.16602	up-regulated
TRINITY_DN52517_c0_g1	Lcu.2RBY.4g054130.1	(Uncharacterized protein {ECO:0000313|EMBL:KEH30923.1	T1.LowRFR.Lupa-T1.HighRFR.Lupa	0.0423818	1.05653	up-regulated
TRINITY_DN214_c4_g1	Lcu.2RBY.4g055230.1	(Uncharacterized protein {ECO:0000313|EMBL:KRH50114.1})	T1.LowRFR.Lupa-T1.HighRFR.Lupa	0.0168037	-1.19536	down-regulated
TRINITY_DN8427_c0_g1	Lcu.2RBY.4g056760.1	(Uncharacterized protein {ECO:0000313|EMBL:KEH31133.1	T1.LowRFR.Lupa-T1.HighRFR.Lupa	0.000833139	-1.32956	down-regulated
TRINITY_DN9065_c0_g1	Lcu.2RBY.4g058210.1	((3S)-linalool/(E)-nerolidol/(E	T1.LowRFR.Lupa-T1.HighRFR.Lupa	0.029285	2.06179	up-regulated
TRINITY_DN43650_c0_g1	Lcu.2RBY.4g058330.1	((2R)-phospho-3-sulfolactate synthase ComA {ECO:0000313|EMBL:KEH31184.1}) (Uncharacterized protein {ECO:0000313|EnsemblPlants:KEH31184})	T1.LowRFR.Lupa-T1.HighRFR.Lupa	0.0264616	-1.24433	down-regulated
TRINITY_DN11842_c0_g1	Lcu.2RBY.4g059730.1	(Isochorismatase hydrolase family protein {ECO:0000313|EMBL:AES90589.1}) (Uncharacterized protein {ECO:0000313|EnsemblPlants:AES90589})	T1.LowRFR.Lupa-T1.HighRFR.Lupa	0.0280635	1.15425	up-regulated
TRINITY_DN18848_c0_g1	Lcu.2RBY.4g059840.1	(GDP dissociation inhibitor {ECO:0000313|EMBL:AES90625.1}) (Uncharacterized protein {ECO:0000313|EnsemblPlants:AES90625})	T1.LowRFR.Lupa-T1.HighRFR.Lupa	0.0497523	1.89799	up-regulated
TRINITY_DN4131_c0_g1	Lcu.2RBY.4g060490.1	(Uncharacterized protein {ECO:0000313|EnsemblPlants:AES90632}) (White-brown-complex ABC transporter family protein {ECO:0000313|EMBL:AES90632.2})	T1.LowRFR.Lupa-T1.HighRFR.Lupa	0.0135604	1.04429	up-regulated
TRINITY_DN4604_c0_g1	Lcu.2RBY.4g060530.1	(Phosphate-responsive 1 family protein {ECO:0000313|EMBL:AES90647.1}) (Uncharacterized protein {ECO:0000313|EMBL:AFK38707.1	T1.LowRFR.Lupa-T1.HighRFR.Lupa	0.00471201	-1.19797	down-regulated
TRINITY_DN4660_c0_g2	Lcu.2RBY.4g060760.1	(SAUR-like auxin-responsive family protein {ECO:0000313|EMBL:AES71918.1}) (Uncharacterized protein {ECO:0000313|EnsemblPlants:AES71918})	T1.LowRFR.Lupa-T1.HighRFR.Lupa	0.013467	3.20292	up-regulated
TRINITY_DN4660_c0_g3	Lcu.2RBY.4g060780.1	(Transmembrane protein	T1.LowRFR.Lupa-T1.HighRFR.Lupa	0.0295754	2.35465	up-regulated
TRINITY_DN7994_c0_g1	Lcu.2RBY.4g061030.1	(Uncharacterized protein {ECO:0000313|EMBL:ESW31078.1})	T1.LowRFR.Lupa-T1.HighRFR.Lupa	0.0267045	-3.77475	down-regulated
TRINITY_DN11861_c0_g1	Lcu.2RBY.4g063050.1	(Gag/pol polyprotein {ECO:0000313|EMBL:AAQ82035.1}) (Fragment)	T1.LowRFR.Lupa-T1.HighRFR.Lupa	0.0100234	1.09353	up-regulated
TRINITY_DN15287_c0_g1	Lcu.2RBY.4g063090.1	(Transmembrane protein	T1.LowRFR.Lupa-T1.HighRFR.Lupa	0.0142546	-1.17008	down-regulated
TRINITY_DN13643_c1_g3	Lcu.2RBY.4g063790.1	(Uncharacterized protein {ECO:0000313|EMBL:BAT74210.1})	T1.LowRFR.Lupa-T1.HighRFR.Lupa	0.00394329	-1.62287	down-regulated
TRINITY_DN3587_c0_g1	Lcu.2RBY.4g063880.1	(Uncharacterized protein {ECO:0000313|EMBL:KOM26349.1})	T1.LowRFR.Lupa-T1.HighRFR.Lupa	0.00474724	1.5887	up-regulated
TRINITY_DN2718_c0_g2	Lcu.2RBY.4g065280.1	(Phosphatidylinositol-4-phosphate 5-kinase family protein {ECO:0000313|EMBL:AET04875.1}) (Uncharacterized protein {ECO:0000313|EnsemblPlants:AET04875})	T1.LowRFR.Lupa-T1.HighRFR.Lupa	0.00438444	-1.09547	down-regulated
TRINITY_DN6646_c0_g1	Lcu.2RBY.4g065800.1	(Chromosome condensation regulator RCC1 repeat protein {ECO:0000313|EMBL:AET04807.2}) (Uncharacterized protein {ECO:0000313|EnsemblPlants:AET04807})	T1.LowRFR.Lupa-T1.HighRFR.Lupa	0.00514985	-1.55267	down-regulated
TRINITY_DN4346_c0_g1	Lcu.2RBY.4g066060.1	(TPR repeat protein {ECO:0000313|EMBL:AET04753.1}) (Uncharacterized protein {ECO:0000313|EnsemblPlants:AET04753})	T1.LowRFR.Lupa-T1.HighRFR.Lupa	4.44808e-05	1.22476	up-regulated
TRINITY_DN48188_c0_g1	Lcu.2RBY.4g068760.1	(Uncharacterized protein {ECO:0000313|EMBL:KEH20775.1	T1.LowRFR.Lupa-T1.HighRFR.Lupa	0.000159007	1.13799	up-regulated
TRINITY_DN4390_c0_g1	Lcu.2RBY.4g069150.1	(Lysine-specific demethylase JMJ14-like protein	T1.LowRFR.Lupa-T1.HighRFR.Lupa	0.0139207	1.13112	up-regulated
TRINITY_DN18483_c0_g1	Lcu.2RBY.4g070140.1	(Putative uncharacterized protein {ECO:0000313|EMBL:ACJ86264.1})	T1.LowRFR.Lupa-T1.HighRFR.Lupa	0.0485209	-1.56117	down-regulated
TRINITY_DN10739_c0_g1	Lcu.2RBY.4g072980.1	(Kelch repeat F-box protein {ECO:0000313|EMBL:KEH20583.1}) (Uncharacterized protein {ECO:0000313|EnsemblPlants:KEH20583})	T1.LowRFR.Lupa-T1.HighRFR.Lupa	0.0202926	1.47329	up-regulated
TRINITY_DN396_c0_g1	Lcu.2RBY.4g073480.1	(Uncharacterized protein {ECO:0000313|EMBL:AES90003.1	T1.LowRFR.Lupa-T1.HighRFR.Lupa	4.44808e-05	1.437	up-regulated
TRINITY_DN47688_c0_g1	Lcu.2RBY.4g073750.1	(Nine-cis-epoxycarotenoid dioxygenase3 {ECO:0000313|EMBL:BAC10551.1})	T1.LowRFR.Lupa-T1.HighRFR.Lupa	0.00419862	1.40354	up-regulated
TRINITY_DN643_c0_g2	Lcu.2RBY.4g074300.1	Acyl carrier protein {ECO:0000256|RuleBase:RU000722}	T1.LowRFR.Lupa-T1.HighRFR.Lupa	0.000376245	1.0099	up-regulated
TRINITY_DN31240_c0_g1	Lcu.2RBY.4g077020.1	(Uncharacterized protein {ECO:0000313|EMBL:KHN16747.1})	T1.LowRFR.Lupa-T1.HighRFR.Lupa	0.0359352	1.15436	up-regulated
TRINITY_DN13533_c1_g1	Lcu.2RBY.4g080480.1	(Acyl-CoA thioesterase {ECO:0000313|EMBL:KEH18862.1}) (Uncharacterized protein {ECO:0000313|EnsemblPlants:KEH18862})	T1.LowRFR.Lupa-T1.HighRFR.Lupa	0.0498465	1.96252	up-regulated
TRINITY_DN17_c0_g1	Lcu.2RBY.5g001180.1	(Serine/Threonine kinase family protein {ECO:0000313|EMBL:AES93705.1}) (Uncharacterized protein {ECO:0000313|EnsemblPlants:AES93705})	T1.LowRFR.Lupa-T1.HighRFR.Lupa	0.00110602	1.31637	up-regulated
TRINITY_DN4836_c0_g1	Lcu.2RBY.5g001900.1	(Cytochrome protein C {ECO:0000313|EMBL:AES93874.1}) (Uncharacterized protein {ECO:0000313|EnsemblPlants:AES93874})	T1.LowRFR.Lupa-T1.HighRFR.Lupa	0.000391283	1.05733	up-regulated
TRINITY_DN2497_c0_g6	Lcu.2RBY.5g002800.1	(Myb transcription factor {ECO:0000313|EMBL:AES94021.2}) (Uncharacterized protein {ECO:0000313|EnsemblPlants:AES94021})	T1.LowRFR.Lupa-T1.HighRFR.Lupa	0.0411796	-1.05016	down-regulated
TRINITY_DN42035_c0_g1	Lcu.2RBY.5g003420.1	(Anthocyanidin synthase {ECO:0000313|EMBL:ABU40983.1}) (Leucoanthocyanidin dioxygenase-like protein {ECO:0000313|EMBL:AES94147.1}) (Uncharacterized protein {ECO:0000313|EnsemblPlants:AES94147})	T1.LowRFR.Lupa-T1.HighRFR.Lupa	0.0222089	-1.42471	down-regulated
TRINITY_DN8195_c0_g1	Lcu.2RBY.5g004100.1	(Uncharacterized protein {ECO:0000313|EMBL:AES94250.2	T1.LowRFR.Lupa-T1.HighRFR.Lupa	0.0409376	3.78552	up-regulated
TRINITY_DN19224_c0_g1	Lcu.2RBY.5g005620.1	(Galactosyl transferase GMA12/MNN10 family protein {ECO:0000313|EMBL:AES94514.1}) (Uncharacterized protein {ECO:0000313|EnsemblPlants:AES94514})	T1.LowRFR.Lupa-T1.HighRFR.Lupa	0.0236722	-1.10126	down-regulated
TRINITY_DN7817_c0_g1	Lcu.2RBY.5g006380.1	(RP/EB family microtubule-associated protein {ECO:0000313|EMBL:AES94625.2}) (Uncharacterized protein {ECO:0000313|EnsemblPlants:AES94625})	T1.LowRFR.Lupa-T1.HighRFR.Lupa	0.0421186	1.06725	up-regulated
TRINITY_DN2213_c0_g1	Lcu.2RBY.5g007500.1	(Methyl jasmonate esterase {ECO:0000313|EMBL:AES94788.1}) (Uncharacterized protein {ECO:0000313|EnsemblPlants:AES94788})	T1.LowRFR.Lupa-T1.HighRFR.Lupa	0.000636475	1.37166	up-regulated
TRINITY_DN1445_c0_g1	Lcu.2RBY.5g007990.1	(PQ-loop protein/transmembrane family protein {ECO:0000313|EMBL:AES94855.1}) (Uncharacterized protein {ECO:0000313|EnsemblPlants:AES94855})	T1.LowRFR.Lupa-T1.HighRFR.Lupa	0.000607816	1.00178	up-regulated
TRINITY_DN19254_c0_g1	Lcu.2RBY.5g008870.1	(Nucleolar RNA-associated protein	T1.LowRFR.Lupa-T1.HighRFR.Lupa	0.0436331	2.33798	up-regulated
TRINITY_DN8883_c0_g1	Lcu.2RBY.5g009110.1	(Phenylcoumaran benzylic ether reductase-like protein Fi1 {ECO:0000313|EMBL:AES95007.1}) (Uncharacterized protein {ECO:0000313|EMBL:AFK40308.1	T1.LowRFR.Lupa-T1.HighRFR.Lupa	0.0481903	1.02739	up-regulated
TRINITY_DN8729_c0_g1	Lcu.2RBY.5g009120.1	Isoflavone reductase (IFR) (1.3.1.45) (2'-hydroxyisoflavone reductase) (NADPH:isoflavone oxidoreductase)	T1.LowRFR.Lupa-T1.HighRFR.Lupa	0.000803734	1.29536	up-regulated
TRINITY_DN100_c0_g2	Lcu.2RBY.5g009500.1	(Cytochrome P450 family brassinosteroid oxidase {ECO:0000313|EMBL:AES95054.1}) (Uncharacterized protein {ECO:0000313|EnsemblPlants:AES95054})	T1.LowRFR.Lupa-T1.HighRFR.Lupa	0.000285402	2.15271	up-regulated
TRINITY_DN17010_c0_g1	Lcu.2RBY.5g009620.1	(Uncharacterized protein {ECO:0000313|EMBL:AFK43023.1})	T1.LowRFR.Lupa-T1.HighRFR.Lupa	0.00179666	-1.03614	down-regulated
TRINITY_DN5006_c1_g2	Lcu.2RBY.5g010210.1	(Uncharacterized protein {ECO:0000313|EMBL:ESW08086.1})	T1.LowRFR.Lupa-T1.HighRFR.Lupa	0.041206	-1.00978	down-regulated
TRINITY_DN21745_c0_g1	Lcu.2RBY.5g013110.1	(Uncharacterized protein {ECO:0000313|EMBL:KRH39733.1	T1.LowRFR.Lupa-T1.HighRFR.Lupa	0.0253738	2.83226	up-regulated
TRINITY_DN6873_c0_g1	Lcu.2RBY.5g013450.1	(Neutral alpha-glucosidase {ECO:0000313|EMBL:AES95537.1}) (Uncharacterized protein {ECO:0000313|EnsemblPlants:AES95537})	T1.LowRFR.Lupa-T1.HighRFR.Lupa	0.00278037	1.31715	up-regulated
TRINITY_DN53116_c0_g1	Lcu.2RBY.5g014200.1	(Disease resistance protein (CC-NBS-LRR class) family protein {ECO:0000313|EMBL:AES95653.1}) (Uncharacterized protein {ECO:0000313|EnsemblPlants:AES95653})	T1.LowRFR.Lupa-T1.HighRFR.Lupa	0.000667835	1.26454	up-regulated
TRINITY_DN4444_c0_g1	Lcu.2RBY.5g015580.1	(Uncharacterized protein {ECO:0000313|EMBL:AES95856.1	T1.LowRFR.Lupa-T1.HighRFR.Lupa	0.0117453	1.2595	up-regulated
TRINITY_DN16054_c0_g1	Lcu.2RBY.5g016100.1	(BHLH transcription factor {ECO:0000313|EMBL:ABY48134.1}) (Transcription factor bHLH93 {ECO:0000313|EMBL:AES95896.1}) (Uncharacterized protein {ECO:0000313|EnsemblPlants:AES95896})	T1.LowRFR.Lupa-T1.HighRFR.Lupa	0.0334257	-2.35201	down-regulated
TRINITY_DN31701_c0_g1	Lcu.2RBY.5g020960.1	(Membrane-associated kinase regulator-like protein	T1.LowRFR.Lupa-T1.HighRFR.Lupa	0.0452859	2.19884	up-regulated
TRINITY_DN10270_c0_g1	Lcu.2RBY.5g021730.1	(Homeodomain-related {ECO:0000313|EMBL:ABD32995.1}) (Myb transcription factor {ECO:0000313|EMBL:AES96593.1}) (Uncharacterized protein {ECO:0000313|EnsemblPlants:AES96593})	T1.LowRFR.Lupa-T1.HighRFR.Lupa	0.0328754	-1.67951	down-regulated
TRINITY_DN7999_c0_g1	Lcu.2RBY.5g023110.1	(Potyviral capsid protein interacting protein {ECO:0000313|EMBL:AES96501.1}) (Uncharacterized protein {ECO:0000313|EnsemblPlants:AES96501})	T1.LowRFR.Lupa-T1.HighRFR.Lupa	0.0032246	2.00566	up-regulated
TRINITY_DN31328_c0_g1	Lcu.2RBY.5g023670.1	(Tyrosine kinase family protein {ECO:0000313|EMBL:AES96462.1}) (Uncharacterized protein {ECO:0000313|EnsemblPlants:AES96462})	T1.LowRFR.Lupa-T1.HighRFR.Lupa	0.00823415	-1.09098	down-regulated
TRINITY_DN5891_c0_g1	Lcu.2RBY.5g023740.1	(Glutathione S-transferase	T1.LowRFR.Lupa-T1.HighRFR.Lupa	3.04763e-05	1.35181	up-regulated
TRINITY_DN163_c0_g2	Lcu.2RBY.5g026160.1	(Pmr5/Cas1p GDSL/SGNH-like acyl-esterase family protein {ECO:0000313|EMBL:AES96268.1}) (Uncharacterized protein {ECO:0000313|EnsemblPlants:AES96268})	T1.LowRFR.Lupa-T1.HighRFR.Lupa	0.00614999	1.15195	up-regulated
TRINITY_DN2444_c0_g1	Lcu.2RBY.5g026830.1	(Auxin-induced 5NG4-like protein {ECO:0000313|EMBL:AES96246.2}) (Uncharacterized protein {ECO:0000313|EnsemblPlants:AES96246})	T1.LowRFR.Lupa-T1.HighRFR.Lupa	0.00244269	2.13348	up-regulated
TRINITY_DN5361_c0_g2	Lcu.2RBY.5g027650.1	Carbonic anhydrase {ECO:0000256|RuleBase:RU003956} (4.2.1.1 {ECO:0000256|RuleBase:RU003956}) (Carbonate dehydratase {ECO:0000256|RuleBase:RU003956})	T1.LowRFR.Lupa-T1.HighRFR.Lupa	7.79803e-05	1.06905	up-regulated
TRINITY_DN11830_c0_g1	Lcu.2RBY.5g031510.1	Peroxidase {ECO:0000256|RuleBase:RU362060	T1.LowRFR.Lupa-T1.HighRFR.Lupa	0.0419029	-2.56935	down-regulated
TRINITY_DN2359_c0_g4	Lcu.2RBY.5g033370.1	hypothetical protein	T1.LowRFR.Lupa-T1.HighRFR.Lupa	0.0255237	-1.00967	down-regulated
TRINITY_DN4263_c0_g2	Lcu.2RBY.5g034420.1	(Phytochrome and flowering time regulatory protein {ECO:0000313|EMBL:KEH27965.1}) (Uncharacterized protein {ECO:0000313|EnsemblPlants:KEH27965})	T1.LowRFR.Lupa-T1.HighRFR.Lupa	0.0481867	1.86359	up-regulated
TRINITY_DN5828_c0_g1	Lcu.2RBY.5g047930.1	hypothetical protein	T1.LowRFR.Lupa-T1.HighRFR.Lupa	0.000592811	2.03731	up-regulated
TRINITY_DN6347_c0_g1	Lcu.2RBY.5g048400.1	Potassium transporter {ECO:0000256|RuleBase:RU321113}	T1.LowRFR.Lupa-T1.HighRFR.Lupa	0.00977533	-1.73516	down-regulated
TRINITY_DN16007_c0_g1	Lcu.2RBY.5g049020.1	(Glutaredoxin family protein {ECO:0000313|EMBL:AES98751.1}) (Uncharacterized protein {ECO:0000313|EnsemblPlants:AES98751})	T1.LowRFR.Lupa-T1.HighRFR.Lupa	0.0382232	-1.23284	down-regulated
TRINITY_DN284_c0_g1	Lcu.2RBY.5g050610.1	(Transmembrane protein	T1.LowRFR.Lupa-T1.HighRFR.Lupa	0.0171319	1.27977	up-regulated
TRINITY_DN1386_c0_g1	Lcu.2RBY.5g052320.1	Sucrose synthase {ECO:0000256|RuleBase:RU280817} (2.4.1.13 {ECO:0000256|RuleBase:RU280817})	T1.LowRFR.Lupa-T1.HighRFR.Lupa	0.00811012	-1.09951	down-regulated
TRINITY_DN52596_c0_g1	Lcu.2RBY.5g053070.1	(Eukaryotic aspartyl protease family protein {ECO:0000313|EMBL:AES99212.1}) (Uncharacterized protein {ECO:0000313|EnsemblPlants:AES99212})	T1.LowRFR.Lupa-T1.HighRFR.Lupa	0.0169654	-1.02422	down-regulated
TRINITY_DN9878_c0_g1	Lcu.2RBY.5g053150.1	(Salt stress response/antifungal domain protein {ECO:0000313|EMBL:AES99226.1}) (Uncharacterized protein {ECO:0000313|EnsemblPlants:AES99226})	T1.LowRFR.Lupa-T1.HighRFR.Lupa	0.0419732	-1.85421	down-regulated
TRINITY_DN7061_c0_g2	Lcu.2RBY.5g054570.1	(Uncharacterized protein {ECO:0000313|EMBL:BAT81216.1})	T1.LowRFR.Lupa-T1.HighRFR.Lupa	0.00179543	-1.61671	down-regulated
TRINITY_DN9573_c0_g1	Lcu.2RBY.5g055040.1	(Macrophage migration inhibition factor-like protein {ECO:0000313|EMBL:AES79606.1}) (Uncharacterized protein {ECO:0000313|EnsemblPlants:AES79606})	T1.LowRFR.Lupa-T1.HighRFR.Lupa	0.039012	1.10791	up-regulated
TRINITY_DN9785_c0_g2	Lcu.2RBY.5g055750.1	(Uncharacterized protein {ECO:0000313|EMBL:KDP39270.1})	T1.LowRFR.Lupa-T1.HighRFR.Lupa	0.00206747	-1.7128	down-regulated
TRINITY_DN7635_c0_g2	Lcu.2RBY.5g055950.1	(Uncharacterized protein {ECO:0000313|EMBL:KOM29505.1})	T1.LowRFR.Lupa-T1.HighRFR.Lupa	0.0423703	-1.83776	down-regulated
TRINITY_DN1808_c1_g1	Lcu.2RBY.5g056460.1	(HXXXD-type acyl-transferase family protein {ECO:0000313|EMBL:AES99536.1}) (Uncharacterized protein {ECO:0000313|EnsemblPlants:AES99536})	T1.LowRFR.Lupa-T1.HighRFR.Lupa	0.000272614	1.37743	up-regulated
TRINITY_DN10259_c0_g2	Lcu.2RBY.5g056530.1	(Glycosyltransferase family protein {ECO:0000313|EMBL:AES99547.2}) (Uncharacterized protein {ECO:0000313|EnsemblPlants:AES99547})	T1.LowRFR.Lupa-T1.HighRFR.Lupa	0.00587879	1.10849	up-regulated
TRINITY_DN33037_c0_g1	Lcu.2RBY.5g057920.1	Pectinesterase {ECO:0000256|RuleBase:RU000589} (3.1.1.11 {ECO:0000256|RuleBase:RU000589})	T1.LowRFR.Lupa-T1.HighRFR.Lupa	0.00451936	2.6905	up-regulated
TRINITY_DN14047_c1_g1	Lcu.2RBY.5g059450.1	(IQ-domain protein {ECO:0000313|EMBL:AES99784.1}) (Uncharacterized protein {ECO:0000313|EnsemblPlants:AES99784})	T1.LowRFR.Lupa-T1.HighRFR.Lupa	0.0319095	-1.38466	down-regulated
TRINITY_DN4054_c0_g1	Lcu.2RBY.5g060210.1	(Ankyrin repeat protein {ECO:0000313|EMBL:AES99856.2}) (Uncharacterized protein {ECO:0000313|EnsemblPlants:AES99856})	T1.LowRFR.Lupa-T1.HighRFR.Lupa	0.00309193	-1.11502	down-regulated
TRINITY_DN8317_c0_g1	Lcu.2RBY.5g060370.1	(Uncharacterized protein {ECO:0000313|EMBL:KRH73361.1	T1.LowRFR.Lupa-T1.HighRFR.Lupa	0.0201243	-1.47112	down-regulated
TRINITY_DN36959_c0_g1	Lcu.2RBY.5g061130.1	(Molybdenum cofactor biosynthesis protein CNX1 {ECO:0000313|EMBL:AET00019.1}) (Uncharacterized protein {ECO:0000313|EnsemblPlants:AET00019})	T1.LowRFR.Lupa-T1.HighRFR.Lupa	0.00595668	-1.13617	down-regulated
TRINITY_DN22838_c0_g1	Lcu.2RBY.5g063080.1	hypothetical protein	T1.LowRFR.Lupa-T1.HighRFR.Lupa	0.0419466	-1.07643	down-regulated
TRINITY_DN8055_c0_g1	Lcu.2RBY.5g065340.1	(LRR receptor-like kinase family protein {ECO:0000313|EMBL:KEH20118.1}) (Uncharacterized protein {ECO:0000313|EnsemblPlants:KEH20118})	T1.LowRFR.Lupa-T1.HighRFR.Lupa	0.0178883	1.09972	up-regulated
TRINITY_DN12799_c0_g1	Lcu.2RBY.5g066790.1	(Uncharacterized protein {ECO:0000313|EnsemblPlants:KEH39811}) (Wall-associated receptor kinase-like protein {ECO:0000313|EMBL:KEH39811.1})	T1.LowRFR.Lupa-T1.HighRFR.Lupa	0.0413496	-1.19526	down-regulated
TRINITY_DN12028_c0_g1	Lcu.2RBY.5g067820.1	(Uncharacterized protein {ECO:0000313|EMBL:KHN48540.1})	T1.LowRFR.Lupa-T1.HighRFR.Lupa	0.00311929	-1.09667	down-regulated
TRINITY_DN9715_c0_g1	Lcu.2RBY.5g069260.1	(LRR receptor-like kinase family protein {ECO:0000313|EMBL:AES59193.2}) (Uncharacterized protein {ECO:0000313|EnsemblPlants:AES59193})	T1.LowRFR.Lupa-T1.HighRFR.Lupa	0.000373455	-1.08585	down-regulated
TRINITY_DN51795_c0_g1	Lcu.2RBY.5g069620.1	(Plant/MHM17-10 protein	T1.LowRFR.Lupa-T1.HighRFR.Lupa	0.0088052	-1.0275	down-regulated
TRINITY_DN3399_c0_g1	Lcu.2RBY.5g071980.1	(Transcription factor-like protein {ECO:0000313|EMBL:AES59381.1}) (Uncharacterized protein {ECO:0000313|EnsemblPlants:AES59381})	T1.LowRFR.Lupa-T1.HighRFR.Lupa	0.000714945	-1.10488	down-regulated
TRINITY_DN48485_c0_g1	Lcu.2RBY.5g073530.1	(Uncharacterized protein {ECO:0000313|EMBL:KEH40161.1	T1.LowRFR.Lupa-T1.HighRFR.Lupa	0.034616	-1.12587	down-regulated
TRINITY_DN33247_c0_g1	Lcu.2RBY.5g073530.1	(Uncharacterized protein {ECO:0000313|EMBL:KEH40161.1	T1.LowRFR.Lupa-T1.HighRFR.Lupa	0.000305367	-1.74743	down-regulated
TRINITY_DN280_c0_g1	Lcu.2RBY.5g074070.1	(Glyoxal oxidase amino-terminal protein {ECO:0000313|EMBL:AES59630.1}) (Uncharacterized protein {ECO:0000313|EnsemblPlants:AES59630})	T1.LowRFR.Lupa-T1.HighRFR.Lupa	0.0328284	2.10975	up-regulated
TRINITY_DN9585_c0_g1	Lcu.2RBY.6g000730.1	Either FTb1 or FTb2	T1.LowRFR.Lupa-T1.HighRFR.Lupa	0.000261156	4.91443	up-regulated
TRINITY_DN14930_c0_g1	Lcu.2RBY.6g002840.1	(ERD (Early-responsive to dehydration stress) family protein {ECO:0000313|EMBL:AES77519.1}) (Uncharacterized protein {ECO:0000313|EnsemblPlants:AES77519})	T1.LowRFR.Lupa-T1.HighRFR.Lupa	0.0483509	1.73523	up-regulated
TRINITY_DN8409_c0_g1	Lcu.2RBY.6g004710.1	(Cytochrome P450 enzyme {ECO:0000313|EMBL:BAF56236.1})	T1.LowRFR.Lupa-T1.HighRFR.Lupa	0.0373942	1.6416	up-regulated
TRINITY_DN11831_c0_g1	Lcu.2RBY.6g005130.1	(Pollen Ole e 1 allergen and extensin {ECO:0000313|EMBL:ABD33344.1}) (Pollen protein Ole E I-like protein {ECO:0000313|EMBL:AES77766.1}) (Uncharacterized protein {ECO:0000313|EnsemblPlants:AES77766})	T1.LowRFR.Lupa-T1.HighRFR.Lupa	1.29049e-05	-1.93247	down-regulated
TRINITY_DN5164_c0_g1	Lcu.2RBY.6g006380.1	(S-adenosylmethionine decarboxylase proenzyme {ECO:0000313|EMBL:KEH17677.1}) (Uncharacterized protein {ECO:0000313|EnsemblPlants:KEH17677})	T1.LowRFR.Lupa-T1.HighRFR.Lupa	0.00832148	1.65011	up-regulated
TRINITY_DN7238_c0_g1	Lcu.2RBY.6g007950.1	(Uncharacterized protein {ECO:0000313|EMBL:ESW11316.1})	T1.LowRFR.Lupa-T1.HighRFR.Lupa	0.00546603	-1.26813	down-regulated
TRINITY_DN10187_c0_g1	Lcu.2RBY.6g013510.1	(Sieve element occlusion e {ECO:0000313|EMBL:ADN32809.1}) (Sieve element occlusion protein {ECO:0000313|EMBL:AES78512.1}) (Uncharacterized protein {ECO:0000313|EnsemblPlants:AES78512})	T1.LowRFR.Lupa-T1.HighRFR.Lupa	0.00394329	-1.02072	down-regulated
TRINITY_DN42273_c0_g1	Lcu.2RBY.6g014030.1	(GDSL-like lipase/acylhydrolase {ECO:0000313|EMBL:KEH22099.1}) (Uncharacterized protein {ECO:0000313|EnsemblPlants:KEH22099})	T1.LowRFR.Lupa-T1.HighRFR.Lupa	0.0266175	-1.15437	down-regulated
TRINITY_DN13328_c0_g1	Lcu.2RBY.6g021710.1	(Uncharacterized protein {ECO:0000313|EMBL:EMJ18071.1}) (Fragment)	T1.LowRFR.Lupa-T1.HighRFR.Lupa	0.0357735	1.16952	up-regulated
TRINITY_DN3179_c0_g2	Lcu.2RBY.6g025790.1	(Dynein light chain 1	T1.LowRFR.Lupa-T1.HighRFR.Lupa	0.0111598	1.3635	up-regulated
TRINITY_DN2581_c0_g4	Lcu.2RBY.6g026370.1	(Uncharacterized protein {ECO:0000313|EMBL:AFK35059.1})	T1.LowRFR.Lupa-T1.HighRFR.Lupa	0.0134625	1.21566	up-regulated
TRINITY_DN1583_c0_g1	Lcu.2RBY.6g029140.1	(Uncharacterized protein {ECO:0000313|EnsemblPlants:AES79522}) (Vacuolar cation/proton exchanger 3 {ECO:0000313|EMBL:AES79522.2})	T1.LowRFR.Lupa-T1.HighRFR.Lupa	0.000558439	1.25521	up-regulated
TRINITY_DN47425_c0_g1	Lcu.2RBY.6g031320.1	(Uncharacterized protein {ECO:0000313|EMBL:AFK35809.1	T1.LowRFR.Lupa-T1.HighRFR.Lupa	0.00780144	-1.20684	down-regulated
TRINITY_DN11610_c0_g1	Lcu.2RBY.6g035090.1	(ATP-binding protein {ECO:0000313|EMBL:KEH23330.1}) (Uncharacterized protein {ECO:0000313|EnsemblPlants:KEH23330})	T1.LowRFR.Lupa-T1.HighRFR.Lupa	0.0063336	2.35596	up-regulated
TRINITY_DN2959_c0_g1	Lcu.2RBY.6g037160.1	(Uncharacterized protein {ECO:0000313|EMBL:EEE81867.2})	T1.LowRFR.Lupa-T1.HighRFR.Lupa	0.00435616	1.01431	up-regulated
TRINITY_DN8899_c0_g2	Lcu.2RBY.6g037550.1	(Polygalacturonase/glycoside hydrolase family protein {ECO:0000313|EMBL:AES80266.1}) (Uncharacterized protein {ECO:0000313|EnsemblPlants:AES80266})	T1.LowRFR.Lupa-T1.HighRFR.Lupa	2.79424e-05	1.25055	up-regulated
TRINITY_DN13308_c0_g2	Lcu.2RBY.6g038620.1	Zinc finger CCCH domain-containing protein ZFN-like	T1.LowRFR.Lupa-T1.HighRFR.Lupa	0.04024	1.03213	up-regulated
TRINITY_DN13199_c0_g1	Lcu.2RBY.6g041550.1	(Uncharacterized protein {ECO:0000313|EMBL:KRH07882.1	T1.LowRFR.Lupa-T1.HighRFR.Lupa	0.0343035	-2.15686	down-regulated
TRINITY_DN7948_c0_g2	Lcu.2RBY.6g042780.1	Alpha-mannosidase {ECO:0000256|RuleBase:RU361199} (3.2.1.- {ECO:0000256|RuleBase:RU361199})	T1.LowRFR.Lupa-T1.HighRFR.Lupa	0.00136107	-1.09481	down-regulated
TRINITY_DN1371_c0_g1	Lcu.2RBY.6g043450.1	Xyloglucan endotransglucosylase/hydrolase {ECO:0000256|RuleBase:RU361120} (2.4.1.207 {ECO:0000256|RuleBase:RU361120})	T1.LowRFR.Lupa-T1.HighRFR.Lupa	0.00597226	2.09424	up-regulated
TRINITY_DN8146_c0_g1	Lcu.2RBY.6g044450.1	Glutamate dehydrogenase {ECO:0000256|PIRNR:PIRNR000185}	T1.LowRFR.Lupa-T1.HighRFR.Lupa	4.64896e-05	1.06674	up-regulated
TRINITY_DN11453_c0_g1	Lcu.2RBY.6g048030.1	(Transmembrane protein	T1.LowRFR.Lupa-T1.HighRFR.Lupa	0.0365191	-1.06495	down-regulated
TRINITY_DN2714_c0_g1	Lcu.2RBY.6g048590.1	(GASA/GAST/Snakin {ECO:0000313|EMBL:AES81286.1}) (Gibberellin regulated protein {ECO:0000313|EMBL:ABD33300.1}) (Uncharacterized protein {ECO:0000313|EnsemblPlants:AES81286})	T1.LowRFR.Lupa-T1.HighRFR.Lupa	4.52717e-08	2.18992	up-regulated
TRINITY_DN3150_c0_g2	Lcu.2RBY.6g050860.1	LcFLOR1	T1.LowRFR.Lupa-T1.HighRFR.Lupa	0.0267496	-1.83246	down-regulated
TRINITY_DN16654_c0_g1	Lcu.2RBY.6g050910.1	Pectinesterase {ECO:0000256|RuleBase:RU000589} (3.1.1.11 {ECO:0000256|RuleBase:RU000589})	T1.LowRFR.Lupa-T1.HighRFR.Lupa	0.048611	-1.17965	down-regulated
TRINITY_DN2685_c0_g1	Lcu.2RBY.6g053210.1	(Sulfate transporter 3.1-like protein {ECO:0000313|EMBL:AKV94661.1})	T1.LowRFR.Lupa-T1.HighRFR.Lupa	0.00437802	1.18474	up-regulated
TRINITY_DN1462_c0_g1	Lcu.2RBY.6g053720.1	Auxin-induced protein {ECO:0000256|RuleBase:RU004549}	T1.LowRFR.Lupa-T1.HighRFR.Lupa	0.0103385	2.15304	up-regulated
TRINITY_DN14098_c0_g1	Lcu.2RBY.6g056970.1	(Uncharacterized protein {ECO:0000313|EnsemblPlants:AES81779}) (WRKY family transcription factor {ECO:0000313|EMBL:AES81779.1})	T1.LowRFR.Lupa-T1.HighRFR.Lupa	0.0161169	-1.10795	down-regulated
TRINITY_DN6951_c0_g1	Lcu.2RBY.6g057020.1	LcTOE1c TARGET OF EAT1-like gene	T1.LowRFR.Lupa-T1.HighRFR.Lupa	0.00597416	-2.09672	down-regulated
TRINITY_DN2256_c0_g2	Lcu.2RBY.6g057100.1	(Pentatricopeptide (PPR) repeat protein {ECO:0000313|EMBL:KEH32992.1}) (Uncharacterized protein {ECO:0000313|EnsemblPlants:KEH32992})	T1.LowRFR.Lupa-T1.HighRFR.Lupa	0.000347898	1.70278	up-regulated
TRINITY_DN1902_c0_g2	Lcu.2RBY.6g058250.1	(ATPase	T1.LowRFR.Lupa-T1.HighRFR.Lupa	0.0336369	1.88718	up-regulated
TRINITY_DN17541_c0_g1	Lcu.2RBY.6g058640.1	Xyloglucan endotransglucosylase/hydrolase {ECO:0000256|RuleBase:RU361120} (2.4.1.207 {ECO:0000256|RuleBase:RU361120})	T1.LowRFR.Lupa-T1.HighRFR.Lupa	0.035659	-1.10638	down-regulated
TRINITY_DN4789_c0_g1	Lcu.2RBY.6g059520.1	(35 kDa seed maturation protein	T1.LowRFR.Lupa-T1.HighRFR.Lupa	0.0173992	-1.17458	down-regulated
TRINITY_DN58022_c0_g1	Lcu.2RBY.6g061350.1	(B3 DNA-binding domain protein {ECO:0000313|EMBL:KEH24166.1}) (Uncharacterized protein {ECO:0000313|EnsemblPlants:KEH24166})	T1.LowRFR.Lupa-T1.HighRFR.Lupa	0.0284701	-1.56009	down-regulated
TRINITY_DN15915_c0_g1	Lcu.2RBY.6g061560.1	(Ovate transcriptional repressor {ECO:0000313|EMBL:KEH24200.1}) (Uncharacterized protein {ECO:0000313|EMBL:AFK37360.1	T1.LowRFR.Lupa-T1.HighRFR.Lupa	0.00308987	1.38617	up-regulated
TRINITY_DN13417_c0_g1	Lcu.2RBY.6g062410.1	(E3 ubiquitin-protein ligase RHF2A {ECO:0000313|EMBL:KHN43595.1})	T1.LowRFR.Lupa-T1.HighRFR.Lupa	0.0272959	1.48872	up-regulated
TRINITY_DN21485_c0_g1	Lcu.2RBY.6g062630.1	(Uncharacterized protein {ECO:0000313|EMBL:KHN22577.1})	T1.LowRFR.Lupa-T1.HighRFR.Lupa	0.00383758	1.37126	up-regulated
TRINITY_DN4491_c0_g1	Lcu.2RBY.6g063800.1	(Uncharacterized protein {ECO:0000313|EMBL:AFK37049.1	T1.LowRFR.Lupa-T1.HighRFR.Lupa	5.89645e-06	1.63685	up-regulated
TRINITY_DN52300_c0_g1	Lcu.2RBY.6g063860.1	(Plant invertase/pectin methylesterase inhibitor {ECO:0000313|EMBL:AES82139.1}) (Uncharacterized protein {ECO:0000313|EnsemblPlants:AES82139})	T1.LowRFR.Lupa-T1.HighRFR.Lupa	0.04024	-1.06718	down-regulated
TRINITY_DN1232_c0_g4	Lcu.2RBY.6g067290.1	(Dormancy/auxin associated protein {ECO:0000313|EMBL:AES82446.1}) (Uncharacterized protein {ECO:0000313|EnsemblPlants:AES82446})	T1.LowRFR.Lupa-T1.HighRFR.Lupa	0.0427912	1.0489	up-regulated
TRINITY_DN3026_c0_g1	Lcu.2RBY.6g068790.1	(Uncharacterized protein {ECO:0000313|EnsemblPlants:AES82636}) (tRNA pseudouridine synthase {ECO:0000313|EMBL:AES82636.2})	T1.LowRFR.Lupa-T1.HighRFR.Lupa	7.90644e-05	1.38981	up-regulated
TRINITY_DN13666_c0_g1	Lcu.2RBY.6g070330.1	(Uncharacterized protein {ECO:0000313|EMBL:KOM52975.1})	T1.LowRFR.Lupa-T1.HighRFR.Lupa	0.00202314	-1.44831	down-regulated
TRINITY_DN8624_c0_g1	Lcu.2RBY.7g000830.1	Patatin {ECO:0000256|RuleBase:RU361262} (3.1.1.- {ECO:0000256|RuleBase:RU361262})	T1.LowRFR.Lupa-T1.HighRFR.Lupa	0.000113018	1.63875	up-regulated
TRINITY_DN8185_c0_g1	Lcu.2RBY.7g002210.1	(DUF760 family protein {ECO:0000313|EMBL:AET01427.1}) (Uncharacterized protein {ECO:0000313|EnsemblPlants:AET01427})	T1.LowRFR.Lupa-T1.HighRFR.Lupa	0.0155242	1.04938	up-regulated
TRINITY_DN11191_c0_g1	Lcu.2RBY.7g002710.1	Lipoxygenase {ECO:0000256|RuleBase:RU003975} (1.13.11.- {ECO:0000256|RuleBase:RU003975})	T1.LowRFR.Lupa-T1.HighRFR.Lupa	0.00988351	-1.72102	down-regulated
TRINITY_DN6370_c0_g2	Lcu.2RBY.7g004020.1	Beta-galactosidase {ECO:0000256|RuleBase:RU000675} (3.2.1.23 {ECO:0000256|RuleBase:RU000675})	T1.LowRFR.Lupa-T1.HighRFR.Lupa	4.5729e-05	2.05124	up-regulated
TRINITY_DN15471_c0_g1	Lcu.2RBY.7g004320.1	(Cell wall invertase II beta-furanofructosidase {ECO:0000313|EMBL:CAA84527.1}) (3.2.1.26 {ECO:0000313|EMBL:CAA84527.1})	T1.LowRFR.Lupa-T1.HighRFR.Lupa	0.0120784	-1.42596	down-regulated
TRINITY_DN22854_c0_g1	Lcu.2RBY.7g008900.1	Auxin response factor {ECO:0000256|RuleBase:RU004561}	T1.LowRFR.Lupa-T1.HighRFR.Lupa	0.0173992	-1.63061	down-regulated
TRINITY_DN8943_c0_g1	Lcu.2RBY.7g008930.1	(ABA-inducible bHLH-type transcription factor {ECO:0000313|EMBL:KEH18633.1}) (Uncharacterized protein {ECO:0000313|EnsemblPlants:KEH18633})	T1.LowRFR.Lupa-T1.HighRFR.Lupa	0.0415694	1.33856	up-regulated
TRINITY_DN5707_c0_g5	Lcu.2RBY.7g014770.1	Peptidyl-prolyl cis-trans isomerase {ECO:0000256|RuleBase:RU363019} (PPIase {ECO:0000256|RuleBase:RU363019}) (5.2.1.8 {ECO:0000256|RuleBase:RU363019})	T1.LowRFR.Lupa-T1.HighRFR.Lupa	0.00587879	-2.44234	down-regulated
TRINITY_DN47063_c0_g1	Lcu.2RBY.7g016560.1	Annexin {ECO:0000256|RuleBase:RU003540}	T1.LowRFR.Lupa-T1.HighRFR.Lupa	0.0178883	-1.12383	down-regulated
TRINITY_DN28714_c0_g1	Lcu.2RBY.7g019030.1	(RING/FYVE/PHD zinc finger protein {ECO:0000313|EMBL:KEH19331.1}) (Uncharacterized protein {ECO:0000313|EnsemblPlants:KEH19331})	T1.LowRFR.Lupa-T1.HighRFR.Lupa	0.0435972	-1.85716	down-regulated
TRINITY_DN3021_c0_g1	Lcu.2RBY.7g019570.1	(Hsp20/alpha crystallin family protein {ECO:0000313|EMBL:KEH19288.1}) (Uncharacterized protein {ECO:0000313|EnsemblPlants:KEH19288})	T1.LowRFR.Lupa-T1.HighRFR.Lupa	0.00470288	-1.46653	down-regulated
TRINITY_DN3021_c0_g3	Lcu.2RBY.7g019570.1	(Hsp20/alpha crystallin family protein {ECO:0000313|EMBL:KEH19288.1}) (Uncharacterized protein {ECO:0000313|EnsemblPlants:KEH19288})	T1.LowRFR.Lupa-T1.HighRFR.Lupa	0.0225182	-1.58304	down-regulated
TRINITY_DN395_c0_g1	Lcu.2RBY.7g019810.1	(Pathogenesis-related protein bet V I family protein {ECO:0000313|EMBL:KEH19270.1}) (Uncharacterized protein {ECO:0000313|EnsemblPlants:KEH19270})	T1.LowRFR.Lupa-T1.HighRFR.Lupa	4.70371e-06	-2.67708	down-regulated
TRINITY_DN18051_c0_g1	Lcu.2RBY.7g019990.1	(Ripening-related protein {ECO:0000313|EMBL:AAQ72568.1})	T1.LowRFR.Lupa-T1.HighRFR.Lupa	0.035467	1.20675	up-regulated
TRINITY_DN8847_c0_g1	Lcu.2RBY.7g022940.1	LcMLO10A MLO family protein	T1.LowRFR.Lupa-T1.HighRFR.Lupa	0.0237171	-1.66276	down-regulated
TRINITY_DN1267_c0_g1	Lcu.2RBY.7g023440.1	(Uncharacterized protein {ECO:0000313|EMBL:KOM31664.1})	T1.LowRFR.Lupa-T1.HighRFR.Lupa	0.00598459	1.19824	up-regulated
TRINITY_DN3096_c0_g1	Lcu.2RBY.7g024470.1	(Glycosyltransferase family 92 protein {ECO:0000313|EMBL:AET03447.1}) (Uncharacterized protein {ECO:0000313|EnsemblPlants:AET03447})	T1.LowRFR.Lupa-T1.HighRFR.Lupa	0.000376245	-2.04091	down-regulated
TRINITY_DN16752_c0_g1	Lcu.2RBY.7g028080.1	(Nucleotide-diphospho-sugar transferase family protein {ECO:0000313|EMBL:AET03420.2}) (Uncharacterized protein {ECO:0000313|EnsemblPlants:AET03420})	T1.LowRFR.Lupa-T1.HighRFR.Lupa	0.0432022	-1.34057	down-regulated
TRINITY_DN344_c0_g3	Lcu.2RBY.7g029680.1	(Mitochondrial carnitine/acylcarnitine carrier-like protein {ECO:0000313|EMBL:KHN18809.1})	T1.LowRFR.Lupa-T1.HighRFR.Lupa	0.0329072	-1.07914	down-regulated
TRINITY_DN2573_c0_g1	Lcu.2RBY.7g029860.1	(G-box element binding protein {ECO:0000313|EMBL:ABD59338.1})	T1.LowRFR.Lupa-T1.HighRFR.Lupa	5.35719e-05	-1.26604	down-regulated
TRINITY_DN3128_c0_g2	Lcu.2RBY.7g031370.1	(Carboxy-terminal domain cyclin {ECO:0000313|EMBL:AET03132.1}) (Uncharacterized protein {ECO:0000313|EnsemblPlants:AET03132})	T1.LowRFR.Lupa-T1.HighRFR.Lupa	0.00282909	-1.15347	down-regulated
TRINITY_DN2396_c0_g2	Lcu.2RBY.7g033720.1	(Uncharacterized protein {ECO:0000313|EMBL:BAT74547.1})	T1.LowRFR.Lupa-T1.HighRFR.Lupa	0.00278773	1.57883	up-regulated
TRINITY_DN3846_c0_g1	Lcu.2RBY.7g040670.1	Alpha-mannosidase {ECO:0000256|RuleBase:RU361199} (3.2.1.- {ECO:0000256|RuleBase:RU361199})	T1.LowRFR.Lupa-T1.HighRFR.Lupa	0.00136107	-1.03718	down-regulated
TRINITY_DN15630_c0_g4	Lcu.2RBY.7g043500.1	(Salicylic acid carboxyl methyltransferase {ECO:0000313|EMBL:AET03889.1}) (Uncharacterized protein {ECO:0000313|EnsemblPlants:AET03889})	T1.LowRFR.Lupa-T1.HighRFR.Lupa	0.0178165	1.7617	up-regulated
TRINITY_DN41567_c0_g1	Lcu.2RBY.7g043940.1	(Chaperone DnaJ-domain protein	T1.LowRFR.Lupa-T1.HighRFR.Lupa	0.047599	-1.09209	down-regulated
TRINITY_DN3721_c1_g1	Lcu.2RBY.7g052140.1	Xyloglucan endotransglucosylase/hydrolase {ECO:0000256|RuleBase:RU361120} (2.4.1.207 {ECO:0000256|RuleBase:RU361120})	T1.LowRFR.Lupa-T1.HighRFR.Lupa	0.0152306	-1.05356	down-regulated
TRINITY_DN24597_c0_g1	Lcu.2RBY.7g052970.1	(Uncharacterized protein {ECO:0000313|EMBL:KDP34641.1})	T1.LowRFR.Lupa-T1.HighRFR.Lupa	0.00377957	1.08406	up-regulated
TRINITY_DN16836_c0_g1	Lcu.2RBY.7g055750.1	(Eukaryotic aspartyl protease family protein {ECO:0000313|EMBL:AES90915.1}) (Uncharacterized protein {ECO:0000313|EnsemblPlants:AES90915})	T1.LowRFR.Lupa-T1.HighRFR.Lupa	0.00586783	-2.64596	down-regulated
TRINITY_DN4740_c0_g1	Lcu.2RBY.7g058730.1	Pectate lyase {ECO:0000256|RuleBase:RU361123} (4.2.2.2 {ECO:0000256|RuleBase:RU361123})	T1.LowRFR.Lupa-T1.HighRFR.Lupa	0.00485058	1.70298	up-regulated
TRINITY_DN7932_c0_g1	Lcu.2RBY.7g059700.1	(PB1 domain protein {ECO:0000313|EMBL:KEH31785.1}) (Uncharacterized protein {ECO:0000313|EnsemblPlants:KEH31785})	T1.LowRFR.Lupa-T1.HighRFR.Lupa	0.00850361	2.06685	up-regulated
TRINITY_DN42604_c0_g1	Lcu.2RBY.7g061450.1	(Nuclear protein ZAP	T1.LowRFR.Lupa-T1.HighRFR.Lupa	0.0260063	-1.06563	down-regulated
TRINITY_DN3_c0_g5	Lcu.2RBY.7g062250.1	LcTOC1a Chickpea NCBI GeneID 101500788	T1.LowRFR.Lupa-T1.HighRFR.Lupa	5.89645e-06	1.30293	up-regulated
TRINITY_DN16109_c0_g1	Lcu.2RBY.7g062970.1	(Carbohydrate-binding X8 domain protein {ECO:0000313|EMBL:KEH32015.1}) (Uncharacterized protein {ECO:0000313|EMBL:AFK41889.1	T1.LowRFR.Lupa-T1.HighRFR.Lupa	0.00248328	-1.36169	down-regulated
TRINITY_DN7384_c0_g1	Lcu.2RBY.7g065340.1	(Equilibrative nucleoside transporter 6 {ECO:0000313|EMBL:AES91548.1}) (Uncharacterized protein {ECO:0000313|EnsemblPlants:AES91548})	T1.LowRFR.Lupa-T1.HighRFR.Lupa	3.29903e-05	1.53806	up-regulated
TRINITY_DN3097_c0_g1	Lcu.2RBY.7g065950.1	(Peptide/nitrate transporter {ECO:0000313|EMBL:AES91179.1}) (Uncharacterized protein {ECO:0000313|EnsemblPlants:AES91179})	T1.LowRFR.Lupa-T1.HighRFR.Lupa	0.00310068	-1.45952	down-regulated
TRINITY_DN1441_c0_g1	Lcu.2RBY.7g067210.1	(Uncharacterized protein {ECO:0000313|EMBL:AES91695.2	T1.LowRFR.Lupa-T1.HighRFR.Lupa	0.00956972	3.71269	up-regulated
TRINITY_DN15013_c0_g1	Lcu.2RBY.7g067450.1	(Class II knotted-1-like 9 homeobox transcription factor {ECO:0000313|EMBL:AKL59484.1})	T1.LowRFR.Lupa-T1.HighRFR.Lupa	0.0378634	-1.21098	down-regulated
TRINITY_DN1813_c0_g3	Lcu.2RBY.7g069940.1	(Uncharacterized protein {ECO:0000313|EMBL:AES91885.1	T1.LowRFR.Lupa-T1.HighRFR.Lupa	0.000193624	-1.67664	down-regulated
TRINITY_DN53986_c0_g1	Lcu.2RBY.7g070320.1	(Heavy-metal-associated domain protein {ECO:0000313|EMBL:AES91905.2}) (Uncharacterized protein {ECO:0000313|EnsemblPlants:AES91905})	T1.LowRFR.Lupa-T1.HighRFR.Lupa	0.00653387	-1.58627	down-regulated
TRINITY_DN20282_c0_g1	Lcu.2RBY.7g070790.1	(60S ribosomal protein L29-1 {ECO:0000313|EMBL:KEH32340.1}) (Uncharacterized protein {ECO:0000313|EMBL:AFK45608.1	T1.LowRFR.Lupa-T1.HighRFR.Lupa	0.0380464	3.06059	up-regulated
TRINITY_DN10544_c1_g1	Lcu.2RBY.7g070990.1	(Uncharacterized protein {ECO:0000313|EMBL:AES91956.1	T1.LowRFR.Lupa-T1.HighRFR.Lupa	0.0186752	1.49329	up-regulated
TRINITY_DN8028_c0_g1	Lcu.2RBY.7g073610.1	(Uncharacterized protein {ECO:0000313|EMBL:KEH32460.1	T1.LowRFR.Lupa-T1.HighRFR.Lupa	0.0370267	-2.62238	down-regulated
TRINITY_DN6592_c0_g1	Lcu.2RBY.7g074480.1	(Uncharacterized protein {ECO:0000313|EMBL:AFK37854.1})	T1.LowRFR.Lupa-T1.HighRFR.Lupa	0.00116023	1.02941	up-regulated
TRINITY_DN16982_c0_g2	Lcu.2RBY.7g075730.1	(Sequence-specific DNA-binding transcription factors protein	T1.LowRFR.Lupa-T1.HighRFR.Lupa	0.000971162	1.56917	up-regulated
TRINITY_DN6421_c0_g1	Lcu.2RBY.7g076000.1	LcADAP3 ARIA-INTERACTING DOUBLE AP2 DOMAIN PROTEIN (Arabidopsis ADAP	T1.LowRFR.Lupa-T1.HighRFR.Lupa	0.0149272	-2.58557	down-regulated
TRINITY_DN36585_c0_g1	Lcu.2RBY.7g077070.1	(Cytochrome P450 monooxygenase CYP77B5 {ECO:0000313|EMBL:ABD97101.1}) (Fragment)	T1.LowRFR.Lupa-T1.HighRFR.Lupa	0.00317029	-2.75996	down-regulated
TRINITY_DN19123_c0_g1	Lcu.2RBY.7g078340.1	ATP-dependent 6-phosphofructokinase {ECO:0000256|HAMAP-Rule:MF_03186} (ATP-PFK {ECO:0000256|HAMAP-Rule:MF_03186}) (Phosphofructokinase {ECO:0000256|HAMAP-Rule:MF_03186}) (2.7.1.11 {ECO:0000256|HAMAP-Rule:MF_03186}) (Phosphohexokinase {ECO:0000256|HAMAP-Rule:MF_03186})	T1.LowRFR.Lupa-T1.HighRFR.Lupa	0.0319208	-1.02874	down-regulated
TRINITY_DN16443_c0_g1	Lcu.2RBY.L001650.1	(Uncharacterized protein {ECO:0000313|EMBL:KHN02826.1}) (Fragment)	T1.LowRFR.Lupa-T1.HighRFR.Lupa	0.0402365	-1.02339	down-regulated
TRINITY_DN55385_c0_g1	Lcu.2RBY.L001700.1	hypothetical protein	T1.LowRFR.Lupa-T1.HighRFR.Lupa	0.0174385	2.08405	up-regulated
TRINITY_DN59860_c0_g1	Lcu.2RBY.L002090.1	(Cationic amino acid transporter {ECO:0000313|EMBL:KEH19497.1}) (Uncharacterized protein {ECO:0000313|EnsemblPlants:KEH19497})	T1.LowRFR.Lupa-T1.HighRFR.Lupa	0.0266411	2.29103	up-regulated
TRINITY_DN92_c1_g1	Lcu.2RBY.L006360.1	hypothetical protein	T1.LowRFR.Lupa-T1.HighRFR.Lupa	0.0238378	-1.47317	down-regulated
TRINITY_DN13432_c0_g1	Lcu.2RBY.L007940.1	(Organic cation/carnitine transporter {ECO:0000313|EMBL:AET02328.1}) (Uncharacterized protein {ECO:0000313|EnsemblPlants:AET02328})	T1.LowRFR.Lupa-T1.HighRFR.Lupa	0.0244271	-2.53475	down-regulated
TRINITY_DN7983_c0_g1	Lcu.2RBY.L010340.1	(Tyrosine kinase family protein {ECO:0000313|EMBL:KEH20019.1}) (Uncharacterized protein {ECO:0000313|EnsemblPlants:KEH20019})	T1.LowRFR.Lupa-T1.HighRFR.Lupa	0.0192677	1.44881	up-regulated
TRINITY_DN12534_c0_g1	Lcu.2RBY.L010900.1	(Spc97/Spc98 family of spindle pole body (SBP) component	T1.LowRFR.Lupa-T1.HighRFR.Lupa	0.00504395	2.77753	up-regulated
TRINITY_DN47649_c0_g1	Lcu.2RBY.L013420.1	(Uncharacterized protein {ECO:0000313|EMBL:AES67300.1	T1.LowRFR.Lupa-T1.HighRFR.Lupa	0.0149517	-1.41034	down-regulated
TRINITY_DN5105_c0_g2	Lcu.2RBY.L015490.1	(Transmembrane protein	T1.LowRFR.Lupa-T1.HighRFR.Lupa	0.000667835	-1.20736	down-regulated
TRINITY_DN11508_c0_g1	Lcu.2RBY.L015490.1	(Transmembrane protein	T1.LowRFR.Lupa-T1.HighRFR.Lupa	0.00759795	-1.07067	down-regulated
TRINITY_DN20263_c0_g1	Lcu.2RBY.L016970.1	(Sieve element occlusion protein {ECO:0000313|EMBL:KEH20741.1}) (Uncharacterized protein {ECO:0000313|EnsemblPlants:KEH20741})	T1.LowRFR.Lupa-T1.HighRFR.Lupa	0.0292609	-1.23821	down-regulated
TRINITY_DN7504_c0_g1	Lcu.2RBY.L018280.1	(Histidinol-phosphate aminotransferase {ECO:0000313|EMBL:KEH25693.1}) (Uncharacterized protein {ECO:0000313|EnsemblPlants:KEH25693})	T1.LowRFR.Lupa-T1.HighRFR.Lupa	0.0271822	-1.25313	down-regulated
TRINITY_DN1257_c0_g1	Lcu.2RBY.L021630.1	(Uncharacterized protein {ECO:0000313|EMBL:AFK46929.1})	T1.LowRFR.Lupa-T1.HighRFR.Lupa	0.0252921	1.5143	up-regulated

## Sheet: Lupa_DEG_LowHigh
target	Lupa_DEG_Lc2.0_gene	Lupa_DEG_Lc2.0_gene_des	contrast	adj.pval	log2FC	up.down
TRINITY_DN10476_c0_g1	Lcu.2RBY.1g001010.1	(Uncharacterized protein {ECO:0000313|EMBL:KEH28473.1	Low-High	0.0363994	-1.06405	down-regulated
TRINITY_DN4667_c0_g1	Lcu.2RBY.1g001840.1	(Nucleic acid-binding protein {ECO:0000313|EMBL:AET00655.1}) (Uncharacterized protein {ECO:0000313|EnsemblPlants:AET00655})	Low-High	1.82453e-05	-1.1482	down-regulated
TRINITY_DN20296_c0_g1	Lcu.2RBY.1g006190.1	(Cationic amino acid transporter {ECO:0000313|EMBL:KEH40544.1}) (Uncharacterized protein {ECO:0000313|EnsemblPlants:KEH40544})	Low-High	0.0223788	-1.05127	down-regulated
TRINITY_DN42177_c0_g1	Lcu.2RBY.1g008120.1	(Cytochrome P450 88D6 {ECO:0000313|EMBL:AKM97308.1})	Low-High	0.0038555	-1.65923	down-regulated
TRINITY_DN11913_c0_g1	Lcu.2RBY.1g012230.1	(Senescence-associated nodulin {ECO:0000313|EMBL:KEH40749.1}) (Uncharacterized protein {ECO:0000313|EnsemblPlants:KEH40749})	Low-High	0.0117246	1.98048	up-regulated
TRINITY_DN6552_c1_g1	Lcu.2RBY.1g040350.1	LcAGL6/13d AGAMOUS 6/ AGAMOUS 13 like gene. Chickpea NCBI GeneID 101488623	Low-High	4.06367e-05	1.33146	up-regulated
TRINITY_DN42468_c0_g1	Lcu.2RBY.1g060620.1	(DUF1442 family protein {ECO:0000313|EMBL:KEH42827.1}) (Uncharacterized protein {ECO:0000313|EMBL:AFK34063.1	Low-High	4.06367e-05	1.0678	up-regulated
TRINITY_DN48384_c0_g1	Lcu.2RBY.1g060910.1	(Phosphate-responsive 1 family protein {ECO:0000313|EMBL:KEH42800.1}) (Uncharacterized protein {ECO:0000313|EnsemblPlants:KEH42800})	Low-High	0.00866543	1.08178	up-regulated
TRINITY_DN9500_c0_g1	Lcu.2RBY.1g062340.1	(Sieve element occlusion c {ECO:0000313|EMBL:ADN32808.1}) (Sieve element occlusion protein {ECO:0000313|EMBL:AES61011.1}) (Uncharacterized protein {ECO:0000313|EnsemblPlants:AES61011})	Low-High	1.07259e-05	-1.35415	down-regulated
TRINITY_DN32502_c0_g1	Lcu.2RBY.1g073690.1	(Uncharacterized protein {ECO:0000313|EMBL:KEH44214.1	Low-High	0.00283211	2.00002	up-regulated
TRINITY_DN4791_c0_g1	Lcu.2RBY.2g006960.1	(1-O-acylglucose:anthocyanin acyltransferase {ECO:0000313|EMBL:AES64109.1}) (Uncharacterized protein {ECO:0000313|EnsemblPlants:AES64109})	Low-High	0.000282445	-1.21367	down-regulated
TRINITY_DN599_c1_g2	Lcu.2RBY.2g009480.1	(Glycoside hydrolase family 1 protein {ECO:0000313|EMBL:KEH36807.1}) (Uncharacterized protein {ECO:0000313|EnsemblPlants:KEH36807})	Low-High	0.0222264	-1.64247	down-regulated
TRINITY_DN599_c1_g1	Lcu.2RBY.2g009490.1	(Glycoside hydrolase family 1 protein {ECO:0000313|EMBL:KEH36812.1}) (Uncharacterized protein {ECO:0000313|EnsemblPlants:KEH36812})	Low-High	0.00145977	-1.04366	down-regulated
TRINITY_DN5067_c0_g1	Lcu.2RBY.2g009720.1	(Myb transcription factor {ECO:0000313|EMBL:KEH36848.1}) (Uncharacterized protein {ECO:0000313|EnsemblPlants:KEH36848})	Low-High	8.61963e-11	3.34296	up-regulated
TRINITY_DN31190_c0_g1	Lcu.2RBY.2g017770.1	(Pollen Ole e I family allergen {ECO:0000313|EMBL:KEH37228.1}) (Uncharacterized protein {ECO:0000313|EnsemblPlants:KEH37228})	Low-High	0.00741377	-1.22834	down-regulated
TRINITY_DN7440_c0_g3	Lcu.2RBY.2g019280.1	(DUF247 domain protein {ECO:0000313|EMBL:AES65121.2}) (Uncharacterized protein {ECO:0000313|EnsemblPlants:AES65121})	Low-High	0.034118	-1.25846	down-regulated
TRINITY_DN953_c0_g2	Lcu.2RBY.2g022840.1	Xyloglucan endotransglucosylase/hydrolase {ECO:0000256|RuleBase:RU361120} (2.4.1.207 {ECO:0000256|RuleBase:RU361120})	Low-High	0.000998831	-1.18954	down-regulated
TRINITY_DN25894_c0_g1	Lcu.2RBY.2g024080.1	(Chitinase {ECO:0000313|EMBL:KEH37516.1}) (Uncharacterized protein {ECO:0000313|EnsemblPlants:KEH37516})	Low-High	0.0344184	-1.00525	down-regulated
TRINITY_DN36296_c0_g1	Lcu.2RBY.2g024390.1	(Stress responsive A/B barrel domain protein {ECO:0000313|EMBL:KEH16664.1}) (Uncharacterized protein {ECO:0000313|EnsemblPlants:KEH16664})	Low-High	5.26654e-09	1.03953	up-regulated
TRINITY_DN13863_c0_g1	Lcu.2RBY.2g025700.1	(Plant invertase/pectin methylesterase inhibitor {ECO:0000313|EMBL:KEH37631.1}) (Uncharacterized protein {ECO:0000313|EnsemblPlants:KEH37631})	Low-High	1.53223e-05	1.37652	up-regulated
TRINITY_DN8375_c0_g1	Lcu.2RBY.2g033490.1	(Caffeic acid O-methyltransferase {ECO:0000313|EMBL:AES76444.1}) (Uncharacterized protein {ECO:0000313|EnsemblPlants:AES76444})	Low-High	0.000101496	-1.36953	down-regulated
TRINITY_DN20947_c0_g1	Lcu.2RBY.2g036550.1	(Cysteine-rich receptor-kinase-like protein {ECO:0000313|EMBL:KEH26423.1}) (Uncharacterized protein {ECO:0000313|EnsemblPlants:KEH26423})	Low-High	0.0291892	-1.12987	down-regulated
TRINITY_DN7430_c0_g1	Lcu.2RBY.2g037160.1	LcGA20oxC	Low-High	0.00256471	1.40586	up-regulated
TRINITY_DN11383_c0_g1	Lcu.2RBY.2g037240.1	LcAGL6/13c AGAMOUS 6/ AGAMOUS 13 like gene. Chickpea NCBI GeneID 101491642	Low-High	0.000104545	2.53359	up-regulated
TRINITY_DN15733_c0_g2	Lcu.2RBY.2g037900.1	(Putative DRE-binding protein DREB1 {ECO:0000313|EMBL:ABY78835.1})	Low-High	0.0112751	1.14093	up-regulated
TRINITY_DN16730_c0_g1	Lcu.2RBY.2g056310.1	(Homeobox associated leucine zipper protein {ECO:0000313|EMBL:KEH24992.1}) (Uncharacterized protein {ECO:0000313|EnsemblPlants:KEH24992})	Low-High	0.00130962	-1.28432	down-regulated
TRINITY_DN47705_c0_g1	Lcu.2RBY.2g075150.1	(Glutathione S-transferase	Low-High	0.00723924	1.47647	up-regulated
TRINITY_DN38511_c0_g1	Lcu.2RBY.2g075170.1	(Uncharacterized protein {ECO:0000313|EMBL:KEH38388.1	Low-High	0.00489871	1.85495	up-regulated
TRINITY_DN5908_c0_g1	Lcu.2RBY.2g079320.1	(Uncharacterized protein {ECO:0000313|EMBL:ESW21410.1})	Low-High	0.00390086	1.46302	up-regulated
TRINITY_DN13011_c0_g1	Lcu.2RBY.2g083880.1	(Stress responsive A/B barrel domain protein {ECO:0000313|EMBL:KEH38958.1}) (Uncharacterized protein {ECO:0000313|EMBL:AFK40582.1	Low-High	0.00508199	1.02844	up-regulated
TRINITY_DN25764_c0_g1	Lcu.2RBY.2g091660.1	hypothetical protein	Low-High	0.011279	1.84708	up-regulated
TRINITY_DN1887_c1_g3	Lcu.2RBY.2g091660.1	hypothetical protein	Low-High	0.0139803	2.85841	up-regulated
TRINITY_DN5579_c0_g1	Lcu.2RBY.2g093190.1	(Histidine phosphotransfer protein {ECO:0000313|EMBL:AES67926.1}) (Uncharacterized protein {ECO:0000313|EnsemblPlants:AES67926})	Low-High	0.00965199	1.04943	up-regulated
TRINITY_DN11646_c0_g1	Lcu.2RBY.2g093960.1	(Epidermal patterning factor-like protein {ECO:0000313|EMBL:AES67831.1}) (Uncharacterized protein {ECO:0000313|EnsemblPlants:AES67831})	Low-High	0.0411144	1.06734	up-regulated
TRINITY_DN58275_c0_g1	Lcu.2RBY.2g096400.1	(TPR repeat protein {ECO:0000313|EMBL:KEH39605.1}) (Uncharacterized protein {ECO:0000313|EnsemblPlants:KEH39605})	Low-High	0.00617822	2.23699	up-regulated
TRINITY_DN14155_c0_g1	Lcu.2RBY.3g005030.1	Vicianin hydrolase {ECO:0000312|EMBL:ABD03937.1} (VH {ECO:0000303|PubMed:17548373}) (3.2.1.119) (Fragment) (Precursor)	Low-High	4.99137e-13	-2.64385	down-regulated
TRINITY_DN5727_c0_g3	Lcu.2RBY.3g007580.1	(LRR and NB-ARC domain disease resistance protein {ECO:0000313|EMBL:AES69365.1}) (Uncharacterized protein {ECO:0000313|EnsemblPlants:AES69365})	Low-High	0.0111332	-1.25506	down-regulated
TRINITY_DN877_c0_g1	Lcu.2RBY.3g009160.1	(Uncharacterized protein {ECO:0000313|EMBL:ESW20993.1})	Low-High	0.00189956	-1.22098	down-regulated
TRINITY_DN5564_c0_g1	Lcu.2RBY.3g025150.1	hypothetical protein	Low-High	0.000418496	-1.13505	down-regulated
TRINITY_DN5527_c0_g1	Lcu.2RBY.3g035370.1	(AP2 domain class transcription factor {ECO:0000313|EMBL:AES71317.1}) (Uncharacterized protein {ECO:0000313|EMBL:AFK46551.1	Low-High	0.000500778	1.21039	up-regulated
TRINITY_DN6092_c1_g1	Lcu.2RBY.3g042960.1	Glycosyltransferase {ECO:0000256|RuleBase:RU362057} (2.4.1.- {ECO:0000256|RuleBase:RU362057})	Low-High	0.000272894	-2.0761	down-regulated
TRINITY_DN763_c0_g3	Lcu.2RBY.3g042960.1	Glycosyltransferase {ECO:0000256|RuleBase:RU362057} (2.4.1.- {ECO:0000256|RuleBase:RU362057})	Low-High	0.000408036	-1.28532	down-regulated
TRINITY_DN4999_c0_g1	Lcu.2RBY.3g049140.1	(G protein coupled receptor {ECO:0000313|EMBL:AES72177.1}) (Uncharacterized protein {ECO:0000313|EnsemblPlants:AES72177})	Low-High	4.58212e-07	-1.13071	down-regulated
TRINITY_DN43448_c0_g1	Lcu.2RBY.3g049150.1	(Serine/Threonine-kinase SAPK1-like protein {ECO:0000313|EMBL:KEH35291.1}) (Uncharacterized protein {ECO:0000313|EnsemblPlants:KEH35291})	Low-High	0.0294861	1.2212	up-regulated
TRINITY_DN10352_c0_g1	Lcu.2RBY.3g054550.1	(PRR response regulator {ECO:0000313|EMBL:AES72638.1}) (Uncharacterized protein {ECO:0000313|EnsemblPlants:AES72638})	Low-High	1.27607e-10	1.5287	up-regulated
TRINITY_DN14464_c0_g1	Lcu.2RBY.3g054730.1	(Heavy metal transport/detoxification superfamily protein {ECO:0000313|EMBL:AES72660.1}) (Uncharacterized protein {ECO:0000313|EnsemblPlants:AES72660})	Low-High	0.0153581	1.30015	up-regulated
TRINITY_DN12220_c0_g1	Lcu.2RBY.3g057050.1	(NAC transcription factor-like protein {ECO:0000313|EMBL:AES72880.1}) (Uncharacterized protein {ECO:0000313|EnsemblPlants:AES72880})	Low-High	0.0362234	-1.2461	down-regulated
TRINITY_DN9558_c0_g1	Lcu.2RBY.3g057140.1	LcGA20oxG	Low-High	4.57094e-09	4.38887	up-regulated
TRINITY_DN6417_c0_g1	Lcu.2RBY.3g059540.1	(Uncharacterized protein {ECO:0000313|EMBL:KHN32554.1})	Low-High	0.00945578	-1.26339	down-regulated
TRINITY_DN8759_c0_g1	Lcu.2RBY.3g064500.1	(Serine/Threonine kinase family protein {ECO:0000313|EMBL:AES73444.1}) (Uncharacterized protein {ECO:0000313|EnsemblPlants:AES73444})	Low-High	2.74283e-06	-1.31313	down-regulated
TRINITY_DN58407_c0_g1	Lcu.2RBY.3g070830.1	(MYB family transcription factor {ECO:0000313|EMBL:KEH36157.1}) (Uncharacterized protein {ECO:0000313|EnsemblPlants:KEH36157})	Low-High	0.0332639	-1.37825	down-regulated
TRINITY_DN15605_c0_g1	Lcu.2RBY.3g074700.1	hypothetical protein	Low-High	0.00198588	1.16596	up-regulated
TRINITY_DN20443_c0_g1	Lcu.2RBY.4g002050.1	(Uncharacterized protein {ECO:0000313|EMBL:BAT98603.1})	Low-High	0.00124055	-1.58205	down-regulated
TRINITY_DN20439_c0_g1	Lcu.2RBY.4g005120.1	(Uncharacterized protein {ECO:0000313|EnsemblPlants:AES86796}) (mRNA capping enzyme	Low-High	0.0460618	-1.02974	down-regulated
TRINITY_DN3580_c0_g1	Lcu.2RBY.4g005950.1	(UPF0481 protein {ECO:0000313|EMBL:KHM99181.1})	Low-High	5.5466e-07	-1.29226	down-regulated
TRINITY_DN9577_c0_g1	Lcu.2RBY.4g006120.1	(ALC-interacting protein {ECO:0000313|EMBL:AES86857.1}) (Uncharacterized protein {ECO:0000313|EnsemblPlants:AES86857})	Low-High	0.000357031	1.08092	up-regulated
TRINITY_DN12479_c0_g2	Lcu.2RBY.4g006720.1	(Receptor-like protein	Low-High	0.0244598	-1.18092	down-regulated
TRINITY_DN2293_c0_g1	Lcu.2RBY.4g008300.1	(RHO guanyl-nucleotide exchange factor {ECO:0000313|EMBL:KEH28978.1}) (RopGEF7b {ECO:0000313|EMBL:AEE89676.1}) (Uncharacterized protein {ECO:0000313|EnsemblPlants:KEH28978})	Low-High	0.00380412	1.11007	up-regulated
TRINITY_DN6631_c0_g2	Lcu.2RBY.4g016550.1	(Plant invertase/pectin methylesterase inhibitor {ECO:0000313|EMBL:KEH29367.1}) (Uncharacterized protein {ECO:0000313|EMBL:AFK49039.1	Low-High	0.00815661	-1.65193	down-regulated
TRINITY_DN2639_c0_g1	Lcu.2RBY.4g018300.1	(Salicylic acid carboxyl methyltransferase {ECO:0000313|EMBL:KEH40177.1}) (Uncharacterized protein {ECO:0000313|EnsemblPlants:KEH40177})	Low-High	2.63042e-09	1.21097	up-regulated
TRINITY_DN12328_c1_g3	Lcu.2RBY.4g018910.1	hypothetical protein	Low-High	0.0124072	1.21765	up-regulated
TRINITY_DN721_c0_g1	Lcu.2RBY.4g023040.1	(Uncharacterized protein {ECO:0000313|EMBL:BAT90240.1})	Low-High	1.21653e-06	-1.36436	down-regulated
TRINITY_DN1450_c0_g1	Lcu.2RBY.4g024500.1	(Cyanogenic beta-glucosidase	Low-High	0.000452407	1.08307	up-regulated
TRINITY_DN2859_c0_g3	Lcu.2RBY.4g027080.1	Poly [ADP-ribose] polymerase {ECO:0000256|RuleBase:RU362114} (PARP {ECO:0000256|RuleBase:RU362114}) (2.4.2.30 {ECO:0000256|RuleBase:RU362114})	Low-High	0.00104128	-1.48099	down-regulated
TRINITY_DN21342_c0_g1	Lcu.2RBY.4g027080.1	Poly [ADP-ribose] polymerase {ECO:0000256|RuleBase:RU362114} (PARP {ECO:0000256|RuleBase:RU362114}) (2.4.2.30 {ECO:0000256|RuleBase:RU362114})	Low-High	0.0495824	-1.37424	down-regulated
TRINITY_DN10065_c0_g4	Lcu.2RBY.4g027370.1	(Gland-specific fatty acyl-CoA reductase {ECO:0000313|EMBL:KEH29873.1}) (Uncharacterized protein {ECO:0000313|EnsemblPlants:KEH29873})	Low-High	3.4137e-08	2.456	up-regulated
TRINITY_DN11195_c0_g2	Lcu.2RBY.4g036740.1	(DUF1680 domain protein {ECO:0000313|EMBL:AES88942.2}) (Uncharacterized protein {ECO:0000313|EnsemblPlants:AES88942})	Low-High	0.0265678	-1.30903	down-regulated
TRINITY_DN1450_c0_g2	Lcu.2RBY.4g037200.1	(Cyanogenic beta-glucosidase	Low-High	8.87474e-06	-1.12048	down-regulated
TRINITY_DN94_c1_g1	Lcu.2RBY.4g037200.1	(Cyanogenic beta-glucosidase	Low-High	1.99642e-05	-1.02568	down-regulated
TRINITY_DN7217_c0_g2	Lcu.2RBY.4g041680.1	(SAUR-like auxin-responsive family protein {ECO:0000313|EMBL:AES89326.1}) (Uncharacterized protein {ECO:0000313|EMBL:AFK35610.1	Low-High	0.00449248	1.32683	up-regulated
TRINITY_DN60021_c0_g1	Lcu.2RBY.4g044190.1	(Uncharacterized protein {ECO:0000313|EMBL:BAT91143.1})	Low-High	0.00423667	1.31326	up-regulated
TRINITY_DN1220_c0_g2	Lcu.2RBY.4g047380.1	(Pmr5/Cas1p GDSL/SGNH-like acyl-esterase family protein {ECO:0000313|EMBL:AES89762.1}) (Uncharacterized protein {ECO:0000313|EnsemblPlants:AES89762})	Low-High	0.0117926	1.05495	up-regulated
TRINITY_DN10016_c0_g1	Lcu.2RBY.4g049180.1	(Sesquiterpene synthase {ECO:0000313|EMBL:KEH30760.1}) (Uncharacterized protein {ECO:0000313|EnsemblPlants:KEH30760}) (Wound-inducible putative cytosolic terpene synthase 1 {ECO:0000313|EMBL:AAV36464.1})	Low-High	0.0022358	1.0692	up-regulated
TRINITY_DN5877_c0_g1	Lcu.2RBY.4g050090.1	(Transmembrane protein	Low-High	0.00284424	1.37708	up-regulated
TRINITY_DN15206_c0_g2	Lcu.2RBY.4g051940.1	hypothetical protein	Low-High	0.000109891	-1.04265	down-regulated
TRINITY_DN9528_c0_g1	Lcu.2RBY.4g052180.1	(DnaJ heat shock amino-terminal domain protein {ECO:0000313|EMBL:KEH30888.1}) (Uncharacterized protein {ECO:0000313|EnsemblPlants:KEH30888})	Low-High	0.000346133	1.37574	up-regulated
TRINITY_DN20323_c0_g1	Lcu.2RBY.4g060220.1	(Flavonol synthase/flavanone 3-hydroxylase {ECO:0000313|EMBL:AES90611.1}) (Uncharacterized protein {ECO:0000313|EnsemblPlants:AES90611})	Low-High	0.00237551	-1.59961	down-regulated
TRINITY_DN4660_c0_g3	Lcu.2RBY.4g060780.1	(Transmembrane protein	Low-High	0.00514616	1.08726	up-regulated
TRINITY_DN15217_c0_g1	Lcu.2RBY.4g071370.1	(Receptor-like kinase {ECO:0000313|EMBL:AES89380.2}) (Uncharacterized protein {ECO:0000313|EnsemblPlants:AES89380})	Low-High	0.0038729	-1.37427	down-regulated
TRINITY_DN36830_c0_g1	Lcu.2RBY.4g072370.1	(RALF {ECO:0000313|EMBL:AET04092.1}) (Uncharacterized protein {ECO:0000313|EMBL:AFK45396.1	Low-High	0.0188498	1.16147	up-regulated
TRINITY_DN8195_c0_g1	Lcu.2RBY.5g004100.1	(Uncharacterized protein {ECO:0000313|EMBL:AES94250.2	Low-High	0.00291681	1.7384	up-regulated
TRINITY_DN31121_c0_g1	Lcu.2RBY.5g004670.1	(Expansin-B1-like protein {ECO:0000313|EMBL:AES94346.2}) (Uncharacterized protein {ECO:0000313|EMBL:AFK34658.1	Low-High	0.000249091	-1.55708	down-regulated
TRINITY_DN17506_c0_g1	Lcu.2RBY.5g005300.1	(Basic helix loop helix (BHLH) DNA-binding family protein {ECO:0000313|EMBL:AES94460.2}) (Uncharacterized protein {ECO:0000313|EnsemblPlants:AES94460})	Low-High	0.00723924	-1.1342	down-regulated
TRINITY_DN31454_c0_g1	Lcu.2RBY.5g007600.1	(Uncharacterized protein {ECO:0000313|EMBL:KRH28536.1	Low-High	6.71466e-07	1.25466	up-regulated
TRINITY_DN5728_c0_g1	Lcu.2RBY.5g009250.1	(P-loop nucleoside triphosphate hydrolase superfamily protein {ECO:0000313|EMBL:AES95029.2}) (Uncharacterized protein {ECO:0000313|EnsemblPlants:AES95029})	Low-High	2.79075e-05	-1.01864	down-regulated
TRINITY_DN100_c0_g2	Lcu.2RBY.5g009500.1	(Cytochrome P450 family brassinosteroid oxidase {ECO:0000313|EMBL:AES95054.1}) (Uncharacterized protein {ECO:0000313|EnsemblPlants:AES95054})	Low-High	2.63686e-06	1.3995	up-regulated
TRINITY_DN14822_c0_g1	Lcu.2RBY.5g012560.1	(Long-chain-alcohol oxidase FAO1-like protein {ECO:0000313|EMBL:AES95453.2}) (Uncharacterized protein {ECO:0000313|EnsemblPlants:AES95453})	Low-High	0.000234207	-1.06447	down-regulated
TRINITY_DN30988_c0_g1	Lcu.2RBY.5g017060.1	(Cytochrome P450 family protein {ECO:0000313|EMBL:AES97093.1}) (Uncharacterized protein {ECO:0000313|EnsemblPlants:AES97093})	Low-High	5.5466e-07	-1.25575	down-regulated
TRINITY_DN31701_c0_g1	Lcu.2RBY.5g020960.1	(Membrane-associated kinase regulator-like protein	Low-High	0.0141849	1.04183	up-regulated
TRINITY_DN5871_c0_g1	Lcu.2RBY.5g023720.1	(Glutathione S-transferase	Low-High	0.00179774	-1.31184	down-regulated
TRINITY_DN28773_c0_g1	Lcu.2RBY.5g034580.1	LcTEMa TEMPRANILLO like gene. Chickpea NCBI GeneID 101503485	Low-High	0.00180302	1.82959	up-regulated
TRINITY_DN763_c0_g2	Lcu.2RBY.5g041810.1	(UDP-glucosyltransferase family protein {ECO:0000313|EMBL:AES98096.1}) (Uncharacterized protein {ECO:0000313|EnsemblPlants:AES98096})	Low-High	2.98855e-05	-1.07848	down-regulated
TRINITY_DN1297_c0_g1	Lcu.2RBY.5g043280.1	(Gag-pro {ECO:0000313|EMBL:ACX37123.1})	Low-High	5.01989e-06	1.10804	up-regulated
TRINITY_DN4412_c0_g1	Lcu.2RBY.5g044280.1	LcSVPb SVP/AGL24 like gene	Low-High	3.01359e-10	-1.37537	down-regulated
TRINITY_DN26892_c0_g1	Lcu.2RBY.5g044280.1	LcSVPb SVP/AGL24 like gene	Low-High	0.0417046	-1.23937	down-regulated
TRINITY_DN8150_c0_g1	Lcu.2RBY.5g049260.1	(UDP-glycosyltransferase {ECO:0000313|EMBL:AGU14104.1})	Low-High	0.0133439	1.13615	up-regulated
TRINITY_DN2637_c0_g1	Lcu.2RBY.5g059310.1	(Leguminosin group485 secreted peptide {ECO:0000313|EMBL:AES99770.1}) (Uncharacterized protein {ECO:0000313|EnsemblPlants:AES99770})	Low-High	0.000250917	-1.55818	down-regulated
TRINITY_DN41993_c0_g1	Lcu.2RBY.5g059310.1	(Leguminosin group485 secreted peptide {ECO:0000313|EMBL:AES99770.1}) (Uncharacterized protein {ECO:0000313|EnsemblPlants:AES99770})	Low-High	0.00730559	-1.77147	down-regulated
TRINITY_DN10137_c0_g1	Lcu.2RBY.5g067010.1	(Carboxy-terminal domain cyclin {ECO:0000313|EMBL:AES58934.2}) (Uncharacterized protein {ECO:0000313|EnsemblPlants:AES58934})	Low-High	0.0041706	1.05049	up-regulated
TRINITY_DN3306_c0_g2	Lcu.2RBY.5g072350.1	(EF hand protein {ECO:0000313|EMBL:AES59459.1}) (Uncharacterized protein {ECO:0000313|EnsemblPlants:AES59459})	Low-High	0.000371115	1.35376	up-regulated
TRINITY_DN280_c0_g1	Lcu.2RBY.5g074070.1	(Glyoxal oxidase amino-terminal protein {ECO:0000313|EMBL:AES59630.1}) (Uncharacterized protein {ECO:0000313|EnsemblPlants:AES59630})	Low-High	0.000847	1.15512	up-regulated
TRINITY_DN42078_c0_g1	Lcu.2RBY.6g000580.1	(Alpha/beta hydrolase fold protein {ECO:0000313|EMBL:KEH21489.1}) (Uncharacterized protein {ECO:0000313|EMBL:AFK46820.1	Low-High	0.0274072	-1.2731	down-regulated
TRINITY_DN9585_c0_g1	Lcu.2RBY.6g000730.1	Either FTb1 or FTb2	Low-High	2.48347e-07	4.38514	up-regulated
TRINITY_DN8946_c0_g1	Lcu.2RBY.6g002160.1	(Gibberellin-regulated family protein {ECO:0000313|EMBL:AES77435.1}) (Uncharacterized protein {ECO:0000313|EMBL:AFK44961.1	Low-High	0.00723924	1.48401	up-regulated
TRINITY_DN31636_c0_g1	Lcu.2RBY.6g036400.1	(Remorin {ECO:0000313|EMBL:KHM99397.1})	Low-High	0.0313918	1.07542	up-regulated
TRINITY_DN1371_c0_g1	Lcu.2RBY.6g043450.1	Xyloglucan endotransglucosylase/hydrolase {ECO:0000256|RuleBase:RU361120} (2.4.1.207 {ECO:0000256|RuleBase:RU361120})	Low-High	7.79138e-06	1.32268	up-regulated
TRINITY_DN6100_c0_g1	Lcu.2RBY.6g048900.1	(Cytokinin oxidase/dehydrogenase-like protein {ECO:0000313|EMBL:AES81318.1}) (Uncharacterized protein {ECO:0000313|EnsemblPlants:AES81318})	Low-High	1.26529e-05	1.39669	up-regulated
TRINITY_DN42419_c0_g1	Lcu.2RBY.6g050790.1	(PRA1 family protein {ECO:0000313|EMBL:AES81432.1}) (Uncharacterized protein {ECO:0000313|EMBL:AFK42384.1	Low-High	0.0480742	-1.07804	down-regulated
TRINITY_DN8046_c0_g1	Lcu.2RBY.6g051040.1	(Myb-like transcription factor family protein {ECO:0000313|EMBL:AES81463.1}) (Uncharacterized protein {ECO:0000313|EnsemblPlants:AES81463})	Low-High	0.001609	-1.4166	down-regulated
TRINITY_DN6465_c0_g3	Lcu.2RBY.6g054550.1	hypothetical protein	Low-High	0.0262279	2.16852	up-regulated
TRINITY_DN1304_c3_g1	Lcu.2RBY.6g054550.1	hypothetical protein	Low-High	0.0336404	2.06552	up-regulated
TRINITY_DN47269_c0_g1	Lcu.2RBY.6g056590.1	(Cys2-His2 zinc finger transcription factor {ECO:0000313|EMBL:AES81742.1}) (Uncharacterized protein {ECO:0000313|EMBL:AFK47111.1	Low-High	0.00230243	-1.06963	down-regulated
TRINITY_DN3305_c0_g1	Lcu.2RBY.6g056610.1	(Uncharacterized protein {ECO:0000313|EMBL:AFK35764.1	Low-High	3.67163e-07	2.13261	up-regulated
TRINITY_DN487_c0_g1	Lcu.2RBY.6g065510.1	LcPIF6 Chickpea NCBI GeneID 101490374	Low-High	2.04225e-08	2.03989	up-regulated
TRINITY_DN11079_c0_g1	Lcu.2RBY.7g000320.1	(Nodulin MtN21/EamA-like transporter family protein {ECO:0000313|EMBL:AET01174.2}) (Uncharacterized protein {ECO:0000313|EnsemblPlants:AET01174})	Low-High	0.00614972	-1.59436	down-regulated
TRINITY_DN2825_c0_g2	Lcu.2RBY.7g000390.1	(Ethylene response factor {ECO:0000313|EMBL:AET01204.1}) (Uncharacterized protein {ECO:0000313|EnsemblPlants:AET01204})	Low-High	0.00189679	-1.02864	down-regulated
TRINITY_DN15467_c0_g1	Lcu.2RBY.7g001130.1	(Transcription factor {ECO:0000313|EMBL:KEH18267.1}) (Uncharacterized protein {ECO:0000313|EnsemblPlants:KEH18267})	Low-High	5.26654e-09	2.49214	up-regulated
TRINITY_DN7018_c0_g2	Lcu.2RBY.7g003610.1	(Alpha/beta fold hydrolase {ECO:0000313|EMBL:KEH17957.1}) (Uncharacterized protein {ECO:0000313|EnsemblPlants:KEH17957})	Low-High	0.0456262	1.18129	up-regulated
TRINITY_DN3360_c0_g1	Lcu.2RBY.7g006740.1	(Uncharacterized protein {ECO:0000313|EMBL:AFK34109.1})	Low-High	0.00154594	1.33609	up-regulated
TRINITY_DN1688_c0_g1	Lcu.2RBY.7g013900.1	(MADS-box transcription factor {ECO:0000313|EMBL:KEH19009.1}) (Uncharacterized protein {ECO:0000313|EnsemblPlants:KEH19009})	Low-High	1.27732e-05	1.09112	up-regulated
TRINITY_DN2120_c0_g1	Lcu.2RBY.7g013900.1	(MADS-box transcription factor {ECO:0000313|EMBL:KEH19009.1}) (Uncharacterized protein {ECO:0000313|EnsemblPlants:KEH19009})	Low-High	0.00796479	1.20255	up-regulated
TRINITY_DN47359_c0_g1	Lcu.2RBY.7g014320.1	LcGA20oxA	Low-High	0.0105537	1.44571	up-regulated
TRINITY_DN395_c0_g2	Lcu.2RBY.7g019740.1	(Pathogenesis-related protein 10a {ECO:0000313|EMBL:AFV09180.1})	Low-High	6.80356e-06	-4.69624	down-regulated
TRINITY_DN395_c0_g1	Lcu.2RBY.7g019810.1	(Pathogenesis-related protein bet V I family protein {ECO:0000313|EMBL:KEH19270.1}) (Uncharacterized protein {ECO:0000313|EnsemblPlants:KEH19270})	Low-High	0.00161897	-2.99087	down-regulated
TRINITY_DN8847_c0_g1	Lcu.2RBY.7g022940.1	LcMLO10A MLO family protein	Low-High	0.00111174	-1.14511	down-regulated
TRINITY_DN9891_c0_g1	Lcu.2RBY.7g026110.1	(Pectinacetylesterase family protein {ECO:0000313|EMBL:AET03472.1}) (Uncharacterized protein {ECO:0000313|EnsemblPlants:AET03472})	Low-High	0.0409738	-1.20606	down-regulated
TRINITY_DN9542_c0_g4	Lcu.2RBY.7g053110.1	(Aluminum activated malate transporter family protein {ECO:0000313|EMBL:AES90824.1}) (Uncharacterized protein {ECO:0000313|EnsemblPlants:AES90824})	Low-High	0.0114999	-1.08369	down-regulated
TRINITY_DN5056_c0_g1	Lcu.2RBY.7g061360.1	(Peptide/nitrate transporter {ECO:0000313|EMBL:AES91185.2}) (Uncharacterized protein {ECO:0000313|EnsemblPlants:AES91185})	Low-High	1.99642e-05	1.87249	up-regulated
TRINITY_DN3_c0_g5	Lcu.2RBY.7g062250.1	LcTOC1a Chickpea NCBI GeneID 101500788	Low-High	8.61963e-11	1.18791	up-regulated
TRINITY_DN7390_c1_g1	Lcu.2RBY.7g063330.1	LcFULb FRUITFULL (FUL) like gene	Low-High	1.6046e-14	2.29267	up-regulated
TRINITY_DN7390_c1_g2	Lcu.2RBY.7g063330.1	LcFULb FRUITFULL (FUL) like gene	Low-High	7.07718e-09	2.32532	up-regulated
TRINITY_DN13879_c0_g1	Lcu.2RBY.7g065300.1	Non-specific serine/threonine protein kinase {ECO:0000256|SAAS:SAAS00027859} (2.7.11.1 {ECO:0000256|SAAS:SAAS00027859})	Low-High	0.0333509	-1.15414	down-regulated
TRINITY_DN1441_c0_g1	Lcu.2RBY.7g067210.1	(Uncharacterized protein {ECO:0000313|EMBL:AES91695.2	Low-High	0.00681922	1.35975	up-regulated
TRINITY_DN15013_c0_g1	Lcu.2RBY.7g067450.1	(Class II knotted-1-like 9 homeobox transcription factor {ECO:0000313|EMBL:AKL59484.1})	Low-High	0.00147962	-1.66181	down-regulated
TRINITY_DN13543_c0_g1	Lcu.2RBY.7g077910.1	(Ovary protein induced by treatment with gibberellic acid {ECO:0000313|EMBL:CAA87711.1}) (Fragment)	Low-High	0.0211182	1.78066	up-regulated
TRINITY_DN37598_c0_g1	Lcu.2RBY.L008330.1	(Fasciclin-like arabinogalactan protein {ECO:0000313|EMBL:KEH39201.1}) (Uncharacterized protein {ECO:0000313|EnsemblPlants:KEH39201})	Low-High	0.000249091	1.2593	up-regulated
TRINITY_DN12534_c0_g1	Lcu.2RBY.L010900.1	(Spc97/Spc98 family of spindle pole body (SBP) component	Low-High	5.5466e-07	2.92688	up-regulated
TRINITY_DN5524_c0_g1	Lcu.2RBY.L022290.1	(Subtilisin-like serine protease {ECO:0000313|EMBL:AES94154.1}) (Uncharacterized protein {ECO:0000313|EnsemblPlants:AES94154})	Low-High	0.0375093	-1.51212	down-regulated

## Sheet: BGE_Lupa_T1_commonDEG
BGE_Lupa_T1DEG_Lc2.0_consesus	BGE_Lupa_T1DEG_Lc2.0_consesusGene_des	contrast	BGE_target	BGE_adj.pval	BGE_log2FC	BGE_up.down	Lupa_target	Lupa_adj.pval	Lupa_log2FC	Lupa_up.down
Lcu.2RBY.1g007030.1	(2,4-dihydroxyhept-2-ene-17-dioic acid aldolaseputative {ECO:0000313|EMBL:KEH40570.1}) (Uncharacterized protein {ECO:0000313|EnsemblPlants:KEH40570}	T1.LowRFR.BGE016880-T1.HighRFR.BGE016880	TRINITY_DN59901_c0_g1	0.00631504	-1.38022	down-regulated	TRINITY_DN53800_c0_g1	0.0193173	-1.03761	down-regulated
Lcu.2RBY.1g010330.1	Pectate lyase {ECO:0000256|RuleBase:RU361123} (4.2.2.2 {ECO:0000256|RuleBase:RU361123})	T1.LowRFR.BGE016880-T1.HighRFR.BGE016880	TRINITY_DN238_c0_g2	0.00215022	1.55833	up-regulated	TRINITY_DN4740_c0_g2	0.000351523	2.11083	up-regulated
Lcu.2RBY.1g013110.1	(Cytochrome b6f complex subunit (PetM)	T1.LowRFR.BGE016880-T1.HighRFR.BGE016880	TRINITY_DN7347_c0_g1	1.54e-05	1.00555	up-regulated	TRINITY_DN6328_c0_g1	0.000714945	1.14369	up-regulated
Lcu.2RBY.1g014770.1	(Cytochrome P450 family protein {ECO:0000313|EMBL:KEH40842.1}) (Uncharacterized protein {ECO:0000313|EnsemblPlants:KEH40842})	T1.LowRFR.BGE016880-T1.HighRFR.BGE016880	TRINITY_DN24470_c0_g2	0.00808101	1.13438	up-regulated	TRINITY_DN7448_c0_g4	0.00323961	-1.19789	down-regulated
Lcu.2RBY.1g024810.1	(Hydrolyzing O-glycosyl compounds hydrolase {ECO:0000313|EMBL:KEH18775.1}) (Uncharacterized protein {ECO:0000313|EnsemblPlants:KEH18775})	T1.LowRFR.BGE016880-T1.HighRFR.BGE016880	TRINITY_DN3166_c0_g1	4.25e-05	2.04492	up-regulated	TRINITY_DN1784_c2_g1	0.0404566	1.97645	up-regulated
Lcu.2RBY.1g045260.1	Glycosyltransferase {ECO:0000256|RuleBase:RU362057} (2.4.1.- {ECO:0000256|RuleBase:RU362057})	T1.LowRFR.BGE016880-T1.HighRFR.BGE016880	TRINITY_DN187_c0_g2	9.37e-07	-4.94095	down-regulated	TRINITY_DN13580_c0_g1	0.00469385	-2.10469	down-regulated
Lcu.2RBY.1g051180.1	hypothetical protein	T1.LowRFR.BGE016880-T1.HighRFR.BGE016880	TRINITY_DN527_c1_g2	0.0273341	-2.06232	down-regulated	TRINITY_DN4572_c1_g5	0.00823415	-1.03966	down-regulated
Lcu.2RBY.1g051380.1	(Ankyrin repeat PH and SEC7 domain secG-like protein {ECO:0000313|EMBL:AES61829.1}) (Uncharacterized protein {ECO:0000313|EnsemblPlants:AES61829}) (Vapyrin-like protein {ECO:0000313|EMBL:ADC33496.1})	T1.LowRFR.BGE016880-T1.HighRFR.BGE016880	TRINITY_DN15199_c0_g1	0.03335	-1.00793	down-regulated	TRINITY_DN25755_c0_g1	0.0133913	-1.37105	down-regulated
Lcu.2RBY.1g054590.1	Peptidyl-prolyl cis-trans isomerase	T1.LowRFR.BGE016880-T1.HighRFR.BGE016880	TRINITY_DN9604_c0_g1	1.54e-05	1.0461	up-regulated	TRINITY_DN1374_c0_g1	4.04677e-05	1.13935	up-regulated
Lcu.2RBY.1g059120.1	(BnaA01g34300D protein {ECO:0000313|EMBL:CDY21199.1}) (BnaA10g13950D protein {ECO:0000313|EMBL:CDX92356.1})	T1.LowRFR.BGE016880-T1.HighRFR.BGE016880	TRINITY_DN36998_c0_g1	0.0307546	1.36518	up-regulated	TRINITY_DN17189_c0_g1	0.0179227	1.7302	up-regulated
Lcu.2RBY.1g065780.1	(Desacetoxyvindoline 4-hydroxylase	T1.LowRFR.BGE016880-T1.HighRFR.BGE016880	TRINITY_DN9004_c0_g2	0.0101887	-1.44844	down-regulated	TRINITY_DN8798_c0_g2	0.00203848	-1.0952	down-regulated
Lcu.2RBY.2g008200.1	(Acyl-CoA-binding domain protein {ECO:0000313|EMBL:AES64218.2}) (Uncharacterized protein {ECO:0000313|EnsemblPlants:AES64218})	T1.LowRFR.BGE016880-T1.HighRFR.BGE016880	TRINITY_DN545_c1_g2	0.0207871	1.94472	up-regulated	TRINITY_DN4666_c0_g2	0.0282844	3.12414	up-regulated
Lcu.2RBY.2g009720.1	(Myb transcription factor {ECO:0000313|EMBL:KEH36848.1}) (Uncharacterized protein {ECO:0000313|EnsemblPlants:KEH36848})	T1.LowRFR.BGE016880-T1.HighRFR.BGE016880	TRINITY_DN1066_c0_g1	1.14e-06	2.91102	up-regulated	TRINITY_DN5067_c0_g1	0.000697741	4.51195	up-regulated
Lcu.2RBY.2g016310.1	(Alpha-L-arabinofuranosidase/beta-D-xylosidase {ECO:0000313|EMBL:AES65046.1}) (Uncharacterized protein {ECO:0000313|EnsemblPlants:AES65046})	T1.LowRFR.BGE016880-T1.HighRFR.BGE016880	TRINITY_DN158_c1_g2	0.000286732	1.42887	up-regulated	TRINITY_DN6231_c0_g1	0.0420737	1.36815	up-regulated
Lcu.2RBY.2g021780.1	(Major intrinsic protein (MIP) family transporter {ECO:0000313|EMBL:AES94283.1}) (Uncharacterized protein {ECO:0000313|EnsemblPlants:AES94283})	T1.LowRFR.BGE016880-T1.HighRFR.BGE016880	TRINITY_DN2271_c0_g1	0.00124551	1.68738	up-regulated	TRINITY_DN2634_c0_g1	0.0202086	1.7663	up-regulated
Lcu.2RBY.2g022960.1	Beta-galactosidase {ECO:0000256|RuleBase:RU000675} (3.2.1.23 {ECO:0000256|RuleBase:RU000675})	T1.LowRFR.BGE016880-T1.HighRFR.BGE016880	TRINITY_DN390_c0_g2	1.91e-07	2.28221	up-regulated	TRINITY_DN2073_c1_g1	3.04763e-05	1.46154	up-regulated
Lcu.2RBY.2g050960.1	(GDSL-like lipase/acylhydrolase {ECO:0000313|EMBL:AES74973.1}) (Uncharacterized protein {ECO:0000313|EnsemblPlants:AES74973})	T1.LowRFR.BGE016880-T1.HighRFR.BGE016880	TRINITY_DN25619_c0_g3	0.0444451	2.33389	up-regulated	TRINITY_DN11137_c0_g1	0.016181	-3.07532	down-regulated
Lcu.2RBY.2g059020.1	Carbonic anhydrase	T1.LowRFR.BGE016880-T1.HighRFR.BGE016880	TRINITY_DN1651_c0_g1	1.42e-05	1.28367	up-regulated	TRINITY_DN2413_c0_g1	1.81279e-05	1.33155	up-regulated
Lcu.2RBY.2g059830.1	(Raffinose synthase or seed inhibition protein {ECO:0000313|EMBL:KEH24792.1}) (Uncharacterized protein {ECO:0000313|EnsemblPlants:KEH24792})	T1.LowRFR.BGE016880-T1.HighRFR.BGE016880	TRINITY_DN11203_c0_g1	0.00701279	1.38921	up-regulated	TRINITY_DN12950_c0_g1	0.00319908	1.57788	up-regulated
Lcu.2RBY.2g083140.1	(Putative zinc finger protein {ECO:0000313|EMBL:CAA60828.1})	T1.LowRFR.BGE016880-T1.HighRFR.BGE016880	TRINITY_DN39726_c0_g1	1.98e-05	1.73168	up-regulated	TRINITY_DN10103_c0_g1	0.0019124	1.10914	up-regulated
Lcu.2RBY.2g091600.1	(3,4-dihydroxy-2-butanone 4-phosphate synthase {ECO:0000313|EMBL:AES67572.2}) (Uncharacterized protein {ECO:0000313|EnsemblPlants:AES67572}	T1.LowRFR.BGE016880-T1.HighRFR.BGE016880	TRINITY_DN1944_c0_g1	0.000334673	2.03846	up-regulated	TRINITY_DN2119_c0_g1	0.0109461	1.50578	up-regulated
Lcu.2RBY.3g030200.1	(Expansin {ECO:0000313|EMBL:ABM66452.1})	T1.LowRFR.BGE016880-T1.HighRFR.BGE016880	TRINITY_DN15_c0_g1	6.85e-05	1.74238	up-regulated	TRINITY_DN2080_c0_g2	4.64896e-05	2.74171	up-regulated
Lcu.2RBY.3g032520.1	(Glutathione S-transferase	T1.LowRFR.BGE016880-T1.HighRFR.BGE016880	TRINITY_DN14516_c0_g1	0.0005891	-6.84455	down-regulated	TRINITY_DN28736_c0_g1	0.0225182	-1.88192	down-regulated
Lcu.2RBY.3g035540.1	(Nodulin MtN21/EamA-like transporter family protein {ECO:0000313|EMBL:AES71309.1}) (Uncharacterized protein {ECO:0000313|EnsemblPlants:AES71309})	T1.LowRFR.BGE016880-T1.HighRFR.BGE016880	TRINITY_DN9853_c0_g1	0.00165457	-3.28533	down-regulated	TRINITY_DN10394_c0_g1	0.00104629	1.36115	up-regulated
Lcu.2RBY.3g037750.1	(Cytochrome P450 enzyme {ECO:0000313|EMBL:BAF56237.1})	T1.LowRFR.BGE016880-T1.HighRFR.BGE016880	TRINITY_DN1183_c0_g2	0.0199985	1.57091	up-regulated	TRINITY_DN15637_c0_g1	0.00335312	3.02483	up-regulated
Lcu.2RBY.3g042920.1	Lipoxygenase {ECO:0000256|RuleBase:RU003975} (1.13.11.- {ECO:0000256|RuleBase:RU003975})	T1.LowRFR.BGE016880-T1.HighRFR.BGE016880	TRINITY_DN21519_c0_g1	0.00020995	-1.24584	down-regulated	TRINITY_DN12702_c0_g1	0.0043664	-1.06432	down-regulated
Lcu.2RBY.3g054830.1	(MFS transporter {ECO:0000313|EMBL:AES72681.1}) (Uncharacterized protein {ECO:0000313|EnsemblPlants:AES72681})	T1.LowRFR.BGE016880-T1.HighRFR.BGE016880	TRINITY_DN18654_c0_g1	0.000611725	-1.17088	down-regulated	TRINITY_DN57548_c0_g1	0.000212188	-1.15233	down-regulated
Lcu.2RBY.3g055420.1	(Expansin A10 {ECO:0000313|EMBL:KEH35550.1}) (Uncharacterized protein {ECO:0000313|EnsemblPlants:KEH35550})	T1.LowRFR.BGE016880-T1.HighRFR.BGE016880	TRINITY_DN3716_c0_g1	0.000652102	1.46657	up-regulated	TRINITY_DN2961_c0_g1	5.89645e-06	2.42793	up-regulated
Lcu.2RBY.3g057140.1	LcGA20oxG	T1.LowRFR.BGE016880-T1.HighRFR.BGE016880	TRINITY_DN7457_c0_g1	0.0016978	4.26791	up-regulated	TRINITY_DN9558_c0_g1	0.00748822	2.77046	up-regulated
Lcu.2RBY.3g059250.1	(Meiosis chromosome segregation family protein {ECO:0000313|EMBL:AES73011.2}) (Uncharacterized protein {ECO:0000313|EnsemblPlants:AES73011})	T1.LowRFR.BGE016880-T1.HighRFR.BGE016880	TRINITY_DN1275_c0_g1	4.52e-05	1.62129	up-regulated	TRINITY_DN2583_c0_g1	0.0018669	1.29204	up-regulated
Lcu.2RBY.3g059920.1	(Uncharacterized protein {ECO:0000313|EnsemblPlants:AES73084}) (Zinc-binding alcohol dehydrogenase family protein {ECO:0000313|EMBL:AES73084.1})	T1.LowRFR.BGE016880-T1.HighRFR.BGE016880	TRINITY_DN5982_c0_g2	4.17e-05	1.34002	up-regulated	TRINITY_DN11513_c0_g1	1.62967e-05	1.61604	up-regulated
Lcu.2RBY.4g002050.1	(Uncharacterized protein {ECO:0000313|EMBL:BAT98603.1})	T1.LowRFR.BGE016880-T1.HighRFR.BGE016880	TRINITY_DN8521_c0_g1	1.91e-07	-1.80932	down-regulated	TRINITY_DN20443_c0_g1	0.000833139	-1.79509	down-regulated
Lcu.2RBY.4g016630.1	(Plant invertase/pectin methylesterase inhibitor {ECO:0000313|EMBL:KEH29361.1}) (Uncharacterized protein {ECO:0000313|EnsemblPlants:KEH29361})	T1.LowRFR.BGE016880-T1.HighRFR.BGE016880	TRINITY_DN5354_c0_g1	0.0162328	-1.70552	down-regulated	TRINITY_DN6631_c0_g1	0.0416543	1.43377	up-regulated
Lcu.2RBY.4g021370.1	(Caffeic acid O-methyltransferase {ECO:0000313|EMBL:AES87941.1}) (Uncharacterized protein {ECO:0000313|EMBL:AFK48346.1	T1.LowRFR.BGE016880-T1.HighRFR.BGE016880	TRINITY_DN14759_c0_g1	0.00284524	-3.3774	down-regulated	TRINITY_DN3367_c4_g1	0.0306034	-1.84323	down-regulated
Lcu.2RBY.4g023170.1	((E)-beta-ocimene/myrcene synthase {ECO:0000313|EMBL:KEH29582.1}) (Uncharacterized protein {ECO:0000313|EnsemblPlants:KEH29582})	T1.LowRFR.BGE016880-T1.HighRFR.BGE016880	TRINITY_DN3265_c0_g1	5.34e-05	1.85992	up-regulated	TRINITY_DN1993_c0_g1	0.00232936	1.43867	up-regulated
Lcu.2RBY.4g023790.1	Protein DETOXIFICATION {ECO:0000256|RuleBase:RU004914} (Multidrug and toxic compound extrusion protein {ECO:0000256|RuleBase:RU004914})	T1.LowRFR.BGE016880-T1.HighRFR.BGE016880	TRINITY_DN59926_c0_g1	0.0493724	-1.1358	down-regulated	TRINITY_DN1447_c0_g2	0.000446136	1.83079	up-regulated
Lcu.2RBY.4g041500.1	(Auxin-induced protein 6B {ECO:0000313|EMBL:KHN11779.1})	T1.LowRFR.BGE016880-T1.HighRFR.BGE016880	TRINITY_DN8120_c2_g1	0.010517	1.80365	up-regulated	TRINITY_DN3650_c0_g2	0.0110125	3.34453	up-regulated
Lcu.2RBY.4g041680.1	(SAUR-like auxin-responsive family protein {ECO:0000313|EMBL:AES89326.1}) (Uncharacterized protein {ECO:0000313|EMBL:AFK35610.1	T1.LowRFR.BGE016880-T1.HighRFR.BGE016880	TRINITY_DN5291_c0_g3	0.0358797	1.13401	up-regulated	TRINITY_DN7217_c0_g2	0.0183787	3.20227	up-regulated
Lcu.2RBY.4g041710.1	(Auxin-induced protein 6B {ECO:0000313|EMBL:KHN11779.1})	T1.LowRFR.BGE016880-T1.HighRFR.BGE016880	TRINITY_DN5291_c0_g1	0.0336307	1.34793	up-regulated	TRINITY_DN4215_c0_g1	0.00232757	1.96022	up-regulated
Lcu.2RBY.4g044230.1	(SAUR-like auxin-responsive family protein {ECO:0000313|EMBL:KEH30617.1}) (Uncharacterized protein {ECO:0000313|EnsemblPlants:KEH30617})	T1.LowRFR.BGE016880-T1.HighRFR.BGE016880	TRINITY_DN9739_c0_g1	0.0165888	1.13722	up-regulated	TRINITY_DN12263_c0_g1	0.0257584	1.0206	up-regulated
Lcu.2RBY.4g050090.1	(Transmembrane protein	T1.LowRFR.BGE016880-T1.HighRFR.BGE016880	TRINITY_DN13794_c0_g1	0.00699978	-3.65653	down-regulated	TRINITY_DN5877_c0_g1	0.00236266	1.19737	up-regulated
Lcu.2RBY.4g052180.1	(DnaJ heat shock amino-terminal domain protein {ECO:0000313|EMBL:KEH30888.1}) (Uncharacterized protein {ECO:0000313|EnsemblPlants:KEH30888})	T1.LowRFR.BGE016880-T1.HighRFR.BGE016880	TRINITY_DN10572_c0_g1	0.0286823	1.22408	up-regulated	TRINITY_DN9528_c0_g1	0.00349945	2.15216	up-regulated
Lcu.2RBY.4g058210.1	((3S)-linalool/(E)-nerolidol/(E	T1.LowRFR.BGE016880-T1.HighRFR.BGE016880	TRINITY_DN3111_c0_g1	0.0399678	1.49793	up-regulated	TRINITY_DN9065_c0_g1	0.029285	2.06179	up-regulated
Lcu.2RBY.4g060530.1	(Phosphate-responsive 1 family protein {ECO:0000313|EMBL:AES90647.1}) (Uncharacterized protein {ECO:0000313|EMBL:AFK38707.1	T1.LowRFR.BGE016880-T1.HighRFR.BGE016880	TRINITY_DN827_c0_g3	0.0132474	-1.45164	down-regulated	TRINITY_DN4604_c0_g1	0.00471201	-1.19797	down-regulated
Lcu.2RBY.4g073750.1	(Nine-cis-epoxycarotenoid dioxygenase3 {ECO:0000313|EMBL:BAC10551.1})	T1.LowRFR.BGE016880-T1.HighRFR.BGE016880	TRINITY_DN34734_c0_g1	0.0049165	1.06598	up-regulated	TRINITY_DN47688_c0_g1	0.00419862	1.40354	up-regulated
Lcu.2RBY.5g003420.1	(Anthocyanidin synthase {ECO:0000313|EMBL:ABU40983.1}) (Leucoanthocyanidin dioxygenase-like protein {ECO:0000313|EMBL:AES94147.1}) (Uncharacterized protein {ECO:0000313|EnsemblPlants:AES94147})	T1.LowRFR.BGE016880-T1.HighRFR.BGE016880	TRINITY_DN11005_c0_g1	1.54e-05	-5.49037	down-regulated	TRINITY_DN42035_c0_g1	0.0222089	-1.42471	down-regulated
Lcu.2RBY.5g009120.1	Isoflavone reductase (IFR) (1.3.1.45) (2'-hydroxyisoflavone reductase) (NADPH:isoflavone oxidoreductase)	T1.LowRFR.BGE016880-T1.HighRFR.BGE016880	TRINITY_DN30510_c0_g1	0.00280383	-3.94672	down-regulated	TRINITY_DN8729_c0_g1	0.000803734	1.29536	up-regulated
Lcu.2RBY.5g009500.1	(Cytochrome P450 family brassinosteroid oxidase {ECO:0000313|EMBL:AES95054.1}) (Uncharacterized protein {ECO:0000313|EnsemblPlants:AES95054})	T1.LowRFR.BGE016880-T1.HighRFR.BGE016880	TRINITY_DN6978_c2_g1	0.00440955	1.07491	up-regulated	TRINITY_DN100_c0_g2	0.000285402	2.15271	up-regulated
Lcu.2RBY.5g023740.1	(Glutathione S-transferase	T1.LowRFR.BGE016880-T1.HighRFR.BGE016880	TRINITY_DN5461_c0_g3	7.5e-06	1.39701	up-regulated	TRINITY_DN5891_c0_g1	3.04763e-05	1.35181	up-regulated
Lcu.2RBY.5g026160.1	(Pmr5/Cas1p GDSL/SGNH-like acyl-esterase family protein {ECO:0000313|EMBL:AES96268.1}) (Uncharacterized protein {ECO:0000313|EnsemblPlants:AES96268})	T1.LowRFR.BGE016880-T1.HighRFR.BGE016880	TRINITY_DN320_c0_g1	1.33e-05	1.94501	up-regulated	TRINITY_DN163_c0_g2	0.00614999	1.15195	up-regulated
Lcu.2RBY.5g027650.1	Carbonic anhydrase {ECO:0000256|RuleBase:RU003956} (4.2.1.1 {ECO:0000256|RuleBase:RU003956}) (Carbonate dehydratase {ECO:0000256|RuleBase:RU003956})	T1.LowRFR.BGE016880-T1.HighRFR.BGE016880	TRINITY_DN160_c0_g2	0.00150297	1.16856	up-regulated	TRINITY_DN5361_c0_g2	7.79803e-05	1.06905	up-regulated
Lcu.2RBY.5g053070.1	(Eukaryotic aspartyl protease family protein {ECO:0000313|EMBL:AES99212.1}) (Uncharacterized protein {ECO:0000313|EnsemblPlants:AES99212})	T1.LowRFR.BGE016880-T1.HighRFR.BGE016880	TRINITY_DN39965_c0_g1	0.00501751	-1.81076	down-regulated	TRINITY_DN52596_c0_g1	0.0169654	-1.02422	down-regulated
Lcu.2RBY.5g054570.1	(Uncharacterized protein {ECO:0000313|EMBL:BAT81216.1})	T1.LowRFR.BGE016880-T1.HighRFR.BGE016880	TRINITY_DN4171_c0_g4	0.0220244	-2.775	down-regulated	TRINITY_DN7061_c0_g2	0.00179543	-1.61671	down-regulated
Lcu.2RBY.5g056460.1	(HXXXD-type acyl-transferase family protein {ECO:0000313|EMBL:AES99536.1}) (Uncharacterized protein {ECO:0000313|EnsemblPlants:AES99536})	T1.LowRFR.BGE016880-T1.HighRFR.BGE016880	TRINITY_DN11008_c0_g1	0.000171853	1.71114	up-regulated	TRINITY_DN1808_c1_g1	0.000272614	1.37743	up-regulated
Lcu.2RBY.5g060370.1	(Uncharacterized protein {ECO:0000313|EMBL:KRH73361.1	T1.LowRFR.BGE016880-T1.HighRFR.BGE016880	TRINITY_DN7140_c0_g1	0.00466456	-1.57839	down-regulated	TRINITY_DN8317_c0_g1	0.0201243	-1.47112	down-regulated
Lcu.2RBY.5g063080.1	hypothetical protein	T1.LowRFR.BGE016880-T1.HighRFR.BGE016880	TRINITY_DN2010_c1_g1	0.00146772	-2.94391	down-regulated	TRINITY_DN22838_c0_g1	0.0419466	-1.07643	down-regulated
Lcu.2RBY.5g066790.1	(Uncharacterized protein {ECO:0000313|EnsemblPlants:KEH39811}) (Wall-associated receptor kinase-like protein {ECO:0000313|EMBL:KEH39811.1})	T1.LowRFR.BGE016880-T1.HighRFR.BGE016880	TRINITY_DN10882_c0_g2	0.000239332	-2.17729	down-regulated	TRINITY_DN12799_c0_g1	0.0413496	-1.19526	down-regulated
Lcu.2RBY.5g074070.1	(Glyoxal oxidase amino-terminal protein {ECO:0000313|EMBL:AES59630.1}) (Uncharacterized protein {ECO:0000313|EnsemblPlants:AES59630})	T1.LowRFR.BGE016880-T1.HighRFR.BGE016880	TRINITY_DN10999_c0_g3	0.00454036	2.83863	up-regulated	TRINITY_DN280_c0_g1	0.0328284	2.10975	up-regulated
Lcu.2RBY.6g000730.1_Lcu.2RBY.6g000760.1	Either FTb1 or FTb2	T1.LowRFR.BGE016880-T1.HighRFR.BGE016880	TRINITY_DN5876_c0_g1	7.5e-06	2.30352	up-regulated	TRINITY_DN9585_c0_g1	0.000261156	4.91443	up-regulated
Lcu.2RBY.6g002840.1	(ERD (Early-responsive to dehydration stress) family protein {ECO:0000313|EMBL:AES77519.1}) (Uncharacterized protein {ECO:0000313|EnsemblPlants:AES77519})	T1.LowRFR.BGE016880-T1.HighRFR.BGE016880	TRINITY_DN10425_c0_g1	0.00953005	1.81083	up-regulated	TRINITY_DN14930_c0_g1	0.0483509	1.73523	up-regulated
Lcu.2RBY.6g004710.1	(Cytochrome P450 enzyme {ECO:0000313|EMBL:BAF56236.1})	T1.LowRFR.BGE016880-T1.HighRFR.BGE016880	TRINITY_DN9335_c0_g1	0.0245059	1.23341	up-regulated	TRINITY_DN8409_c0_g1	0.0373942	1.6416	up-regulated
Lcu.2RBY.6g037160.1	(Uncharacterized protein {ECO:0000313|EMBL:EEE81867.2})	T1.LowRFR.BGE016880-T1.HighRFR.BGE016880	TRINITY_DN22760_c0_g1	0.00038853	1.48259	up-regulated	TRINITY_DN2959_c0_g1	0.00435616	1.01431	up-regulated
Lcu.2RBY.6g038620.1	Zinc finger CCCH domain-containing protein ZFN-like	T1.LowRFR.BGE016880-T1.HighRFR.BGE016880	TRINITY_DN9037_c0_g1	0.0242512	1.30034	up-regulated	TRINITY_DN13308_c0_g2	0.04024	1.03213	up-regulated
Lcu.2RBY.6g048590.1	(GASA/GAST/Snakin {ECO:0000313|EMBL:AES81286.1}) (Gibberellin regulated protein {ECO:0000313|EMBL:ABD33300.1}) (Uncharacterized protein {ECO:0000313|EnsemblPlants:AES81286})	T1.LowRFR.BGE016880-T1.HighRFR.BGE016880	TRINITY_DN2523_c0_g1	1.86e-05	1.68005	up-regulated	TRINITY_DN2714_c0_g1	4.52717e-08	2.18992	up-regulated
Lcu.2RBY.6g053720.1	Auxin-induced protein {ECO:0000256|RuleBase:RU004549}	T1.LowRFR.BGE016880-T1.HighRFR.BGE016880	TRINITY_DN19563_c0_g1	0.00749128	1.98921	up-regulated	TRINITY_DN1462_c0_g1	0.0103385	2.15304	up-regulated
Lcu.2RBY.6g058640.1	Xyloglucan endotransglucosylase/hydrolase {ECO:0000256|RuleBase:RU361120} (2.4.1.207 {ECO:0000256|RuleBase:RU361120})	T1.LowRFR.BGE016880-T1.HighRFR.BGE016880	TRINITY_DN11369_c0_g1	0.044001	-1.23251	down-regulated	TRINITY_DN17541_c0_g1	0.035659	-1.10638	down-regulated
Lcu.2RBY.6g059520.1	(35 kDa seed maturation protein	T1.LowRFR.BGE016880-T1.HighRFR.BGE016880	TRINITY_DN1949_c0_g1	9.37e-07	-4.29317	down-regulated	TRINITY_DN4789_c0_g1	0.0173992	-1.17458	down-regulated
Lcu.2RBY.6g062630.1	(Uncharacterized protein {ECO:0000313|EMBL:KHN22577.1})	T1.LowRFR.BGE016880-T1.HighRFR.BGE016880	TRINITY_DN60233_c0_g1	0.02837	1.01071	up-regulated	TRINITY_DN21485_c0_g1	0.00383758	1.37126	up-regulated
Lcu.2RBY.6g067290.1	(Dormancy/auxin associated protein {ECO:0000313|EMBL:AES82446.1}) (Uncharacterized protein {ECO:0000313|EnsemblPlants:AES82446})	T1.LowRFR.BGE016880-T1.HighRFR.BGE016880	TRINITY_DN2802_c0_g1	0.0481674	1.10583	up-regulated	TRINITY_DN1232_c0_g4	0.0427912	1.0489	up-regulated
Lcu.2RBY.7g000830.1	Patatin {ECO:0000256|RuleBase:RU361262} (3.1.1.- {ECO:0000256|RuleBase:RU361262})	T1.LowRFR.BGE016880-T1.HighRFR.BGE016880	TRINITY_DN4444_c0_g1	0.00157353	1.03476	up-regulated	TRINITY_DN8624_c0_g1	0.000113018	1.63875	up-regulated
Lcu.2RBY.7g014770.1	Peptidyl-prolyl cis-trans isomerase {ECO:0000256|RuleBase:RU363019} (PPIase {ECO:0000256|RuleBase:RU363019}) (5.2.1.8 {ECO:0000256|RuleBase:RU363019})	T1.LowRFR.BGE016880-T1.HighRFR.BGE016880	TRINITY_DN8732_c0_g1	0.00212801	-1.2142	down-regulated	TRINITY_DN5707_c0_g5	0.00587879	-2.44234	down-regulated
Lcu.2RBY.7g019810.1	(Pathogenesis-related protein bet V I family protein {ECO:0000313|EMBL:KEH19270.1}) (Uncharacterized protein {ECO:0000313|EnsemblPlants:KEH19270})	T1.LowRFR.BGE016880-T1.HighRFR.BGE016880	TRINITY_DN32474_c0_g1	4.51e-16	-5.34642	down-regulated	TRINITY_DN395_c0_g1	4.70371e-06	-2.67708	down-regulated
Lcu.2RBY.7g023440.1	(Uncharacterized protein {ECO:0000313|EMBL:KOM31664.1})	T1.LowRFR.BGE016880-T1.HighRFR.BGE016880	TRINITY_DN1754_c0_g1	0.00175917	1.05679	up-regulated	TRINITY_DN1267_c0_g1	0.00598459	1.19824	up-regulated
Lcu.2RBY.7g029860.1	(G-box element binding protein {ECO:0000313|EMBL:ABD59338.1})	T1.LowRFR.BGE016880-T1.HighRFR.BGE016880	TRINITY_DN9343_c0_g4	3.65e-05	-2.21328	down-regulated	TRINITY_DN2573_c0_g1	5.35719e-05	-1.26604	down-regulated
Lcu.2RBY.7g033720.1	(Uncharacterized protein {ECO:0000313|EMBL:BAT74547.1})	T1.LowRFR.BGE016880-T1.HighRFR.BGE016880	TRINITY_DN1789_c0_g1	3.92e-05	2.71538	up-regulated	TRINITY_DN2396_c0_g2	0.00278773	1.57883	up-regulated
Lcu.2RBY.7g043500.1	(Salicylic acid carboxyl methyltransferase {ECO:0000313|EMBL:AET03889.1}) (Uncharacterized protein {ECO:0000313|EnsemblPlants:AET03889})	T1.LowRFR.BGE016880-T1.HighRFR.BGE016880	TRINITY_DN10442_c0_g2	0.00191789	1.01308	up-regulated	TRINITY_DN15630_c0_g4	0.0178165	1.7617	up-regulated
Lcu.2RBY.7g055750.1	(Eukaryotic aspartyl protease family protein {ECO:0000313|EMBL:AES90915.1}) (Uncharacterized protein {ECO:0000313|EnsemblPlants:AES90915})	T1.LowRFR.BGE016880-T1.HighRFR.BGE016880	TRINITY_DN12954_c0_g2	0.0270965	-2.78785	down-regulated	TRINITY_DN16836_c0_g1	0.00586783	-2.64596	down-regulated
Lcu.2RBY.7g058730.1	Pectate lyase {ECO:0000256|RuleBase:RU361123} (4.2.2.2 {ECO:0000256|RuleBase:RU361123})	T1.LowRFR.BGE016880-T1.HighRFR.BGE016880	TRINITY_DN11170_c0_g1	0.00454036	1.14843	up-regulated	TRINITY_DN4740_c0_g1	0.00485058	1.70298	up-regulated
Lcu.2RBY.7g069940.1	(Uncharacterized protein {ECO:0000313|EMBL:AES91885.1	T1.LowRFR.BGE016880-T1.HighRFR.BGE016880	TRINITY_DN4375_c0_g3	0.00810807	-1.14922	down-regulated	TRINITY_DN1813_c0_g3	0.000193624	-1.67664	down-regulated
Lcu.2RBY.7g074480.1	(Uncharacterized protein {ECO:0000313|EMBL:AFK37854.1})	T1.LowRFR.BGE016880-T1.HighRFR.BGE016880	TRINITY_DN6409_c0_g1	9.41e-06	1.02706	up-regulated	TRINITY_DN6592_c0_g1	0.00116023	1.02941	up-regulated
Lcu.2RBY.7g078340.1	ATP-dependent 6-phosphofructokinase {ECO:0000256|HAMAP-Rule:MF_03186} (ATP-PFK {ECO:0000256|HAMAP-Rule:MF_03186}) (Phosphofructokinase {ECO:0000256|HAMAP-Rule:MF_03186}) (2.7.1.11 {ECO:0000256|HAMAP-Rule:MF_03186}) (Phosphohexokinase {ECO:0000256|HAMAP-Rule:MF_03186})	T1.LowRFR.BGE016880-T1.HighRFR.BGE016880	TRINITY_DN11488_c0_g1	0.0249898	-1.16119	down-regulated	TRINITY_DN19123_c0_g1	0.0319208	-1.02874	down-regulated
Lcu.2RBY.L013420.1	(Uncharacterized protein {ECO:0000313|EMBL:AES67300.1	T1.LowRFR.BGE016880-T1.HighRFR.BGE016880	TRINITY_DN40433_c0_g1	0.0248979	-1.06977	down-regulated	TRINITY_DN47649_c0_g1	0.0149517	-1.41034	down-regulated

## Sheet: BGE_Lupa_LowHigh_commonDEG
BGE_Lupa_LowHigh_commonDEG_Lc2.0	BGE_Lupa_LowHigh_commonDEG_Lc2.0_name	contrast	BGE_target	BGE_adj.pval	BGE_log2FC	BGE_up.down	Lupa_target	Lupa_adj.pval	Lupa_log2FC	Lupa_up.down
Lcu.2RBY.1g001010.1	(Uncharacterized protein {ECO:0000313|EMBL:KEH28473.1	Low-High	TRINITY_DN15843_c0_g1	0.0097792	1.70855	up-regulated	TRINITY_DN10476_c0_g1	0.0363994	-1.06405	down-regulated
Lcu.2RBY.1g040350.1	LcAGL6/13d AGAMOUS 6/ AGAMOUS 13 like gene. Chickpea NCBI GeneID 101488623	Low-High	TRINITY_DN986_c1_g1	1.12e-09	3.05435	up-regulated	TRINITY_DN6552_c1_g1	4.06367e-05	1.33146	up-regulated
Lcu.2RBY.1g073690.1	(Uncharacterized protein {ECO:0000313|EMBL:KEH44214.1	Low-High	TRINITY_DN41398_c0_g1	0.000268751	2.44042	up-regulated	TRINITY_DN32502_c0_g1	0.00283211	2.00002	up-regulated
Lcu.2RBY.2g009720.1	(Myb transcription factor {ECO:0000313|EMBL:KEH36848.1}) (Uncharacterized protein {ECO:0000313|EnsemblPlants:KEH36848})	Low-High	TRINITY_DN1066_c0_g1	3.18e-13	2.82755	up-regulated	TRINITY_DN5067_c0_g1	8.61963e-11	3.34296	up-regulated
Lcu.2RBY.2g024080.1	(Chitinase {ECO:0000313|EMBL:KEH37516.1}) (Uncharacterized protein {ECO:0000313|EnsemblPlants:KEH37516})	Low-High	TRINITY_DN35783_c0_g1	0.00212757	-1.40116	down-regulated	TRINITY_DN25894_c0_g1	0.0344184	-1.00525	down-regulated
Lcu.2RBY.2g025700.1	(Plant invertase/pectin methylesterase inhibitor {ECO:0000313|EMBL:KEH37631.1}) (Uncharacterized protein {ECO:0000313|EnsemblPlants:KEH37631})	Low-High	TRINITY_DN40275_c0_g1	0.000240848	1.23756	up-regulated	TRINITY_DN13863_c0_g1	1.53223e-05	1.37652	up-regulated
Lcu.2RBY.2g037160.1	LcGA20oxC	Low-High	TRINITY_DN8229_c0_g1	1.48e-07	3.39954	up-regulated	TRINITY_DN7430_c0_g1	0.00256471	1.40586	up-regulated
Lcu.2RBY.2g037240.1	LcAGL6/13c AGAMOUS 6/ AGAMOUS 13 like gene. Chickpea NCBI GeneID 101491642	Low-High	TRINITY_DN2841_c1_g1	2.2e-09	3.91298	up-regulated	TRINITY_DN11383_c0_g1	0.000104545	2.53359	up-regulated
Lcu.2RBY.2g037900.1	(Putative DRE-binding protein DREB1 {ECO:0000313|EMBL:ABY78835.1})	Low-High	TRINITY_DN6092_c0_g1	4.37e-05	-2.26768	down-regulated	TRINITY_DN15733_c0_g2	0.0112751	1.14093	up-regulated
Lcu.2RBY.2g075150.1	(Glutathione S-transferase	Low-High	TRINITY_DN34739_c0_g1	0.000110345	1.2652	up-regulated	TRINITY_DN47705_c0_g1	0.00723924	1.47647	up-regulated
Lcu.2RBY.2g083880.1	(Stress responsive A/B barrel domain protein {ECO:0000313|EMBL:KEH38958.1}) (Uncharacterized protein {ECO:0000313|EMBL:AFK40582.1	Low-High	TRINITY_DN32375_c0_g1	0.0115458	1.02421	up-regulated	TRINITY_DN13011_c0_g1	0.00508199	1.02844	up-regulated
Lcu.2RBY.2g093960.1	(Epidermal patterning factor-like protein {ECO:0000313|EMBL:AES67831.1}) (Uncharacterized protein {ECO:0000313|EnsemblPlants:AES67831})	Low-High	TRINITY_DN17815_c0_g1	0.00208932	1.78212	up-regulated	TRINITY_DN11646_c0_g1	0.0411144	1.06734	up-regulated
Lcu.2RBY.2g096400.1	(TPR repeat protein {ECO:0000313|EMBL:KEH39605.1}) (Uncharacterized protein {ECO:0000313|EnsemblPlants:KEH39605})	Low-High	TRINITY_DN14659_c0_g1	0.0127754	2.38872	up-regulated	TRINITY_DN58275_c0_g1	0.00617822	2.23699	up-regulated
Lcu.2RBY.3g005030.1	Vicianin hydrolase {ECO:0000312|EMBL:ABD03937.1} (VH {ECO:0000303|PubMed:17548373}) (3.2.1.119) (Fragment) (Precursor)	Low-High	TRINITY_DN11388_c0_g3	3.38e-08	-4.5857	down-regulated	TRINITY_DN14155_c0_g1	4.99137e-13	-2.64385	down-regulated
Lcu.2RBY.3g035370.1	(AP2 domain class transcription factor {ECO:0000313|EMBL:AES71317.1}) (Uncharacterized protein {ECO:0000313|EMBL:AFK46551.1	Low-High	TRINITY_DN5857_c0_g2	0.000247019	1.30968	up-regulated	TRINITY_DN5527_c0_g1	0.000500778	1.21039	up-regulated
Lcu.2RBY.3g042960.1	Glycosyltransferase {ECO:0000256|RuleBase:RU362057} (2.4.1.- {ECO:0000256|RuleBase:RU362057})	Low-High	TRINITY_DN9383_c0_g1	0.00637698	-1.63564	down-regulated	TRINITY_DN6092_c1_g1	0.000272894	-2.0761	down-regulated
Lcu.2RBY.3g049140.1	(G protein coupled receptor {ECO:0000313|EMBL:AES72177.1}) (Uncharacterized protein {ECO:0000313|EnsemblPlants:AES72177})	Low-High	TRINITY_DN4381_c0_g1	0.000735113	-1.33558	down-regulated	TRINITY_DN4999_c0_g1	4.58212e-07	-1.13071	down-regulated
Lcu.2RBY.3g057140.1	LcGA20oxG	Low-High	TRINITY_DN7457_c0_g1	3.97e-07	3.57691	up-regulated	TRINITY_DN9558_c0_g1	4.57094e-09	4.38887	up-regulated
Lcu.2RBY.4g002050.1	(Uncharacterized protein {ECO:0000313|EMBL:BAT98603.1})	Low-High	TRINITY_DN8521_c0_g1	3.58e-10	-1.64299	down-regulated	TRINITY_DN20443_c0_g1	0.00124055	-1.58205	down-regulated
Lcu.2RBY.4g005950.1	(UPF0481 protein {ECO:0000313|EMBL:KHM99181.1})	Low-High	TRINITY_DN9588_c0_g1	9.34e-05	-1.04172	down-regulated	TRINITY_DN3580_c0_g1	5.5466e-07	-1.29226	down-regulated
Lcu.2RBY.4g008300.1	(RHO guanyl-nucleotide exchange factor {ECO:0000313|EMBL:KEH28978.1}) (RopGEF7b {ECO:0000313|EMBL:AEE89676.1}) (Uncharacterized protein {ECO:0000313|EnsemblPlants:KEH28978})	Low-High	TRINITY_DN8366_c0_g2	7.57e-07	1.24437	up-regulated	TRINITY_DN2293_c0_g1	0.00380412	1.11007	up-regulated
Lcu.2RBY.4g016550.1	(Plant invertase/pectin methylesterase inhibitor {ECO:0000313|EMBL:KEH29367.1}) (Uncharacterized protein {ECO:0000313|EMBL:AFK49039.1	Low-High	TRINITY_DN5354_c0_g2	0.000691101	-1.78766	down-regulated	TRINITY_DN6631_c0_g2	0.00815661	-1.65193	down-regulated
Lcu.2RBY.4g018300.1	(Salicylic acid carboxyl methyltransferase {ECO:0000313|EMBL:KEH40177.1}) (Uncharacterized protein {ECO:0000313|EnsemblPlants:KEH40177})	Low-High	TRINITY_DN13816_c0_g1	0.00707355	1.52363	up-regulated	TRINITY_DN2639_c0_g1	2.63042e-09	1.21097	up-regulated
Lcu.2RBY.4g027370.1	(Gland-specific fatty acyl-CoA reductase {ECO:0000313|EMBL:KEH29873.1}) (Uncharacterized protein {ECO:0000313|EnsemblPlants:KEH29873})	Low-High	TRINITY_DN3053_c0_g5	1.42e-07	2.8417	up-regulated	TRINITY_DN10065_c0_g4	3.4137e-08	2.456	up-regulated
Lcu.2RBY.4g037200.1	(Cyanogenic beta-glucosidase	Low-High	TRINITY_DN997_c0_g1	0.000227268	-4.02668	down-regulated	TRINITY_DN1450_c0_g2	8.87474e-06	-1.12048	down-regulated
Lcu.2RBY.4g052180.1	(DnaJ heat shock amino-terminal domain protein {ECO:0000313|EMBL:KEH30888.1}) (Uncharacterized protein {ECO:0000313|EnsemblPlants:KEH30888})	Low-High	TRINITY_DN10572_c0_g1	0.000223551	1.22604	up-regulated	TRINITY_DN9528_c0_g1	0.000346133	1.37574	up-regulated
Lcu.2RBY.4g072370.1	(RALF {ECO:0000313|EMBL:AET04092.1}) (Uncharacterized protein {ECO:0000313|EMBL:AFK45396.1	Low-High	TRINITY_DN39751_c0_g1	0.00383074	1.05295	up-regulated	TRINITY_DN36830_c0_g1	0.0188498	1.16147	up-regulated
Lcu.2RBY.5g004670.1	(Expansin-B1-like protein {ECO:0000313|EMBL:AES94346.2}) (Uncharacterized protein {ECO:0000313|EMBL:AFK34658.1	Low-High	TRINITY_DN45861_c0_g1	0.000127324	-3.25307	down-regulated	TRINITY_DN31121_c0_g1	0.000249091	-1.55708	down-regulated
Lcu.2RBY.5g005300.1	(Basic helix loop helix (BHLH) DNA-binding family protein {ECO:0000313|EMBL:AES94460.2}) (Uncharacterized protein {ECO:0000313|EnsemblPlants:AES94460})	Low-High	TRINITY_DN23915_c0_g1	0.0126034	-1.52579	down-regulated	TRINITY_DN17506_c0_g1	0.00723924	-1.1342	down-regulated
Lcu.2RBY.5g007600.1	(Uncharacterized protein {ECO:0000313|EMBL:KRH28536.1	Low-High	TRINITY_DN59405_c0_g1	1.04e-07	1.12556	up-regulated	TRINITY_DN31454_c0_g1	6.71466e-07	1.25466	up-regulated
Lcu.2RBY.5g009250.1	(P-loop nucleoside triphosphate hydrolase superfamily protein {ECO:0000313|EMBL:AES95029.2}) (Uncharacterized protein {ECO:0000313|EnsemblPlants:AES95029})	Low-High	TRINITY_DN9689_c0_g2	4.74e-07	-1.95718	down-regulated	TRINITY_DN5728_c0_g1	2.79075e-05	-1.01864	down-regulated
Lcu.2RBY.5g023720.1	(Glutathione S-transferase	Low-High	TRINITY_DN7634_c0_g1	6.7e-05	-1.54951	down-regulated	TRINITY_DN5871_c0_g1	0.00179774	-1.31184	down-regulated
Lcu.2RBY.5g034580.1	LcTEMa TEMPRANILLO like gene. Chickpea NCBI GeneID 101503485	Low-High	TRINITY_DN32492_c0_g1	0.0137016	1.72816	up-regulated	TRINITY_DN28773_c0_g1	0.00180302	1.82959	up-regulated
Lcu.2RBY.5g041810.1	(UDP-glucosyltransferase family protein {ECO:0000313|EMBL:AES98096.1}) (Uncharacterized protein {ECO:0000313|EnsemblPlants:AES98096})	Low-High	TRINITY_DN10023_c0_g1	7.27e-05	-1.91003	down-regulated	TRINITY_DN763_c0_g2	2.98855e-05	-1.07848	down-regulated
Lcu.2RBY.5g044280.1	LcSVPb SVP/AGL24 like gene	Low-High	TRINITY_DN465_c2_g2	1.42e-07	-1.65253	down-regulated	TRINITY_DN4412_c0_g1	3.01359e-10	-1.37537	down-regulated
Lcu.2RBY.5g059310.1	(Leguminosin group485 secreted peptide {ECO:0000313|EMBL:AES99770.1}) (Uncharacterized protein {ECO:0000313|EnsemblPlants:AES99770})	Low-High	TRINITY_DN2216_c0_g5	2.73e-05	-2.1011	down-regulated	TRINITY_DN2637_c0_g1	0.000250917	-1.55818	down-regulated
Lcu.2RBY.6g000580.1	(Alpha/beta hydrolase fold protein {ECO:0000313|EMBL:KEH21489.1}) (Uncharacterized protein {ECO:0000313|EMBL:AFK46820.1	Low-High	TRINITY_DN34434_c0_g1	0.0117883	-1.70195	down-regulated	TRINITY_DN42078_c0_g1	0.0274072	-1.2731	down-regulated
Lcu.2RBY.6g000730.1_Lcu.2RBY.6g000760.1	Either FTb1 or FTb2	Low-High	TRINITY_DN5876_c0_g1	3.76e-12	2.65006	up-regulated	TRINITY_DN9585_c0_g1	2.48347e-07	4.38514	up-regulated
Lcu.2RBY.6g048900.1	(Cytokinin oxidase/dehydrogenase-like protein {ECO:0000313|EMBL:AES81318.1}) (Uncharacterized protein {ECO:0000313|EnsemblPlants:AES81318})	Low-High	TRINITY_DN11868_c0_g2	5.8e-06	1.19148	up-regulated	TRINITY_DN6100_c0_g1	1.26529e-05	1.39669	up-regulated
Lcu.2RBY.6g051040.1	(Myb-like transcription factor family protein {ECO:0000313|EMBL:AES81463.1}) (Uncharacterized protein {ECO:0000313|EnsemblPlants:AES81463})	Low-High	TRINITY_DN10678_c0_g1	0.00641868	-1.34854	down-regulated	TRINITY_DN8046_c0_g1	0.001609	-1.4166	down-regulated
Lcu.2RBY.6g056610.1	(Uncharacterized protein {ECO:0000313|EMBL:AFK35764.1	Low-High	TRINITY_DN662_c0_g1	0.000167331	1.75265	up-regulated	TRINITY_DN3305_c0_g1	3.67163e-07	2.13261	up-regulated
Lcu.2RBY.6g065510.1	LcPIF6 Chickpea NCBI GeneID 101490374	Low-High	TRINITY_DN540_c0_g1	6.97e-13	2.11886	up-regulated	TRINITY_DN487_c0_g1	2.04225e-08	2.03989	up-regulated
Lcu.2RBY.7g000320.1	(Nodulin MtN21/EamA-like transporter family protein {ECO:0000313|EMBL:AET01174.2}) (Uncharacterized protein {ECO:0000313|EnsemblPlants:AET01174})	Low-High	TRINITY_DN553_c0_g1	0.0072636	-1.76066	down-regulated	TRINITY_DN11079_c0_g1	0.00614972	-1.59436	down-regulated
Lcu.2RBY.7g001130.1	(Transcription factor {ECO:0000313|EMBL:KEH18267.1}) (Uncharacterized protein {ECO:0000313|EnsemblPlants:KEH18267})	Low-High	TRINITY_DN9048_c0_g3	3.27e-10	2.29774	up-regulated	TRINITY_DN15467_c0_g1	5.26654e-09	2.49214	up-regulated
Lcu.2RBY.7g019740.1	(Pathogenesis-related protein 10a {ECO:0000313|EMBL:AFV09180.1})	Low-High	TRINITY_DN6040_c0_g2	5.8e-06	-3.45593	down-regulated	TRINITY_DN395_c0_g2	6.80356e-06	-4.69624	down-regulated
Lcu.2RBY.7g019810.1	(Pathogenesis-related protein bet V I family protein {ECO:0000313|EMBL:KEH19270.1}) (Uncharacterized protein {ECO:0000313|EnsemblPlants:KEH19270})	Low-High	TRINITY_DN32474_c0_g1	0.000111229	-2.79985	down-regulated	TRINITY_DN395_c0_g1	0.00161897	-2.99087	down-regulated
Lcu.2RBY.7g061360.1	(Peptide/nitrate transporter {ECO:0000313|EMBL:AES91185.2}) (Uncharacterized protein {ECO:0000313|EnsemblPlants:AES91185})	Low-High	TRINITY_DN4492_c0_g1	0.00227511	2.91014	up-regulated	TRINITY_DN5056_c0_g1	1.99642e-05	1.87249	up-regulated
Lcu.2RBY.7g062250.1	LcTOC1a Chickpea NCBI GeneID 101500788	Low-High	TRINITY_DN4513_c0_g1	4.86e-05	1.01513	up-regulated	TRINITY_DN3_c0_g5	8.61963e-11	1.18791	up-regulated
Lcu.2RBY.7g063330.1	LcFULb FRUITFULL (FUL) like gene	Low-High	TRINITY_DN22132_c0_g4	1.24e-12	1.98631	up-regulated	TRINITY_DN7390_c1_g1	1.6046e-14	2.29267	up-regulated
Lcu.2RBY.7g077910.1	(Ovary protein induced by treatment with gibberellic acid {ECO:0000313|EMBL:CAA87711.1}) (Fragment)	Low-High	TRINITY_DN11792_c0_g1	0.00204278	1.90161	up-regulated	TRINITY_DN13543_c0_g1	0.0211182	1.78066	up-regulated
